# Supplementary material for: Environmental responsiveness of flowering time in cassava genotypes and associated transcriptome changes
Source: PLoS One. 2021 Jul 21;16(7):e0253555. doi: 10.1371/journal.pone.0253555 (PMC8294508; doi:10.1371/journal.pone.0253555)
Supplement: S1 Table — RNA samples were from all genotypes and sampling times in the Ubiaja and Ibadan locations, and analyzed with a full model that included these factors. Analysis was conducted using the DESeq2 package by Bioconductor. Each transcript was annotated by the best match between Manihot esculenta genome v6 as presented at Phytozome13. (XLSX) [file pone.0253555.s007.xlsx]

## Sheet: S1 Table.UI_fullmodel_DESeq_DE
	GeneID	baseMean	log2FoldChange	lfcSE	stat	pvalue	padj
1	Manes.17G067300.v6.1	13.0532	-4.78114	0.51279	-9.32377	1.12275e-20	2.68876e-16
2	Manes.06G131300.v6.1	41.2168	-2.09995	0.276441	-7.59638	3.04519e-14	3.64631e-10
3	Manes.11G029700.v6.1	33.541	-2.54084	0.362561	-7.00804	2.41688e-12	1.92931e-08
4	Manes.05G091200.v6.1	22.8914	-4.79029	0.700749	-6.83595	8.14613e-12	4.87709e-08
5	Manes.10G139400.v6.1	54.8864	-1.48023	0.220119	-6.72466	1.76004e-11	8.42988e-08
6	Manes.14G130300.v6.1	44.7357	2.89478	0.438262	6.60513	3.97182e-11	1.58529e-07
7	Manes.05G107200.v6.1	12.592	-4.53019	0.706276	-6.41418	1.41582e-10	4.84372e-07
8	Manes.02G035800.v6.1	42.0977	-1.83464	0.298501	-6.14619	7.93681e-10	2.04044e-06
9	Manes.05G061300.v6.1	252.76	-2.40597	0.393149	-6.11975	9.37232e-10	2.04044e-06
10	Manes.07G130700.v6.1	346.28	-1.47876	0.241484	-6.12365	9.14534e-10	2.04044e-06
11	Manes.08G160500.v6.1	232.826	-0.947623	0.154726	-6.12452	9.09564e-10	2.04044e-06
12	Manes.06G067700.v6.1	8.33067	-3.7246	0.610907	-6.09684	1.08186e-09	2.15903e-06
13	Manes.16G044700.v6.1	69.9248	-1.21266	0.200139	-6.05907	1.36911e-09	2.52211e-06
14	Manes.01G066600.v6.1	179.124	0.948011	0.157199	6.03063	1.63326e-09	2.79381e-06
15	Manes.01G125200.v6.1	85.344	-1.3459	0.22584	-5.95951	2.52989e-09	3.78661e-06
16	Manes.18G065800.v6.1	90.2171	-2.68931	0.451191	-5.96046	2.51525e-09	3.78661e-06
17	Manes.05G184300.v6.1	80.1747	-1.65782	0.279133	-5.93919	2.86437e-09	4.03505e-06
18	Manes.07G128000.v6.1	8.78528	-2.35922	0.401024	-5.88299	4.02914e-09	5.36054e-06
19	Manes.03G144400.v6.1	2367.74	-0.949993	0.16246	-5.84755	4.98855e-09	6.28768e-06
20	Manes.15G113200.v6.1	56.9203	-2.77013	0.474814	-5.83414	5.4069e-09	6.47423e-06
21	Manes.17G062900.v6.1	8.87087	-2.57234	0.442727	-5.81022	6.23901e-09	7.11484e-06
22	Manes.09G161800.v6.1	23.2522	1.41912	0.246886	5.74808	9.02621e-09	9.00665e-06
23	Manes.10G077200.v6.1	43.375	-1.12331	0.195036	-5.75947	8.43797e-09	9.00665e-06
24	Manes.18G091500.v6.1	37.4523	-1.05276	0.183007	-5.75255	8.79066e-09	9.00665e-06
25	Manes.04G149200.v6.1	7.64795	-3.10574	0.542702	-5.72273	1.04823e-08	9.59795e-06
26	Manes.11G012500.v6.1	1388.72	-1.75534	0.307248	-5.7131	1.10936e-08	9.59795e-06
27	Manes.12G030600.v6.1	39.5829	-1.76649	0.30991	-5.70001	1.19801e-08	9.59795e-06
28	Manes.13G017600.v6.1	106.206	-1.26637	0.222137	-5.70084	1.19219e-08	9.59795e-06
29	Manes.15G039800.v6.1	9614.7	1.06784	0.186752	5.71796	1.0781e-08	9.59795e-06
30	Manes.18G035600.v6.1	148.446	-0.86961	0.152579	-5.69939	1.20235e-08	9.59795e-06
31	Manes.16G096100.v6.1	27.1441	-2.01182	0.35512	-5.66518	1.46873e-08	1.13462e-05
32	Manes.15G010500.v6.1	41.3675	2.09346	0.372523	5.61968	1.91317e-08	1.43177e-05
33	Manes.07G116800.v6.1	27.7919	-1.18925	0.213195	-5.57822	2.42989e-08	1.69872e-05
34	Manes.12G030000.v6.1	118.551	-2.2847	0.410211	-5.56957	2.55361e-08	1.69872e-05
35	Manes.15G062200.v6.1	56.5611	1.8463	0.330821	5.58098	2.39173e-08	1.69872e-05
36	Manes.15G170000.v6.1	48.4247	2.16	0.387584	5.57299	2.5041e-08	1.69872e-05
37	Manes.16G037100.v6.1	5.18138	-2.72404	0.491743	-5.53957	3.03218e-08	1.96256e-05
38	Manes.08G096000.v6.1	114.488	1.06436	0.192416	5.53159	3.17343e-08	1.99993e-05
39	Manes.15G007200.v6.1	67.2283	-1.73564	0.315762	-5.49667	3.87025e-08	2.37653e-05
40	Manes.01G178300.v6.1	200.186	0.486279	0.0889296	5.46813	4.548e-08	2.56411e-05
41	Manes.05G037900.v6.1	53.2826	1.42692	0.261055	5.46596	4.60401e-08	2.56411e-05
42	Manes.10G069000.v6.1	12.2477	-2.26284	0.413278	-5.47536	4.36622e-08	2.56411e-05
43	Manes.12G022200.v6.1	187.391	-0.848127	0.155072	-5.46926	4.51911e-08	2.56411e-05
44	Manes.11G011300.v6.1	136.507	-1.49128	0.273774	-5.4471	5.11979e-08	2.69161e-05
45	Manes.11G116200.v6.1	45.6088	-1.49829	0.274953	-5.44927	5.05779e-08	2.69161e-05
46	Manes.16G079200.v6.1	157.914	-1.10887	0.203635	-5.44536	5.17012e-08	2.69161e-05
47	Manes.02G101900.v6.1	144.446	-0.888249	0.163303	-5.43927	5.34998e-08	2.69886e-05
48	Manes.06G071700.v6.1	57.3871	-2.38601	0.438823	-5.4373	5.40945e-08	2.69886e-05
49	Manes.15G096900.v6.1	250.177	1.0792	0.19964	5.40575	6.45375e-08	3.15417e-05
50	Manes.04G145800.v6.1	674.301	-0.677931	0.125834	-5.38751	7.14413e-08	3.42175e-05
51	Manes.10G129200.v6.1	180.256	-1.31978	0.246092	-5.36293	8.18813e-08	3.78489e-05
52	Manes.15G017200.v6.1	405.221	0.528663	0.0985895	5.36227	8.2184e-08	3.78489e-05
53	Manes.11G002500.v6.1	21.7259	1.23178	0.230001	5.35554	8.53012e-08	3.85433e-05
54	Manes.15G062300.v6.1	92.367	1.70052	0.317795	5.35101	8.74637e-08	3.87885e-05
55	Manes.01G253500.v6.1	76.1148	-1.31565	0.246097	-5.34607	8.98834e-08	3.91369e-05
56	Manes.15G171200.v6.1	1839.14	0.832146	0.155851	5.33938	9.32628e-08	3.98832e-05
57	Manes.10G146400.v6.1	446.088	-1.55139	0.292166	-5.30996	1.0965e-07	4.60686e-05
58	Manes.02G064800.v6.1	232.818	0.89303	0.169078	5.28178	1.27935e-07	5.28238e-05
59	Manes.08G173500.v6.1	18.9335	-1.28442	0.243406	-5.27684	1.31427e-07	5.3346e-05
60	Manes.15G070200.v6.1	50.5344	-2.44417	0.464188	-5.26548	1.39826e-07	5.58091e-05
61	Manes.05G182000.v6.1	26.1031	-2.62315	0.500647	-5.23951	1.61001e-07	6.30936e-05
62	Manes.S098300.v6.1	356.226	0.940195	0.179535	5.23684	1.63346e-07	6.30936e-05
63	Manes.16G090600.v6.1	855.659	-0.584161	0.111976	-5.21683	1.82015e-07	6.9189e-05
64	Manes.14G029500.v6.1	17.4347	-1.93944	0.37238	-5.20823	1.90651e-07	7.13394e-05
65	Manes.01G120400.v6.1	113.026	0.961567	0.185122	5.19422	2.05578e-07	7.57413e-05
66	Manes.03G025200.v6.1	10.8398	-2.07606	0.400385	-5.18516	2.1583e-07	7.83137e-05
67	Manes.11G161700.v6.1	74.0884	1.02136	0.197224	5.1787	2.23441e-07	7.98652e-05
68	Manes.08G022100.v6.1	38.925	-1.83104	0.353998	-5.17246	2.31038e-07	8.1366e-05
69	Manes.01G095900.v6.1	23.0116	-1.83456	0.354879	-5.16955	2.34662e-07	8.14448e-05
70	Manes.01G050800.v6.1	53.1913	1.16643	0.225936	5.16264	2.43491e-07	8.31051e-05
71	Manes.01G111000.v6.1	3.60488	-3.11709	0.604036	-5.16043	2.46386e-07	8.31051e-05
72	Manes.08G012100.v6.1	13.2384	-2.29414	0.446197	-5.14153	2.72507e-07	9.0639e-05
73	Manes.05G065200.v6.1	72.919	-1.60336	0.312204	-5.13563	2.81202e-07	9.22496e-05
74	Manes.01G236000.v6.1	49.0878	-1.45276	0.283301	-5.12798	2.92874e-07	9.47805e-05
75	Manes.01G196400.v6.1	2.50944	-4.86788	0.95069	-5.12036	3.04947e-07	9.73716e-05
76	Manes.15G036100.v6.1	150.675	-1.14819	0.224388	-5.117	3.10429e-07	9.78178e-05
77	Manes.01G043000.v6.1	194.024	1.24416	0.243799	5.10322	3.33923e-07	0.000100894
78	Manes.02G172700.v6.1	13.0223	-1.51459	0.296484	-5.10849	3.24738e-07	0.000100894
79	Manes.03G043900.v6.1	55.4112	-0.96632	0.189388	-5.10234	3.35482e-07	0.000100894
80	Manes.04G013900.v6.1	441.474	1.06204	0.208184	5.10146	3.37044e-07	0.000100894
81	Manes.02G124600.v6.1	592.434	0.727235	0.142743	5.09473	3.4924e-07	0.000103254
82	Manes.07G126900.v6.1	20.216	-1.29329	0.254362	-5.08444	3.68705e-07	0.000106579
83	Manes.09G048200.v6.1	31.38	-2.98858	0.587829	-5.08409	3.69387e-07	0.000106579
84	Manes.08G000700.v6.1	157.928	0.679756	0.134036	5.07144	3.94821e-07	0.000112561
85	Manes.15G024700.v6.1	164.229	-1.00112	0.197966	-5.05702	4.2586e-07	0.000119982
86	Manes.02G130900.v6.1	176.741	-0.851963	0.169247	-5.03384	4.80749e-07	0.000130829
87	Manes.07G008300.v6.1	84.4422	-1.09355	0.217213	-5.03444	4.79247e-07	0.000130829
88	Manes.07G094700.v6.1	122.283	-1.09526	0.21746	-5.03659	4.73886e-07	0.000130829
89	Manes.02G133200.v6.1	70739.1	0.820866	0.163639	5.01633	5.26674e-07	0.000141717
90	Manes.16G106600.v6.1	297.972	-0.865262	0.172821	-5.00668	5.53758e-07	0.000147349
91	Manes.13G065800.v6.1	530.712	-1.39569	0.280471	-4.97624	6.48324e-07	0.000170616
92	Manes.S099200.v6.1	41.6511	-1.24663	0.250997	-4.96671	6.80998e-07	0.000177267
93	Manes.05G172200.v6.1	77.8045	-0.864965	0.174473	-4.95759	7.13721e-07	0.000182035
94	Manes.06G121500.v6.1	65.4734	1.17781	0.237671	4.95562	7.21003e-07	0.000182035
95	Manes.06G143800.v6.1	456.163	-0.684116	0.138081	-4.95445	7.25344e-07	0.000182035
96	Manes.13G054500.v6.1	64.3863	-1.34355	0.271243	-4.95328	7.29723e-07	0.000182035
97	Manes.09G174600.v6.1	594.851	0.327079	0.066061	4.95117	7.37699e-07	0.000182128
98	Manes.06G161400.v6.1	128.763	-1.13868	0.231061	-4.92804	8.30606e-07	0.000202973
99	Manes.16G087600.v6.1	299.793	-0.565816	0.115076	-4.91691	8.79229e-07	0.000212684
100	Manes.12G045600.v6.1	327.226	0.659415	0.134338	4.90861	9.17222e-07	0.000219656
101	Manes.01G094600.v6.1	404.799	-2.35084	0.479477	-4.90293	9.44194e-07	0.000223877
102	Manes.10G142600.v6.1	1633.84	-0.972425	0.199133	-4.88328	1.04336e-06	0.000244963
103	Manes.06G155500.v6.1	140.33	2.12362	0.436292	4.86743	1.13058e-06	0.000262865
104	Manes.16G108600.v6.1	212.58	-0.83963	0.172583	-4.86507	1.14415e-06	0.000263462
105	Manes.02G171900.v6.1	1537.63	-1.28703	0.265116	-4.85459	1.20637e-06	0.000275144
106	Manes.16G082700.v6.1	27.7941	-1.95246	0.403563	-4.83805	1.3112e-06	0.000296233
107	Manes.15G024100.v6.1	1874.98	0.848644	0.175693	4.83026	1.36353e-06	0.000305175
108	Manes.07G099600.v6.1	119.703	-0.835064	0.173023	-4.82632	1.39076e-06	0.000308388
109	Manes.03G079800.v6.1	153.819	-0.596359	0.123794	-4.81735	1.4548e-06	0.000319629
110	Manes.05G170600.v6.1	69.8425	-0.818858	0.170302	-4.80826	1.52249e-06	0.000331459
111	Manes.07G050400.v6.1	16.8981	3.60247	0.749541	4.80623	1.53801e-06	0.000331822
112	Manes.05G115400.v6.1	15.9289	-2.57056	0.540465	-4.75621	1.97263e-06	0.000418059
113	Manes.18G044800.v6.1	125.947	1.13058	0.237705	4.75622	1.97249e-06	0.000418059
114	Manes.18G042000.v6.1	285.572	-1.11769	0.235189	-4.75231	2.01106e-06	0.000422464
115	Manes.07G002200.v6.1	22.833	-1.32389	0.27912	-4.7431	2.10469e-06	0.000431594
116	Manes.13G136500.v6.1	732.565	-0.711393	0.149997	-4.74273	2.10859e-06	0.000431594
117	Manes.17G074800.v6.1	566.521	-1.34691	0.283834	-4.74544	2.08058e-06	0.000431594
118	Manes.09G116600.v6.1	62.1225	0.7686	0.162213	4.73823	2.15598e-06	0.000437554
119	Manes.15G144300.v6.1	225.972	0.525148	0.111175	4.72361	2.31699e-06	0.00046628
120	Manes.09G155200.v6.1	155.901	-0.904245	0.191741	-4.71596	2.40569e-06	0.000480096
121	Manes.18G047700.v6.1	236.29	1.03934	0.220763	4.70796	2.50214e-06	0.000495217
122	Manes.09G110800.v6.1	33.1375	-1.21078	0.25727	-4.70627	2.52296e-06	0.000495245
123	Manes.05G041000.v6.1	194.688	-0.756425	0.161018	-4.69776	2.63032e-06	0.000512122
124	Manes.05G009600.v6.1	22.0154	-1.18306	0.251943	-4.69574	2.65645e-06	0.000513037
125	Manes.02G023300.v6.1	91.7018	0.454654	0.0969141	4.69131	2.71462e-06	0.000520078
126	Manes.18G047500.v6.1	54.1327	-1.21912	0.260355	-4.68254	2.83346e-06	0.000538538
127	Manes.15G033800.v6.1	91.7041	-1.76756	0.378589	-4.6688	3.02966e-06	0.000571293
128	Manes.14G147100.v6.1	60.7818	2.07928	0.445815	4.66398	3.10148e-06	0.000580268
129	Manes.01G175100.v6.1	425.027	0.509223	0.109426	4.65358	3.26226e-06	0.000603682
130	Manes.15G100600.v6.1	199.81	-0.71028	0.152713	-4.65106	3.30225e-06	0.000603682
131	Manes.17G036800.v6.1	26.4507	-2.78356	0.598382	-4.65181	3.29042e-06	0.000603682
132	Manes.12G113000.v6.1	259.856	-1.93847	0.416924	-4.64946	3.32801e-06	0.000603781
133	Manes.03G072700.v6.1	110.778	-1.0374	0.223336	-4.64499	3.40086e-06	0.00060779
134	Manes.12G034700.v6.1	320.85	-1.05509	0.227081	-4.64631	3.3792e-06	0.00060779
135	Manes.14G025400.v6.1	145.189	2.54571	0.548431	4.64181	3.45376e-06	0.000612672
136	Manes.01G166800.v6.1	78.082	-0.819665	0.176977	-4.63148	3.63064e-06	0.000639313
137	Manes.02G152700.v6.1	6.56193	-1.41691	0.306155	-4.62807	3.69081e-06	0.000645165
138	Manes.09G107700.v6.1	72.785	-1.07535	0.232654	-4.6221	3.79879e-06	0.000659228
139	Manes.05G069100.v6.1	50.4971	-0.944014	0.205197	-4.60053	4.21422e-06	0.000726059
140	Manes.08G108200.v6.1	1193.36	-1.10101	0.239857	-4.59027	4.42681e-06	0.000757238
141	Manes.04G102600.v6.1	13.6085	-2.28134	0.497177	-4.58859	4.46245e-06	0.000757919
142	Manes.05G174200.v6.1	755.713	-0.675835	0.147391	-4.58531	4.53321e-06	0.000764516
143	Manes.15G041600.v6.1	334.03	-1.37129	0.299222	-4.58286	4.5866e-06	0.000768112
144	Manes.18G026100.v6.1	11.5937	-1.67385	0.366124	-4.57182	4.83514e-06	0.000804111
145	Manes.06G162400.v6.1	30.2561	-1.65401	0.362186	-4.56673	4.95391e-06	0.000818181
146	Manes.S025000.v6.1	56.5299	0.923346	0.202879	4.55121	5.33386e-06	0.000874899
147	Manes.01G050300.v6.1	1213.53	0.490146	0.10784	4.54514	5.48997e-06	0.000888337
148	Manes.05G054700.v6.1	434.535	-0.386166	0.0849479	-4.54592	5.46949e-06	0.000888337
149	Manes.01G162100.v6.1	534.044	1.26006	0.277636	4.53854	5.66453e-06	0.00091043
150	Manes.12G067600.v6.1	633.23	0.89531	0.197399	4.53554	5.74559e-06	0.000914149
151	Manes.15G061400.v6.1	234.447	1.13851	0.251058	4.53487	5.76401e-06	0.000914149
152	Manes.05G030400.v6.1	69.1973	1.60162	0.353557	4.53001	5.89808e-06	0.000929259
153	Manes.03G040100.v6.1	259.689	-0.5121	0.113138	-4.52632	6.00189e-06	0.000933332
154	Manes.12G148100.v6.1	1023.76	-0.79352	0.175301	-4.52661	5.99363e-06	0.000933332
155	Manes.01G273500.v6.1	45.3523	-1.31467	0.290666	-4.52294	6.09865e-06	0.000942261
156	Manes.18G044500.v6.1	222.665	-0.79752	0.176897	-4.50838	6.5326e-06	0.00100284
157	Manes.05G124800.v6.1	376.383	-0.355447	0.0789006	-4.50499	6.63746e-06	0.00101245
158	Manes.16G019100.v6.1	43.2771	-0.923864	0.205277	-4.50058	6.77694e-06	0.00102072
159	Manes.18G009900.v6.1	36.343	1.11117	0.246846	4.50149	6.74776e-06	0.00102072
160	Manes.14G040800.v6.1	63.8786	0.840199	0.186789	4.49812	6.85558e-06	0.00102611
161	Manes.02G112800.v6.1	181.723	-0.881326	0.196002	-4.49652	6.90762e-06	0.00102748
162	Manes.06G077500.v6.1	263.743	-0.738489	0.16438	-4.49256	7.03728e-06	0.0010403
163	Manes.16G011700.v6.1	14.079	-2.44191	0.544082	-4.48813	7.1852e-06	0.00105565
164	Manes.17G109900.v6.1	163.556	1.13991	0.25446	4.47974	7.47337e-06	0.00109129
165	Manes.04G009100.v6.1	278.525	-0.800812	0.17926	-4.46732	7.92069e-06	0.00114268
166	Manes.18G066200.v6.1	165.432	-0.816552	0.182777	-4.46749	7.91446e-06	0.00114268
167	Manes.11G015200.v6.1	313.569	-0.761167	0.170474	-4.46501	8.00637e-06	0.00114812
168	Manes.01G272700.v6.1	77.5679	0.636714	0.142819	4.45818	8.26583e-06	0.00117336
169	Manes.18G008900.v6.1	2.53513	2.93147	0.657604	4.4578	8.28033e-06	0.00117336
170	Manes.12G025800.v6.1	45.2255	-1.21426	0.272551	-4.45516	8.38306e-06	0.00118018
171	Manes.17G070600.v6.1	43.0375	-1.30329	0.292609	-4.45404	8.42702e-06	0.00118018
172	Manes.08G055200.v6.1	6.50484	2.63462	0.592771	4.44458	8.80629e-06	0.00122553
173	Manes.16G124700.v6.1	23.5016	-2.12208	0.477576	-4.44344	8.85318e-06	0.00122553
174	Manes.12G040100.v6.1	489.139	-0.554434	0.124843	-4.44104	8.95242e-06	0.00123214
175	Manes.13G033200.v6.1	211.066	-1.67823	0.378315	-4.43608	9.16122e-06	0.00125367
176	Manes.01G235800.v6.1	51.3593	-1.33267	0.300613	-4.43319	9.28494e-06	0.00126338
177	Manes.18G007900.v6.1	16.7202	3.42301	0.77268	4.43005	9.42125e-06	0.00127469
178	Manes.17G059900.v6.1	18.9079	-1.58637	0.358301	-4.42747	9.53439e-06	0.00128275
179	Manes.18G105300.v6.1	619.593	0.53459	0.120845	4.42378	9.699e-06	0.00129761
180	Manes.05G131300.v6.1	78.3084	0.778212	0.176148	4.41794	9.96462e-06	0.00132574
181	Manes.03G053100.v6.1	185.537	-1.35852	0.307617	-4.41629	1.0041e-05	0.00132852
182	Manes.02G029200.v6.1	16.1205	1.18591	0.268693	4.41363	1.01653e-05	0.00133757
183	Manes.16G003200.v6.1	153.681	-0.767658	0.174218	-4.40632	1.05143e-05	0.00137594
184	Manes.02G137700.v6.1	349.177	-0.615251	0.139705	-4.40393	1.06308e-05	0.00138362
185	Manes.01G093300.v6.1	41.7345	-0.743214	0.168926	-4.39964	1.08431e-05	0.00140363
186	Manes.17G024000.v6.1	81.8825	-0.6091	0.138642	-4.39332	1.11632e-05	0.00143729
187	Manes.05G153500.v6.1	410.217	-0.747803	0.170261	-4.39209	1.12266e-05	0.00143772
188	Manes.15G107200.v6.1	10.0494	-2.28942	0.522129	-4.38479	1.161e-05	0.00147892
189	Manes.05G179100.v6.1	39.1694	-1.03744	0.236989	-4.37758	1.20003e-05	0.00152054
190	Manes.13G102200.v6.1	13.7464	-2.89449	0.662288	-4.37044	1.23998e-05	0.0015629
191	Manes.03G104700.v6.1	574.73	-0.917863	0.210327	-4.36399	1.27711e-05	0.00160127
192	Manes.15G151700.v6.1	214.257	0.82287	0.188917	4.35573	1.32626e-05	0.00165423
193	Manes.13G049900.v6.1	328.319	-0.92156	0.212116	-4.3446	1.39528e-05	0.00172237
194	Manes.13G132400.v6.1	41.1577	-1.35181	0.311083	-4.34549	1.38966e-05	0.00172237
195	Manes.05G165400.v6.1	31.9445	-0.801232	0.184657	-4.33903	1.43115e-05	0.0017576
196	Manes.03G028600.v6.1	8.52742	-2.08195	0.480443	-4.33339	1.46828e-05	0.001794
197	Manes.06G148700.v6.1	34.3759	-0.742365	0.171553	-4.32731	1.50942e-05	0.0018349
198	Manes.01G252100.v6.1	19.9509	-1.16433	0.269389	-4.3221	1.5455e-05	0.00186727
199	Manes.12G121200.v6.1	856.67	0.899593	0.20818	4.32123	1.55164e-05	0.00186727
200	Manes.06G143100.v6.1	7.78879	-3.29417	0.763319	-4.31559	1.59175e-05	0.00190565
201	Manes.17G042100.v6.1	512.897	-0.859751	0.199269	-4.31453	1.59945e-05	0.00190565
202	Manes.12G079700.v6.1	72.0143	-0.886959	0.205703	-4.31184	1.61901e-05	0.00191941
203	Manes.14G152100.v6.1	6.49242	-2.99732	0.695443	-4.30994	1.63299e-05	0.00192644
204	Manes.02G020600.v6.1	148.421	-0.579889	0.134753	-4.30334	1.68239e-05	0.001975
205	Manes.04G157400.v6.1	425.192	0.767533	0.178529	4.29921	1.71409e-05	0.00198184
206	Manes.12G146600.v6.1	1824.4	-0.804446	0.187156	-4.29828	1.72132e-05	0.00198184
207	Manes.13G115100.v6.1	586.929	-1.63779	0.380947	-4.29925	1.71374e-05	0.00198184
208	Manes.16G028900.v6.1	165.053	-0.511792	0.119052	-4.29891	1.71641e-05	0.00198184
209	Manes.03G047100.v6.1	216.74	-0.788297	0.183586	-4.29389	1.75567e-05	0.00201171
210	Manes.12G050400.v6.1	136.869	-1.99211	0.464394	-4.28971	1.78907e-05	0.00204022
211	Manes.14G119500.v6.1	121.802	0.936562	0.218448	4.28734	1.80823e-05	0.00205229
212	Manes.17G055400.v6.1	159.609	2.51677	0.588116	4.27938	1.87411e-05	0.00210727
213	Manes.18G015200.v6.1	455.206	-1.18538	0.276998	-4.27937	1.87426e-05	0.00210727
214	Manes.03G141300.v6.1	365.799	0.571371	0.13366	4.2748	1.91309e-05	0.00213091
215	Manes.17G038700.v6.1	241.952	0.93398	0.218462	4.27525	1.90925e-05	0.00213091
216	Manes.09G126800.v6.1	91.1222	-0.756428	0.177045	-4.27252	1.93278e-05	0.00214288
217	Manes.12G146000.v6.1	59.358	-3.10675	0.727525	-4.2703	1.95208e-05	0.0021543
218	Manes.01G229800.v6.1	59.2381	1.30337	0.305634	4.2645	2.00353e-05	0.00219089
219	Manes.18G044300.v6.1	676.425	-0.834986	0.195791	-4.26469	2.0018e-05	0.00219089
220	Manes.01G192800.v6.1	24.0172	1.11676	0.262004	4.26236	2.02278e-05	0.00220189
221	Manes.16G037300.v6.1	17.1697	-1.20501	0.283005	-4.25791	2.06351e-05	0.00223606
222	Manes.09G171100.v6.1	331.563	-0.769703	0.180884	-4.25524	2.08829e-05	0.00225272
223	Manes.11G157400.v6.1	48.5822	-1.22871	0.288893	-4.25317	2.10763e-05	0.00226338
224	Manes.12G051000.v6.1	9.64254	-1.37905	0.324335	-4.25192	2.11941e-05	0.00226583
225	Manes.15G033700.v6.1	30.1581	-2.12272	0.499353	-4.25093	2.12883e-05	0.00226583
226	Manes.02G090800.v6.1	158.595	-0.461458	0.108667	-4.24652	2.17119e-05	0.0023007
227	Manes.05G143400.v6.1	128.138	0.753513	0.177485	4.24549	2.18112e-05	0.00230079
228	Manes.08G125800.v6.1	61.3974	-0.71601	0.16869	-4.24453	2.1905e-05	0.00230079
229	Manes.08G047400.v6.1	154.396	-0.55566	0.13106	-4.23974	2.23779e-05	0.0023402
230	Manes.08G059100.v6.1	2.57624	-3.44103	0.81248	-4.23521	2.28334e-05	0.00237745
231	Manes.18G015100.v6.1	266.99	-0.67672	0.159852	-4.23341	2.30173e-05	0.00238622
232	Manes.16G018900.v6.1	17.0019	-1.75406	0.414567	-4.23107	2.32581e-05	0.00240079
233	Manes.05G155800.v6.1	447.528	0.625383	0.147969	4.22645	2.37407e-05	0.0024401
234	Manes.04G157900.v6.1	5.33261	-2.26444	0.536885	-4.21774	2.46762e-05	0.00250711
235	Manes.06G071500.v6.1	94.8903	-0.675893	0.160293	-4.21661	2.48007e-05	0.00250711
236	Manes.15G008100.v6.1	287.97	1.44189	0.341946	4.21673	2.47871e-05	0.00250711
237	Manes.17G071600.v6.1	11.0193	-1.86496	0.4423	-4.21651	2.48114e-05	0.00250711
238	Manes.17G053800.v6.1	14.8883	2.7364	0.649438	4.21349	2.51454e-05	0.00253018
239	Manes.05G076700.v6.1	88.7799	-0.863297	0.205073	-4.2097	2.55706e-05	0.00256219
240	Manes.06G132500.v6.1	357.275	0.753862	0.179319	4.20404	2.62196e-05	0.00260542
241	Manes.08G104400.v6.1	133.986	0.60226	0.143255	4.20411	2.62111e-05	0.00260542
242	Manes.14G147200.v6.1	134.449	1.59342	0.379221	4.20183	2.64766e-05	0.00262009
243	Manes.10G027800.v6.1	178.088	0.401927	0.0957109	4.19938	2.67647e-05	0.0026377
244	Manes.06G038600.v6.1	6.25998	-1.94736	0.463856	-4.19819	2.69052e-05	0.00264068
245	Manes.15G056600.v6.1	2193.73	-0.981325	0.234181	-4.19045	2.78403e-05	0.00271136
246	Manes.15G075200.v6.1	503.294	0.302194	0.0721165	4.19036	2.78518e-05	0.00271136
247	Manes.07G137300.v6.1	5.68732	-1.94624	0.465225	-4.18343	2.87148e-05	0.00278406
248	Manes.01G098400.v6.1	68.8635	-0.413701	0.099164	-4.17188	3.02091e-05	0.00291713
249	Manes.09G033400.v6.1	20.7127	-1.81642	0.436479	-4.16154	3.16111e-05	0.00303426
250	Manes.12G026600.v6.1	248.652	1.06627	0.256248	4.16107	3.16756e-05	0.00303426
251	Manes.12G118400.v6.1	113.889	-0.703879	0.16929	-4.15784	3.21276e-05	0.00306531
252	Manes.05G002400.v6.1	29.0953	-1.29231	0.31099	-4.15545	3.24645e-05	0.00307296
253	Manes.12G063000.v6.1	16.8315	-1.34783	0.324286	-4.15631	3.23433e-05	0.00307296
254	Manes.03G024400.v6.1	14.1241	-1.43101	0.34492	-4.14882	3.34189e-05	0.00311993
255	Manes.03G090600.v6.1	385.458	0.543178	0.130965	4.1475	3.3612e-05	0.00311993
256	Manes.05G141700.v6.1	90.8598	0.81065	0.195336	4.15004	3.32423e-05	0.00311993
257	Manes.11G131500.v6.1	124.831	-0.431559	0.104037	-4.14813	3.352e-05	0.00311993
258	Manes.S053700.v6.1	21.8811	1.64952	0.397423	4.15055	3.3168e-05	0.00311993
259	Manes.05G120200.v6.1	6.29052	-1.49512	0.360697	-4.14509	3.39679e-05	0.00314079
260	Manes.11G135200.v6.1	486.38	0.658292	0.158871	4.14357	3.41937e-05	0.00314951
261	Manes.13G084800.v6.1	9556.75	0.710294	0.17146	4.14262	3.43365e-05	0.00315054
262	Manes.08G049000.v6.1	152.004	-0.946978	0.22869	-4.14089	3.45959e-05	0.00316223
263	Manes.15G037100.v6.1	133.769	-0.623473	0.150668	-4.13806	3.50254e-05	0.00318931
264	Manes.02G114800.v6.1	335.373	-1.14812	0.277755	-4.13358	3.57158e-05	0.00322763
265	Manes.15G187800.v6.1	1463.92	-1.17335	0.28383	-4.13397	3.56552e-05	0.00322763
266	Manes.05G102300.v6.1	95.827	-0.449027	0.10867	-4.13202	3.59582e-05	0.00323732
267	Manes.11G026900.v6.1	304.795	-0.573836	0.138959	-4.12955	3.63471e-05	0.00326008
268	Manes.03G077800.v6.1	41.7908	-0.835898	0.202508	-4.12773	3.66356e-05	0.00326941
269	Manes.05G118300.v6.1	89.3797	1.42146	0.344471	4.12648	3.68354e-05	0.00326941
270	Manes.05G167100.v6.1	156.713	-0.627596	0.152096	-4.12632	3.68607e-05	0.00326941
271	Manes.03G059400.v6.1	1.44205	-3.83597	0.930017	-4.12462	3.71341e-05	0.00328151
272	Manes.16G045200.v6.1	12.9355	-1.22472	0.2976	-4.11532	3.86648e-05	0.00340421
273	Manes.07G030900.v6.1	273.719	-0.594679	0.14471	-4.10947	3.9657e-05	0.00347877
274	Manes.05G136400.v6.1	35.141	-1.15257	0.2806	-4.10753	3.9991e-05	0.00348256
275	Manes.10G067700.v6.1	2.32892	-3.11014	0.75715	-4.1077	3.99622e-05	0.00348256
276	Manes.02G033200.v6.1	262.139	-0.686797	0.167295	-4.10531	4.0378e-05	0.00349087
277	Manes.18G061400.v6.1	38.9471	0.770965	0.18776	4.10612	4.02368e-05	0.00349087
278	Manes.17G085400.v6.1	395.795	0.461934	0.11257	4.10354	4.06877e-05	0.003505
279	Manes.01G004300.v6.1	1.94589	-3.82595	0.932921	-4.10105	4.11285e-05	0.00351766
280	Manes.03G092000.v6.1	127.845	-0.809348	0.197321	-4.10168	4.10155e-05	0.00351766
281	Manes.02G160400.v6.1	96.4662	-0.968549	0.23628	-4.09915	4.14671e-05	0.00352146
282	Manes.05G091100.v6.1	35.7	-1.10612	0.269828	-4.09934	4.14326e-05	0.00352146
283	Manes.03G165100.v6.1	17.2108	-1.31039	0.31976	-4.09805	4.16644e-05	0.00352572
284	Manes.09G109000.v6.1	13.752	-1.79479	0.438052	-4.0972	4.1817e-05	0.00352618
285	Manes.02G162000.v6.1	22.8346	1.13878	0.278038	4.09578	4.20754e-05	0.0035267
286	Manes.04G088400.v6.1	144.436	0.656825	0.160409	4.09469	4.22728e-05	0.0035267
287	Manes.05G180900.v6.1	11.3133	-1.80494	0.440882	-4.09393	4.24123e-05	0.0035267
288	Manes.14G098000.v6.1	166.87	-1.55086	0.378695	-4.09526	4.21688e-05	0.0035267
289	Manes.03G173600.v6.1	446.904	0.640397	0.156556	4.09054	4.30372e-05	0.00356225
290	Manes.18G085100.v6.1	134.778	0.566263	0.138451	4.09	4.31373e-05	0.00356225
291	Manes.18G036400.v6.1	11.8222	1.7854	0.43666	4.08877	4.33667e-05	0.00356888
292	Manes.06G059900.v6.1	118.931	-0.778783	0.190754	-4.08266	4.45236e-05	0.00365154
293	Manes.S085800.v6.1	1.23925	-3.52856	0.865081	-4.07888	4.52529e-05	0.00369869
294	Manes.02G087600.v6.1	62.1922	-1.59123	0.390513	-4.07471	4.60727e-05	0.00375289
295	Manes.07G138600.v6.1	13.3126	1.70177	0.418027	4.07095	4.68215e-05	0.00380095
296	Manes.02G134700.v6.1	5169.32	0.485256	0.119243	4.06946	4.71216e-05	0.00381239
297	Manes.18G007400.v6.1	4.14877	-2.2893	0.562929	-4.06675	4.76724e-05	0.00384396
298	Manes.15G069600.v6.1	28.7856	-0.854751	0.210248	-4.06545	4.79404e-05	0.00385261
299	Manes.13G061700.v6.1	979.786	-1.1498	0.283178	-4.06033	4.90043e-05	0.00392493
300	Manes.01G113100.v6.1	6.75061	-2.13954	0.527228	-4.0581	4.94728e-05	0.00392905
301	Manes.01G186200.v6.1	99.533	-0.792879	0.195399	-4.05775	4.9548e-05	0.00392905
302	Manes.03G183500.v6.1	10.3552	-2.74321	0.675905	-4.05857	4.93744e-05	0.00392905
303	Manes.01G158800.v6.1	295.849	-0.42456	0.104676	-4.05594	4.9933e-05	0.00393354
304	Manes.03G049100.v6.1	208.121	-0.817812	0.201613	-4.05634	4.98479e-05	0.00393354
305	Manes.07G061600.v6.1	3.98442	-3.95748	0.976034	-4.05466	5.02082e-05	0.00394225
306	Manes.14G076000.v6.1	1140.55	-0.477595	0.117991	-4.04774	5.17145e-05	0.00404725
307	Manes.01G028700.v6.1	182.093	-0.65477	0.161808	-4.0466	5.19675e-05	0.0040538
308	Manes.06G082500.v6.1	757.256	-0.869136	0.214982	-4.04282	5.28113e-05	0.00410548
309	Manes.14G114100.v6.1	7.37212	-1.82477	0.45144	-4.04211	5.29729e-05	0.00410548
310	Manes.12G136700.v6.1	32.6336	-1.71035	0.423237	-4.04111	5.31977e-05	0.00410961
311	Manes.18G054800.v6.1	125.51	-0.919689	0.227688	-4.03925	5.36235e-05	0.00412918
312	Manes.04G155500.v6.1	230.4	0.414234	0.102668	4.03471	5.46694e-05	0.00419623
313	Manes.15G077500.v6.1	22.2123	1.0391	0.257627	4.03336	5.49859e-05	0.00420704
314	Manes.S047800.v6.1	29.8381	1.81081	0.449072	4.03234	5.52241e-05	0.00421181
315	Manes.03G084000.v6.1	14.6792	1.40583	0.348978	4.02842	5.61539e-05	0.0042179
316	Manes.05G129900.v6.1	144.81	-0.923316	0.229083	-4.03049	5.56601e-05	0.0042179
317	Manes.05G147300.v6.1	95.8229	0.916682	0.227561	4.02829	5.61846e-05	0.0042179
318	Manes.09G153400.v6.1	821.998	-0.605583	0.150319	-4.02864	5.60995e-05	0.0042179
319	Manes.18G021800.v6.1	47.0925	1.37271	0.34066	4.02955	5.58837e-05	0.0042179
320	Manes.06G111200.v6.1	1.48481	-3.30349	0.82067	-4.02535	5.68899e-05	0.00423316
321	Manes.15G094200.v6.1	54.1909	-1.85801	0.461591	-4.02524	5.69183e-05	0.00423316
322	Manes.17G043200.v6.1	92.2818	-0.619997	0.154024	-4.02532	5.68976e-05	0.00423316
323	Manes.05G205100.v6.1	21.4297	-1.01243	0.251651	-4.02315	5.74257e-05	0.00425768
324	Manes.07G081100.v6.1	97.1964	-1.54005	0.382901	-4.02207	5.76889e-05	0.00426399
325	Manes.02G066900.v6.1	161.598	0.547806	0.136253	4.0205	5.80738e-05	0.00427924
326	Manes.01G097900.v6.1	1104.65	-0.812426	0.202149	-4.01894	5.84594e-05	0.00429443
327	Manes.10G030500.v6.1	26.5522	1.40805	0.35068	4.01521	5.93921e-05	0.00434961
328	Manes.03G043500.v6.1	10.0103	-2.03279	0.506528	-4.01319	5.99042e-05	0.00437256
329	Manes.13G135500.v6.1	14.0088	-2.07454	0.517014	-4.01253	6.00707e-05	0.00437256
330	Manes.01G160700.v6.1	88.6249	-0.827267	0.206247	-4.01104	6.04509e-05	0.0043869
331	Manes.18G089300.v6.1	215.729	-0.76136	0.189995	-4.00726	6.14274e-05	0.0044443
332	Manes.04G152100.v6.1	85.7818	-0.67479	0.168554	-4.00339	6.24401e-05	0.00448472
333	Manes.16G126500.v6.1	71.5452	-0.765714	0.191286	-4.00299	6.25479e-05	0.00448472
334	Manes.17G116700.v6.1	619.755	1.19508	0.2985	4.00362	6.23815e-05	0.00448472
335	Manes.11G059900.v6.1	26.8592	1.96288	0.490729	3.99992	6.33648e-05	0.00450906
336	Manes.15G084300.v6.1	19.9341	1.24607	0.311549	3.99959	6.34522e-05	0.00450906
337	Manes.16G100400.v6.1	6.08455	-1.49717	0.374328	-3.99961	6.34467e-05	0.00450906
338	Manes.09G105700.v6.1	369.833	-0.383903	0.0960269	-3.99787	6.39162e-05	0.00452828
339	Manes.11G153700.v6.1	77.2344	-1.1845	0.296335	-3.99718	6.41009e-05	0.00452828
340	Manes.07G128600.v6.1	2515.25	0.420788	0.105383	3.99295	6.52568e-05	0.00459638
341	Manes.15G084200.v6.1	47.172	-0.941467	0.235887	-3.99118	6.57465e-05	0.0046173
342	Manes.13G098600.v6.1	43.9866	1.65645	0.415399	3.9876	6.67438e-05	0.00467363
343	Manes.01G175500.v6.1	214.084	-1.0313	0.259233	-3.97828	6.94154e-05	0.00481844
344	Manes.05G026400.v6.1	22.4128	-1.1454	0.287865	-3.97895	6.92199e-05	0.00481844
345	Manes.08G166900.v6.1	56.4461	1.01204	0.254328	3.97928	6.91241e-05	0.00481844
346	Manes.03G054300.v6.1	15.7998	-1.59095	0.400029	-3.97709	6.97648e-05	0.00482754
347	Manes.03G110500.v6.1	300101	0.785335	0.197525	3.97588	7.01206e-05	0.00482754
348	Manes.13G110300.v6.1	24.4079	-1.10758	0.278584	-3.97577	7.01513e-05	0.00482754
349	Manes.11G003500.v6.1	160.706	0.671075	0.168991	3.97107	7.15493e-05	0.00490964
350	Manes.14G051200.v6.1	22.2762	-1.16124	0.29259	-3.96884	7.22243e-05	0.00494179
351	Manes.02G018500.v6.1	20.4424	-0.874661	0.220639	-3.96423	7.36341e-05	0.00500653
352	Manes.10G119600.v6.1	11.0144	-1.24597	0.314323	-3.96396	7.37164e-05	0.00500653
353	Manes.13G082800.v6.1	43.9488	-1.13366	0.28601	-3.9637	7.37977e-05	0.00500653
354	Manes.10G030100.v6.1	353.086	-0.766654	0.193574	-3.96053	7.47834e-05	0.00504483
355	Manes.13G147000.v6.1	93.2888	0.89755	0.226588	3.96115	7.4589e-05	0.00504483
356	Manes.12G149700.v6.1	98.3786	-0.629617	0.159039	-3.95889	7.52975e-05	0.00506524
357	Manes.05G071100.v6.1	3.97537	-1.76118	0.445267	-3.95533	7.64289e-05	0.00509838
358	Manes.05G173200.v6.1	527.876	0.648354	0.163897	3.95586	7.62583e-05	0.00509838
359	Manes.09G142000.v6.1	1364.56	0.538888	0.136222	3.95597	7.62244e-05	0.00509838
360	Manes.10G090300.v6.1	47.0754	0.992826	0.251247	3.9516	7.76317e-05	0.00515392
361	Manes.14G029600.v6.1	10.0467	-2.70458	0.68446	-3.95141	7.76919e-05	0.00515392
362	Manes.03G045900.v6.1	299.275	-0.480916	0.121768	-3.94944	7.83336e-05	0.00518213
363	Manes.15G049400.v6.1	859.409	-0.433993	0.110014	-3.94488	7.98392e-05	0.00526719
364	Manes.02G177400.v6.1	11.39	-1.81916	0.462683	-3.93176	8.43276e-05	0.00553282
365	Manes.10G055300.v6.1	277.674	-1.16858	0.29721	-3.93181	8.43082e-05	0.00553282
366	Manes.14G061500.v6.1	32.9378	-1.16646	0.296834	-3.92968	8.50607e-05	0.00556566
367	Manes.08G171800.v6.1	194.342	1.46006	0.371665	3.92844	8.54979e-05	0.00557903
368	Manes.13G068100.v6.1	35.1191	-1.40756	0.358507	-3.92617	8.63077e-05	0.00561657
369	Manes.05G177900.v6.1	127.427	-0.723365	0.184409	-3.92262	8.75914e-05	0.00568104
370	Manes.06G002000.v6.1	54.8334	0.79483	0.202681	3.92158	8.79699e-05	0.00568104
371	Manes.08G114000.v6.1	190.835	-0.663851	0.169308	-3.92096	8.81966e-05	0.00568104
372	Manes.18G038200.v6.1	113.433	-1.03685	0.264448	-3.92082	8.82473e-05	0.00568104
373	Manes.01G266200.v6.1	122.365	0.57518	0.146796	3.91822	8.92055e-05	0.00569344
374	Manes.02G040800.v6.1	1.69867	-3.01919	0.770902	-3.91644	8.98664e-05	0.00569344
375	Manes.12G142400.v6.1	338.428	0.731886	0.186839	3.9172	8.95843e-05	0.00569344
376	Manes.13G138400.v6.1	8.62235	-1.38834	0.354366	-3.91781	8.93573e-05	0.00569344
377	Manes.16G089400.v6.1	45.7453	-1.39166	0.355302	-3.91685	8.97152e-05	0.00569344
378	Manes.17G109100.v6.1	19.7252	2.36665	0.604128	3.91746	8.94875e-05	0.00569344
379	Manes.04G079000.v6.1	171.308	0.57709	0.147439	3.91408	9.0749e-05	0.00573419
380	Manes.18G065200.v6.1	80.5337	0.859267	0.219578	3.91327	9.10555e-05	0.00573841
381	Manes.05G119600.v6.1	3.10646	2.49641	0.638624	3.90904	9.26639e-05	0.0058209
382	Manes.15G085600.v6.1	13.1393	-1.93575	0.49526	-3.90855	9.28506e-05	0.0058209
383	Manes.12G008100.v6.1	43.4073	-0.829194	0.212265	-3.9064	9.36805e-05	0.00585292
384	Manes.15G157500.v6.1	52.5549	0.988172	0.25299	3.90597	9.385e-05	0.00585292
385	Manes.12G112400.v6.1	55.923	0.719493	0.184292	3.9041	9.45764e-05	0.0058829
386	Manes.06G048300.v6.1	19.6289	1.21765	0.311963	3.90318	9.49359e-05	0.00588996
387	Manes.02G079800.v6.1	291.994	0.51178	0.131209	3.90051	9.59921e-05	0.0059401
388	Manes.11G095500.v6.1	383.855	-0.760733	0.195147	-3.89826	9.68844e-05	0.00597987
389	Manes.08G148200.v6.1	212.978	0.890181	0.228409	3.89731	9.72678e-05	0.00598809
390	Manes.03G055500.v6.1	169.892	0.475545	0.122135	3.8936	9.87678e-05	0.00601855
391	Manes.03G091000.v6.1	3.83376	-3.69261	0.948261	-3.89408	9.85709e-05	0.00601855
392	Manes.04G134300.v6.1	18.5401	-1.29056	0.331394	-3.89433	9.847e-05	0.00601855
393	Manes.11G104100.v6.1	9.16013	-1.13163	0.290629	-3.89372	9.87167e-05	0.00601855
394	Manes.12G145500.v6.1	112.682	1.00246	0.257544	3.89239	9.92634e-05	0.00602277
395	Manes.13G143900.v6.1	103.149	-0.798752	0.205219	-3.8922	9.934e-05	0.00602277
396	Manes.02G118800.v6.1	217.866	0.832078	0.213917	3.88973	0.000100356	0.006069
397	Manes.03G029600.v6.1	199.894	0.897666	0.230915	3.88743	0.000101312	0.0061093
398	Manes.03G167400.v6.1	39.7777	-1.79246	0.461155	-3.8869	0.000101532	0.0061093
399	Manes.08G023200.v6.1	344.682	-0.446255	0.114846	-3.88568	0.000102044	0.00612468
400	Manes.11G017400.v6.1	18.405	-1.24719	0.321088	-3.88425	0.000102647	0.0061455
401	Manes.14G023000.v6.1	689.635	0.356251	0.0917327	3.88357	0.000102933	0.00614724
402	Manes.12G103000.v6.1	52.3476	0.695651	0.179278	3.88029	0.000104334	0.00621539
403	Manes.04G164700.v6.1	1010.01	0.757944	0.195434	3.87826	0.000105207	0.00625187
404	Manes.11G063000.v6.1	194.109	0.806292	0.208122	3.87413	0.000107005	0.00634298
405	Manes.17G090500.v6.1	447.809	-0.66086	0.17063	-3.87305	0.00010748	0.00635541
406	Manes.10G123000.v6.1	633.276	-0.38029	0.0982756	-3.86963	0.000109003	0.00642955
407	Manes.02G119100.v6.1	93.2959	-0.816801	0.211141	-3.86851	0.000109504	0.00644327
408	Manes.04G009800.v6.1	42.0459	-2.00564	0.518805	-3.86588	0.000110691	0.0064971
409	Manes.03G166100.v6.1	28.9137	0.972244	0.251571	3.86469	0.000111229	0.00651272
410	Manes.08G135200.v6.1	125.472	2.35514	0.609513	3.86397	0.000111561	0.00651624
411	Manes.18G053900.v6.1	79.9877	0.890776	0.23057	3.86337	0.000111834	0.00651631
412	Manes.15G189400.v6.1	117.064	0.608914	0.157649	3.86248	0.000112243	0.00652426
413	Manes.10G062500.v6.1	37.9026	0.691803	0.179231	3.85985	0.000113456	0.00657877
414	Manes.12G054300.v6.1	18.4076	-0.91759	0.237813	-3.85845	0.000114108	0.00660065
415	Manes.18G034700.v6.1	30.5192	-1.00965	0.262061	-3.85273	0.000116809	0.00674057
416	Manes.06G000800.v6.1	78.4636	-0.77748	0.20237	-3.84187	0.000122099	0.00702893
417	Manes.16G117200.v6.1	254.921	-0.734268	0.191161	-3.8411	0.000122486	0.0070343
418	Manes.08G051300.v6.1	6.75564	-2.02471	0.527548	-3.83796	0.000124061	0.00709071
419	Manes.09G062600.v6.1	7.52266	-1.92195	0.500765	-3.83804	0.000124022	0.00709071
420	Manes.11G012600.v6.1	68.121	-1.38106	0.360087	-3.83535	0.000125388	0.00714948
421	Manes.02G111300.v6.1	319.642	-1.19388	0.311414	-3.83376	0.000126201	0.00716178
422	Manes.15G034900.v6.1	39.8358	-3.44528	0.898547	-3.83427	0.000125935	0.00716178
423	Manes.01G145200.v6.1	27.3452	0.94498	0.247048	3.82508	0.000130728	0.0074011
424	Manes.01G076400.v6.1	179.418	-1.01191	0.264833	-3.82093	0.000132949	0.00750911
425	Manes.07G007600.v6.1	390.035	-1.53174	0.401205	-3.81784	0.000134628	0.00755241
426	Manes.15G093700.v6.1	379.495	-0.643483	0.168549	-3.81777	0.000134662	0.00755241
427	Manes.16G020100.v6.1	137.489	-1.25335	0.328258	-3.8182	0.00013443	0.00755241
428	Manes.05G134800.v6.1	79.5931	-0.552037	0.144662	-3.81605	0.000135604	0.00758147
429	Manes.09G174700.v6.1	113.084	-0.51279	0.13439	-3.81567	0.000135813	0.00758147
430	Manes.04G071500.v6.1	140.367	-0.711048	0.18647	-3.81321	0.000137175	0.0076397
431	Manes.06G118000.v6.1	97.7866	-0.713144	0.187094	-3.81169	0.000138021	0.00765695
432	Manes.S095100.v6.1	58.5124	1.9471	0.510849	3.8115	0.000138124	0.00765695
433	Manes.05G103700.v6.1	389.253	-1.02695	0.269715	-3.80754	0.000140357	0.00774415
434	Manes.11G114700.v6.1	35.749	-1.52986	0.401855	-3.80699	0.000140667	0.00774415
435	Manes.14G095900.v6.1	598.366	-0.567939	0.149158	-3.80765	0.000140296	0.00774415
436	Manes.01G155500.v6.1	286.915	-0.891776	0.234837	-3.79742	0.00014621	0.00800084
437	Manes.02G158400.v6.1	39.7768	-0.783846	0.206427	-3.79721	0.000146332	0.00800084
438	Manes.S016800.v6.1	132.073	2.5574	0.673382	3.79784	0.000145963	0.00800084
439	Manes.05G050300.v6.1	3.24134	-2.37466	0.625785	-3.79469	0.000147826	0.00806408
440	Manes.05G145300.v6.1	31.5313	0.791459	0.208662	3.79303	0.000148821	0.00807039
441	Manes.06G159400.v6.1	420.412	-0.476228	0.125535	-3.79359	0.000148483	0.00807039
442	Manes.15G131400.v6.1	274.427	-0.664109	0.175097	-3.79281	0.000148953	0.00807039
443	Manes.18G038900.v6.1	80.4752	-1.64328	0.433513	-3.79061	0.000150276	0.00812371
444	Manes.16G007900.v6.1	125.918	-1.08035	0.285093	-3.78946	0.000150973	0.00814301
445	Manes.13G122600.v6.1	10.8318	-1.21957	0.321918	-3.78846	0.000151585	0.00815766
446	Manes.05G061400.v6.1	136.766	-1.10629	0.292201	-3.78606	0.000153055	0.00819894
447	Manes.06G051100.v6.1	138.719	-0.636595	0.168203	-3.78467	0.00015391	0.00819894
448	Manes.09G036800.v6.1	87.1228	-0.94514	0.24965	-3.78586	0.000153178	0.00819894
449	Manes.14G057700.v6.1	29.4866	-0.734069	0.19393	-3.78522	0.000153572	0.00819894
450	Manes.15G038400.v6.1	445.303	0.340658	0.0900158	3.78443	0.000154064	0.00819894
451	Manes.06G162500.v6.1	173.681	0.471194	0.124707	3.77841	0.000157832	0.00838086
452	Manes.09G124500.v6.1	308.344	0.376657	0.0997506	3.77599	0.000159377	0.00844414
453	Manes.09G172300.v6.1	2.80918	-2.02542	0.53665	-3.77419	0.00016053	0.00848647
454	Manes.05G187100.v6.1	815.616	0.694991	0.184279	3.77141	0.000162325	0.008552
455	Manes.07G049100.v6.1	2801.75	0.55942	0.148341	3.77117	0.000162484	0.008552
456	Manes.10G046800.v6.1	133.515	-1.06791	0.283475	-3.7672	0.00016509	0.00867011
457	Manes.05G176400.v6.1	123.255	-0.809109	0.214845	-3.766	0.000165881	0.00869261
458	Manes.07G135200.v6.1	12.2484	-1.82228	0.483992	-3.76511	0.000166478	0.00870486
459	Manes.08G033400.v6.1	219.286	-0.757109	0.201269	-3.76168	0.000168779	0.00880593
460	Manes.18G103100.v6.1	298.872	-0.740341	0.196889	-3.7602	0.000169779	0.00883884
461	Manes.09G033200.v6.1	70.3658	-0.569395	0.151464	-3.75928	0.000170401	0.00885199
462	Manes.11G019100.v6.1	9.32251	-1.33802	0.356951	-3.74848	0.000177912	0.00922213
463	Manes.13G106100.v6.1	32.2182	0.579337	0.154654	3.74601	0.000179669	0.00929313
464	Manes.08G163600.v6.1	805.479	0.768582	0.205264	3.74436	0.000180853	0.0093342
465	Manes.11G134200.v6.1	147.068	-0.922205	0.246333	-3.74373	0.000181307	0.00933752
466	Manes.18G079600.v6.1	95.0899	-1.12759	0.301326	-3.7421	0.000182488	0.00937817
467	Manes.02G131000.v6.1	8.86177	-1.80088	0.48138	-3.74109	0.000183223	0.00939577
468	Manes.13G118900.v6.1	217.223	0.593445	0.15869	3.73965	0.00018428	0.00942977
469	Manes.04G034500.v6.1	96.0115	-0.66624	0.178287	-3.73689	0.000186312	0.00949319
470	Manes.15G114600.v6.1	434.147	-0.483941	0.129501	-3.73697	0.000186249	0.00949319
471	Manes.04G085300.v6.1	23.8663	-1.00817	0.269989	-3.73411	0.000188383	0.00952682
472	Manes.09G025200.v6.1	13.0809	1.61954	0.433676	3.73446	0.00018812	0.00952682
473	Manes.09G138200.v6.1	439.274	-0.845704	0.226496	-3.73387	0.000188563	0.00952682
474	Manes.18G076000.v6.1	4.90494	-1.74415	0.467078	-3.73418	0.000188326	0.00952682
475	Manes.02G104600.v6.1	3.93411	-3.34568	0.89724	-3.72886	0.000192352	0.0096571
476	Manes.03G136700.v6.1	217.145	0.478238	0.128245	3.72909	0.000192171	0.0096571
477	Manes.10G018000.v6.1	59.9953	0.898516	0.240937	3.72926	0.000192044	0.0096571
478	Manes.16G015400.v6.1	398.895	0.6289	0.168704	3.72784	0.000193129	0.00967586
479	Manes.02G202700.v6.1	49.9283	0.679422	0.182294	3.72706	0.000193726	0.00968549
480	Manes.06G146900.v6.1	757.123	0.569913	0.152971	3.72562	0.000194838	0.00972077
481	Manes.01G158500.v6.1	14.1467	-0.866775	0.232698	-3.72489	0.000195403	0.00972869
482	Manes.17G013400.v6.1	29.6631	-0.983335	0.26406	-3.7239	0.000196168	0.00974655
483	Manes.01G104300.v6.1	287.421	0.538251	0.144796	3.71731	0.000201353	0.0099628
484	Manes.01G196300.v6.1	63.8503	1.34671	0.362274	3.71739	0.000201291	0.0099628
485	Manes.15G163300.v6.1	36.2767	-0.863926	0.232809	-3.71088	0.000206541	0.0101984
486	Manes.15G006400.v6.1	953.89	-0.856315	0.231026	-3.70657	0.000210086	0.0103522
487	Manes.18G033900.v6.1	255.774	-0.386554	0.104328	-3.70519	0.00021123	0.0103871
488	Manes.05G128700.v6.1	221.908	-0.978934	0.264304	-3.70382	0.000212373	0.0103931
489	Manes.08G145800.v6.1	31.4791	-0.570836	0.154119	-3.70387	0.000212332	0.0103931
490	Manes.09G132000.v6.1	126.434	0.668461	0.1805	3.70339	0.000212738	0.0103931
491	Manes.18G021600.v6.1	24.8535	-1.31994	0.356455	-3.70297	0.000213086	0.0103931
492	Manes.12G149500.v6.1	176.203	-0.502433	0.135729	-3.70175	0.000214116	0.0104221
493	Manes.01G113000.v6.1	10.9724	2.09893	0.567256	3.70016	0.000215467	0.0104665
494	Manes.01G192500.v6.1	44.6046	-1.12341	0.30389	-3.69677	0.000218356	0.0105854
495	Manes.14G145400.v6.1	103.61	0.747119	0.202133	3.69617	0.000218877	0.0105892
496	Manes.11G038900.v6.1	93.7571	-0.410224	0.111019	-3.69507	0.000219826	0.0106137
497	Manes.05G175200.v6.1	5.57452	-1.61439	0.437037	-3.69395	0.000220795	0.010639
498	Manes.10G080700.v6.1	147.272	0.690772	0.187188	3.69026	0.000224022	0.0107729
499	Manes.06G015300.v6.1	358.52	-0.981381	0.266027	-3.68903	0.000225112	0.0108036
500	Manes.10G088000.v6.1	11.6625	-1.45212	0.393758	-3.68786	0.000226144	0.0108314
501	Manes.10G152800.v6.1	15.8576	1.35608	0.367802	3.68699	0.000226918	0.0108341
502	Manes.18G079400.v6.1	140.891	-0.584507	0.158541	-3.68679	0.000227105	0.0108341
503	Manes.11G038700.v6.1	257.595	-0.482611	0.130962	-3.68513	0.000228585	0.0108594
504	Manes.14G147600.v6.1	83.7513	-1.01125	0.274443	-3.68475	0.000228928	0.0108594
505	Manes.17G005600.v6.1	614.452	-0.42007	0.114005	-3.68467	0.000228996	0.0108594
506	Manes.08G102800.v6.1	22.2846	-0.956286	0.259582	-3.68395	0.00022965	0.0108689
507	Manes.18G016700.v6.1	3.13938	-3.03378	0.823785	-3.68273	0.000230749	0.0108994
508	Manes.01G166100.v6.1	37.6984	-1.09491	0.297778	-3.67694	0.000236046	0.0111276
509	Manes.04G155700.v6.1	147.878	-0.955104	0.25986	-3.67545	0.000237431	0.011149
510	Manes.15G039700.v6.1	30.1847	-1.51522	0.412205	-3.67589	0.000237025	0.011149
511	Manes.01G162700.v6.1	371.631	0.573374	0.156196	3.67087	0.000241729	0.0112625
512	Manes.04G031300.v6.1	257.639	-0.517259	0.140885	-3.67149	0.000241138	0.0112625
513	Manes.05G208400.v6.1	1.63725	-2.90359	0.790955	-3.67099	0.000241609	0.0112625
514	Manes.17G007800.v6.1	80.3275	-1.14158	0.310963	-3.67109	0.000241514	0.0112625
515	Manes.03G017200.v6.1	70.6471	1.03491	0.282104	3.66855	0.000243927	0.0112815
516	Manes.03G171200.v6.1	233.318	-0.49541	0.135027	-3.66898	0.000243521	0.0112815
517	Manes.07G051500.v6.1	56.7741	-1.60923	0.438666	-3.66845	0.000244022	0.0112815
518	Manes.12G059300.v6.1	41.2395	-0.666468	0.181647	-3.66902	0.00024348	0.0112815
519	Manes.15G049900.v6.1	9.77694	-1.57549	0.429583	-3.6675	0.000244937	0.011302
520	Manes.01G174200.v6.1	9351.25	0.591129	0.1613	3.66477	0.000247563	0.0113831
521	Manes.02G155400.v6.1	9.05605	-1.3728	0.374602	-3.66468	0.000247644	0.0113831
522	Manes.12G121800.v6.1	5686.5	0.828029	0.225991	3.66399	0.000248312	0.0113919
523	Manes.02G044400.v6.1	226.644	0.385369	0.105283	3.66032	0.000251904	0.0115249
524	Manes.07G135300.v6.1	162.565	0.434847	0.118809	3.66004	0.000252173	0.0115249
525	Manes.S075400.v6.1	19.0467	-1.27837	0.349519	-3.65749	0.000254693	0.0116179
526	Manes.05G174600.v6.1	15.755	-0.997241	0.273068	-3.65199	0.000260211	0.011847
527	Manes.15G098300.v6.1	15.5166	2.27458	0.622941	3.65136	0.000260857	0.0118539
528	Manes.06G061800.v6.1	91.459	-0.619827	0.169775	-3.65086	0.000261359	0.0118542
529	Manes.18G035500.v6.1	88.1348	-1.40367	0.384737	-3.64839	0.000263892	0.0119465
530	Manes.08G164900.v6.1	468.504	0.873739	0.239597	3.6467	0.00026563	0.0119888
531	Manes.14G078500.v6.1	480.821	-0.748957	0.20539	-3.64651	0.000265829	0.0119888
532	Manes.17G069500.v6.1	202.576	0.710481	0.194898	3.6454	0.000266978	0.012018
533	Manes.14G146300.v6.1	96.8002	-0.704551	0.193304	-3.64479	0.000267613	0.012024
534	Manes.01G033500.v6.1	5.8545	-1.87846	0.515495	-3.644	0.000268438	0.0120385
535	Manes.03G089000.v6.1	63.5262	0.744976	0.204636	3.64049	0.000272122	0.0121809
536	Manes.04G120600.v6.1	15.1442	-0.647696	0.17795	-3.63977	0.000272886	0.0121923
537	Manes.04G068200.v6.1	96.7195	-1.30098	0.357501	-3.63908	0.00027361	0.0122019
538	Manes.14G133100.v6.1	446.547	-1.14369	0.314402	-3.63767	0.000275114	0.0122461
539	Manes.09G171000.v6.1	123.559	0.621252	0.170863	3.63598	0.00027693	0.0123041
540	Manes.01G265100.v6.1	342.596	-0.431819	0.118814	-3.63441	0.000278615	0.0123332
541	Manes.09G010100.v6.1	47.764	-0.762448	0.20978	-3.63451	0.000278506	0.0123332
542	Manes.02G018700.v6.1	543.046	0.316676	0.0871881	3.63211	0.000281117	0.012421
543	Manes.11G094100.v6.1	260.732	-0.509737	0.140373	-3.63129	0.000282004	0.0124373
544	Manes.15G047800.v6.1	15.7218	-1.46717	0.40435	-3.62846	0.000285118	0.0125515
545	Manes.01G172300.v6.1	384.62	-0.779303	0.215093	-3.6231	0.000291097	0.0127912
546	Manes.12G004200.v6.1	267.964	-0.735473	0.203043	-3.62226	0.000292044	0.0128093
547	Manes.01G240400.v6.1	8.37967	-1.60017	0.442054	-3.61985	0.000294769	0.0129052
548	Manes.05G049700.v6.1	3.82298	2.80071	0.773951	3.61872	0.000296069	0.0129149
549	Manes.17G053300.v6.1	4.19119	-2.47672	0.684337	-3.61916	0.000295561	0.0129149
550	Manes.10G145700.v6.1	177.959	-0.52846	0.146171	-3.61536	0.000299935	0.0130597
551	Manes.05G157300.v6.1	49.0098	-0.899857	0.248977	-3.61421	0.000301262	0.0130937
552	Manes.01G033400.v6.1	106.946	-0.62217	0.172185	-3.61339	0.000302222	0.0131116
553	Manes.14G032100.v6.1	35.0252	-1.0368	0.286971	-3.61291	0.000302779	0.013112
554	Manes.10G115400.v6.1	140.949	-0.446697	0.123678	-3.61178	0.000304101	0.0131271
555	Manes.11G060100.v6.1	19.4084	1.86478	0.516318	3.61168	0.000304222	0.0131271
556	Manes.01G194900.v6.1	191.756	-0.57632	0.159725	-3.60821	0.000308319	0.0132323
557	Manes.14G121400.v6.1	16.8172	-1.23062	0.341043	-3.60841	0.000308078	0.0132323
558	Manes.17G095000.v6.1	38.8948	0.740986	0.205359	3.60825	0.000308274	0.0132323
559	Manes.03G136800.v6.1	143.47	-0.516015	0.143048	-3.6073	0.0003094	0.0132352
560	Manes.14G112600.v6.1	124.446	-0.621518	0.172298	-3.60722	0.000309491	0.0132352
561	Manes.16G020700.v6.1	92.6986	-1.22678	0.340163	-3.60644	0.000310431	0.0132517
562	Manes.05G013400.v6.1	109.826	0.684397	0.189988	3.60231	0.000315402	0.0134399
563	Manes.01G108700.v6.1	1089.91	0.487559	0.135387	3.60122	0.000316733	0.0134727
564	Manes.08G174300.v6.1	16.8585	0.746661	0.207422	3.59973	0.000318552	0.013526
565	Manes.18G071000.v6.1	95.2903	0.493914	0.137258	3.59844	0.000320129	0.0135689
566	Manes.07G126600.v6.1	26.8779	1.173	0.326176	3.59623	0.000322861	0.0136606
567	Manes.01G230400.v6.1	5.4008	-2.46977	0.687444	-3.59268	0.000327293	0.0136653
568	Manes.05G128600.v6.1	1.39769	-2.87035	0.79836	-3.5953	0.000324012	0.0136653
569	Manes.08G042500.v6.1	57.762	-0.691531	0.192467	-3.59298	0.000326915	0.0136653
570	Manes.08G081500.v6.1	48.6641	-1.36211	0.379156	-3.59249	0.000327539	0.0136653
571	Manes.10G103400.v6.1	34.6722	-0.870924	0.242301	-3.59438	0.000325159	0.0136653
572	Manes.12G144800.v6.1	267.807	-0.421341	0.117263	-3.59313	0.000326734	0.0136653
573	Manes.13G105500.v6.1	24.0817	-1.12547	0.313158	-3.59393	0.000325725	0.0136653
574	Manes.S042200.v6.1	7.97178	2.00475	0.557733	3.59446	0.000325071	0.0136653
575	Manes.10G016900.v6.1	2.71263	-3.16964	0.882516	-3.5916	0.000328658	0.0136882
576	Manes.18G069300.v6.1	45.0084	-0.839893	0.233941	-3.59019	0.000330438	0.0137384
577	Manes.04G129300.v6.1	660.912	0.427477	0.119171	3.58709	0.000334388	0.0138441
578	Manes.05G186600.v6.1	572.592	0.654587	0.182497	3.58684	0.000334714	0.0138441
579	Manes.18G122800.v6.1	22.4044	1.80414	0.502902	3.58745	0.000333921	0.0138441
580	Manes.01G198900.v6.1	26.4642	-0.980549	0.273527	-3.58484	0.000337289	0.0139265
581	Manes.07G037600.v6.1	133.679	0.60594	0.169249	3.58017	0.00034337	0.0141532
582	Manes.08G097100.v6.1	40.3466	-1.67547	0.468125	-3.57912	0.000344754	0.0141858
583	Manes.05G116000.v6.1	448.375	0.278394	0.0778175	3.57753	0.000346862	0.0142481
584	Manes.S016500.v6.1	103.059	-0.830973	0.232307	-3.57704	0.000347502	0.0142499
585	Manes.04G163400.v6.1	63.7759	-1.20458	0.336847	-3.57603	0.000348849	0.0142564
586	Manes.06G107900.v6.1	177.974	-0.533344	0.149139	-3.57615	0.000348692	0.0142564
587	Manes.17G028000.v6.1	890.133	0.630192	0.17627	3.57515	0.000350029	0.0142802
588	Manes.02G178800.v6.1	168.264	-0.311837	0.0873105	-3.57158	0.000354835	0.0144271
589	Manes.08G152900.v6.1	15.4705	-1.29283	0.361945	-3.57191	0.000354394	0.0144271
590	Manes.16G010900.v6.1	6.58063	-2.82682	0.79159	-3.57107	0.000355527	0.0144308
591	Manes.01G140800.v6.1	222.037	0.447736	0.125402	3.57039	0.000356444	0.0144435
592	Manes.11G140100.v6.1	326.133	-0.325582	0.0912819	-3.56677	0.000361406	0.0146199
593	Manes.14G066400.v6.1	47.8256	-1.08946	0.305601	-3.56497	0.000363891	0.0146956
594	Manes.02G021400.v6.1	262.167	0.301273	0.0845205	3.5645	0.000364556	0.0146976
595	Manes.14G060500.v6.1	1292.04	0.421808	0.118357	3.56385	0.000365457	0.0147092
596	Manes.09G151200.v6.1	21.451	0.946991	0.265883	3.56169	0.000368481	0.014806
597	Manes.14G032700.v6.1	41.3334	0.580526	0.163035	3.56075	0.000369797	0.014834
598	Manes.14G009500.v6.1	92.9687	0.504029	0.14159	3.55979	0.000371154	0.0148635
599	Manes.01G254300.v6.1	114.417	0.505963	0.142327	3.55494	0.000378064	0.0150647
600	Manes.07G033700.v6.1	76.376	-1.21522	0.341822	-3.55513	0.000377794	0.0150647
601	Manes.07G128700.v6.1	427.013	-0.573159	0.161227	-3.55497	0.000378022	0.0150647
602	Manes.15G139500.v6.1	73.4339	-1.23072	0.346308	-3.55383	0.000379664	0.0151033
603	Manes.08G135800.v6.1	17.7944	1.12323	0.316206	3.55222	0.000381989	0.0151706
604	Manes.12G011300.v6.1	311.658	0.541626	0.152617	3.54892	0.000386819	0.015337
605	Manes.08G055100.v6.1	378.553	1.23114	0.347031	3.54765	0.000388686	0.0153855
606	Manes.01G006300.v6.1	223.806	-0.733797	0.206966	-3.54549	0.000391879	0.0154349
607	Manes.07G118100.v6.1	5.68496	-2.11504	0.59676	-3.5442	0.000393801	0.0154349
608	Manes.11G136700.v6.1	176.25	0.732214	0.206533	3.54527	0.000392214	0.0154349
609	Manes.12G158700.v6.1	265.834	0.759275	0.214189	3.54489	0.000392784	0.0154349
610	Manes.14G135300.v6.1	6.55425	-1.41262	0.398559	-3.54433	0.000393619	0.0154349
611	Manes.15G069000.v6.1	3.56511	-1.54952	0.43715	-3.5446	0.000393214	0.0154349
612	Manes.02G030000.v6.1	104.045	0.617057	0.174337	3.53945	0.000400955	0.015658
613	Manes.06G103400.v6.1	1010.74	0.430485	0.12162	3.53958	0.000400759	0.015658
614	Manes.17G083100.v6.1	809.924	0.42349	0.11966	3.53913	0.000401455	0.015658
615	Manes.01G184900.v6.1	7.15417	-2.0257	0.572839	-3.53625	0.00040585	0.015727
616	Manes.06G038400.v6.1	452.123	-0.822064	0.232391	-3.53741	0.000404068	0.015727
617	Manes.11G059800.v6.1	25.3402	1.91473	0.541396	3.53666	0.000405219	0.015727
618	Manes.16G122000.v6.1	6.0355	-1.30771	0.369748	-3.53676	0.000405067	0.015727
619	Manes.02G142800.v6.1	495.473	-0.982792	0.278044	-3.53466	0.000408304	0.0157711
620	Manes.13G031400.v6.1	106.356	-0.554606	0.156898	-3.53483	0.000408037	0.0157711
621	Manes.01G221300.v6.1	762.256	0.396924	0.112521	3.52755	0.000419418	0.0161743
622	Manes.15G137800.v6.1	729.608	0.417237	0.11835	3.52546	0.000422751	0.0162766
623	Manes.S014700.v6.1	13.3945	1.84761	0.524314	3.52387	0.000425292	0.0163219
624	Manes.S088100.v6.1	439.744	0.85649	0.243026	3.52428	0.000424642	0.0163219
625	Manes.04G162400.v6.1	212.303	-0.471875	0.133945	-3.52289	0.000426876	0.0163565
626	Manes.07G035400.v6.1	163.919	-0.808129	0.229464	-3.5218	0.000428623	0.0163972
627	Manes.02G126800.v6.1	141.376	0.508245	0.144339	3.52119	0.000429619	0.0164091
628	Manes.03G029300.v6.1	45.3451	0.828774	0.235443	3.52006	0.000431456	0.016453
629	Manes.09G085900.v6.1	1.6049	-2.67476	0.760263	-3.51821	0.000434469	0.0165416
630	Manes.08G099100.v6.1	37.7736	-1.17473	0.333946	-3.51773	0.000435262	0.0165455
631	Manes.03G173900.v6.1	13.6715	-0.927225	0.263651	-3.51686	0.000436682	0.016552
632	Manes.S053800.v6.1	31.2778	1.9546	0.555792	3.51678	0.000436817	0.016552
633	Manes.07G092600.v6.1	191.274	1.44561	0.411185	3.51572	0.000438557	0.0165628
634	Manes.08G122800.v6.1	171.073	-1.17601	0.334535	-3.51535	0.000439175	0.0165628
635	Manes.17G033300.v6.1	327.092	-1.20717	0.343345	-3.51589	0.000438277	0.0165628
636	Manes.06G128700.v6.1	180.329	-0.984015	0.279972	-3.51469	0.00044027	0.016578
637	Manes.04G106100.v6.1	351.195	-0.750391	0.2136	-3.51307	0.000442968	0.0166534
638	Manes.13G008400.v6.1	61.9584	-0.614966	0.175182	-3.51045	0.000447345	0.0167697
639	Manes.13G150600.v6.1	67.2267	-0.807156	0.229934	-3.51038	0.000447464	0.0167697
640	Manes.02G077400.v6.1	11.3187	-1.44975	0.413179	-3.50876	0.000450196	0.0168458
641	Manes.10G031400.v6.1	858.228	-0.459619	0.131079	-3.50642	0.000454185	0.0169685
642	Manes.06G130300.v6.1	25.1513	-0.929525	0.265715	-3.4982	0.000468418	0.017473
643	Manes.02G151100.v6.1	18.3816	-1.37184	0.392253	-3.49733	0.000469932	0.017475
644	Manes.07G033900.v6.1	10.3529	-1.90738	0.545373	-3.49738	0.000469854	0.017475
645	Manes.15G160600.v6.1	204.283	0.401062	0.114745	3.49524	0.000473642	0.0175857
646	Manes.18G047800.v6.1	208.727	0.678368	0.194205	3.49306	0.000477528	0.0177025
647	Manes.06G109600.v6.1	47.8614	0.571843	0.163766	3.49183	0.000479715	0.017751
648	Manes.11G048100.v6.1	161.679	-0.384711	0.110185	-3.4915	0.000480319	0.017751
649	Manes.15G117200.v6.1	45.5182	-0.824381	0.23632	-3.48841	0.000485904	0.0179298
650	Manes.16G061900.v6.1	375.11	0.382679	0.109754	3.48671	0.000489008	0.0180165
651	Manes.14G097700.v6.1	129.075	0.428415	0.122989	3.48335	0.000495179	0.0182159
652	Manes.08G061000.v6.1	26.1332	0.853551	0.245354	3.47885	0.000503573	0.018468
653	Manes.S001700.v6.1	57.9237	0.700521	0.201362	3.47891	0.000503459	0.018468
654	Manes.09G139000.v6.1	217.636	-0.421352	0.121177	-3.47715	0.000506766	0.0185566
655	Manes.06G150500.v6.1	869.161	-0.700598	0.201578	-3.47557	0.000509767	0.018638
656	Manes.02G051800.v6.1	18.9638	-1.08433	0.312247	-3.47268	0.000515281	0.0187823
657	Manes.18G068600.v6.1	60.653	-0.566233	0.163049	-3.47278	0.000515098	0.0187823
658	Manes.08G138300.v6.1	36.7738	-1.08122	0.312303	-3.46208	0.000536026	0.0194541
659	Manes.14G029000.v6.1	575.896	-0.537314	0.155203	-3.46201	0.000536148	0.0194541
660	Manes.17G101900.v6.1	21.4321	1.13114	0.326658	3.46275	0.000534681	0.0194541
661	Manes.11G019200.v6.1	333.058	-0.749021	0.216394	-3.46138	0.000537418	0.0194551
662	Manes.14G101100.v6.1	11.9066	-1.15549	0.333842	-3.46119	0.000537803	0.0194551
663	Manes.02G151200.v6.1	1.09307	-3.52837	1.01953	-3.46077	0.000538631	0.0194557
664	Manes.16G132200.v6.1	226.832	0.413751	0.119578	3.46008	0.000540011	0.0194762
665	Manes.01G224000.v6.1	71.4288	-0.622429	0.179951	-3.45888	0.000542418	0.0195336
666	Manes.13G051800.v6.1	25.8861	-1.2094	0.349751	-3.4579	0.000544407	0.0195758
667	Manes.18G116200.v6.1	3.36064	-1.99601	0.577622	-3.45557	0.000549135	0.0197162
668	Manes.09G144900.v6.1	4.27305	-3.27556	0.948289	-3.45417	0.000551981	0.0197887
669	Manes.02G039000.v6.1	18.3739	-1.59411	0.461666	-3.45295	0.000554494	0.0198265
670	Manes.18G040700.v6.1	79.3003	0.427006	0.123668	3.45285	0.000554691	0.0198265
671	Manes.01G103100.v6.1	3.89783	-1.64607	0.477042	-3.45057	0.000559405	0.0199517
672	Manes.12G108300.v6.1	22.8696	-0.700569	0.203043	-3.45035	0.000559861	0.0199517
673	Manes.13G113900.v6.1	251.986	-0.708285	0.205516	-3.44637	0.000568168	0.0202177
674	Manes.02G046100.v6.1	5.25336	-2.58887	0.75215	-3.44195	0.000577534	0.0204597
675	Manes.10G046000.v6.1	29.1065	1.13795	0.33056	3.44248	0.000576408	0.0204597
676	Manes.16G019200.v6.1	67.8813	0.741843	0.21551	3.44227	0.000576855	0.0204597
677	Manes.05G008400.v6.1	16.794	1.55386	0.452183	3.43635	0.000589609	0.0208567
678	Manes.11G030600.v6.1	31.3801	2.0963	0.61038	3.43442	0.000593828	0.0209749
679	Manes.11G052600.v6.1	8.13868	1.63572	0.476407	3.43344	0.000595971	0.0210196
680	Manes.04G066300.v6.1	31.839	-0.817428	0.23811	-3.43298	0.000596979	0.0210242
681	Manes.16G113900.v6.1	67.542	-0.665478	0.193988	-3.43052	0.000602433	0.0211851
682	Manes.03G170500.v6.1	140.649	0.386059	0.112588	3.42897	0.000605885	0.0212753
683	Manes.06G134900.v6.1	17.2574	-1.24577	0.363364	-3.42843	0.000607094	0.0212865
684	Manes.17G104800.v6.1	70.5966	0.460715	0.134462	3.42636	0.000611727	0.0214176
685	Manes.02G130800.v6.1	18.7774	-1.13505	0.331365	-3.42538	0.000613936	0.0214636
686	Manes.16G095500.v6.1	32.5008	0.599265	0.175125	3.42192	0.000621805	0.021707
687	Manes.04G072200.v6.1	1253.06	0.539262	0.157625	3.42117	0.000623531	0.0217356
688	Manes.12G068900.v6.1	459.279	0.238574	0.069749	3.42047	0.000625129	0.0217596
689	Manes.03G078900.v6.1	561.6	-0.758538	0.221818	-3.41963	0.000627055	0.0217679
690	Manes.S098100.v6.1	17.0639	2.14875	0.628367	3.41958	0.000627186	0.0217679
691	Manes.06G016900.v6.1	1300.05	-0.68064	0.199119	-3.41825	0.000630259	0.0218255
692	Manes.09G113800.v6.1	0.997252	-3.54654	1.03758	-3.41807	0.000630667	0.0218255
693	Manes.10G052700.v6.1	100.333	-0.449564	0.131641	-3.41508	0.000637637	0.0220348
694	Manes.03G129200.v6.1	82.8436	-0.483955	0.14177	-3.41366	0.000640967	0.0220929
695	Manes.18G020700.v6.1	12.6424	-1.20605	0.353309	-3.41358	0.000641163	0.0220929
696	Manes.01G121400.v6.1	294.631	-0.817174	0.239594	-3.41067	0.000648042	0.0222979
697	Manes.11G117000.v6.1	12.504	1.41253	0.414357	3.40898	0.000652072	0.0224043
698	Manes.03G086600.v6.1	156.788	0.528569	0.155522	3.39866	0.000677158	0.0232014
699	Manes.06G105500.v6.1	1414.29	0.386975	0.113875	3.39825	0.000678177	0.0232014
700	Manes.07G031700.v6.1	87.9994	-0.464678	0.136729	-3.39855	0.000677449	0.0232014
701	Manes.07G122500.v6.1	7.56116	-1.70735	0.502678	-3.39651	0.000682504	0.0232829
702	Manes.11G114800.v6.1	876.455	-0.426017	0.125416	-3.39685	0.000681673	0.0232829
703	Manes.02G056100.v6.1	145.266	-0.772655	0.227564	-3.39533	0.000685468	0.0233508
704	Manes.02G071700.v6.1	96.6958	-0.583308	0.172	-3.39133	0.000695548	0.023652
705	Manes.18G014900.v6.1	41.4283	-0.766711	0.226099	-3.39104	0.000696285	0.023652
706	Manes.05G145900.v6.1	331.234	0.572155	0.168824	3.38906	0.000701335	0.0237898
707	Manes.08G151100.v6.1	98.8	-0.490075	0.144645	-3.38812	0.000703723	0.0238033
708	Manes.10G134600.v6.1	174.759	0.607083	0.179175	3.38821	0.000703496	0.0238033
709	Manes.04G061100.v6.1	1.80778	-2.33661	0.68995	-3.38664	0.000707549	0.023899
710	Manes.05G002200.v6.1	133.026	-0.739689	0.218469	-3.38578	0.000709758	0.0239097
711	Manes.09G006300.v6.1	38.6528	1.27234	0.375793	3.38574	0.000709862	0.0239097
712	Manes.13G076900.v6.1	243.085	0.783166	0.231418	3.3842	0.000713852	0.0240103
713	Manes.06G044600.v6.1	23.1248	-1.01525	0.300168	-3.38227	0.000718888	0.0241458
714	Manes.12G132900.v6.1	141.123	1.84536	0.54591	3.38034	0.000723958	0.024282
715	Manes.13G014900.v6.1	4.85977	1.5155	0.448527	3.37883	0.000727955	0.0243819
716	Manes.01G249600.v6.1	1.62745	-2.30827	0.683508	-3.37709	0.000732565	0.0244741
717	Manes.05G144100.v6.1	26.5223	-2.00026	0.592315	-3.37702	0.000732751	0.0244741
718	Manes.03G047700.v6.1	13.3458	-1.35311	0.400807	-3.37596	0.000735587	0.0245346
719	Manes.06G068800.v6.1	3.91938	1.31368	0.389329	3.37421	0.000740278	0.0246567
720	Manes.06G050100.v6.1	11.1402	2.4164	0.716913	3.37057	0.000750138	0.0249453
721	Manes.07G100900.v6.1	29.596	1.15011	0.341255	3.37024	0.000751025	0.0249453
722	Manes.14G104300.v6.1	1253.51	0.345515	0.102556	3.36904	0.000754317	0.0250199
723	Manes.13G125100.v6.1	5.6679	-1.99641	0.593087	-3.36614	0.000762271	0.0252488
724	Manes.16G116700.v6.1	723.587	0.61797	0.183625	3.36538	0.00076438	0.0252837
725	Manes.02G048700.v6.1	21.1184	-1.34483	0.39971	-3.3645	0.000766812	0.0253011
726	Manes.04G096100.v6.1	1.91739	2.12657	0.632073	3.36443	0.000767019	0.0253011
727	Manes.17G028200.v6.1	13.7363	-1.11298	0.331082	-3.36165	0.000774777	0.0255218
728	Manes.01G037000.v6.1	18.2865	-0.839474	0.249984	-3.35811	0.00078478	0.0257804
729	Manes.15G043600.v6.1	456.021	0.364739	0.108609	3.35827	0.000784312	0.0257804
730	Manes.14G067600.v6.1	946.707	0.247318	0.0737129	3.35516	0.000793196	0.0259856
731	Manes.17G047900.v6.1	2101.67	0.689482	0.205484	3.3554	0.000792497	0.0259856
732	Manes.05G032700.v6.1	68.6104	0.618627	0.184451	3.35388	0.000796877	0.0260349
733	Manes.16G080000.v6.1	30.4741	-0.805002	0.239997	-3.35422	0.000795898	0.0260349
734	Manes.01G194100.v6.1	15.5439	-0.987434	0.294536	-3.3525	0.00080084	0.0261288
735	Manes.01G074200.v6.1	1532.79	0.739335	0.220711	3.34979	0.000808741	0.0262022
736	Manes.03G083700.v6.1	226.075	0.291014	0.0868393	3.35118	0.000804673	0.0262022
737	Manes.05G113400.v6.1	793.3	-0.748249	0.223393	-3.34947	0.000809656	0.0262022
738	Manes.08G119200.v6.1	466.024	0.754327	0.225119	3.35079	0.000805827	0.0262022
739	Manes.13G124400.v6.1	54.8762	-0.567167	0.169288	-3.35031	0.000807208	0.0262022
740	Manes.18G036300.v6.1	924.281	0.885961	0.264464	3.35002	0.000808053	0.0262022
741	Manes.05G042200.v6.1	64.5325	-0.644867	0.192575	-3.34866	0.000812048	0.0262442
742	Manes.18G093800.v6.1	1.61081	-3.21164	0.959384	-3.3476	0.000815137	0.0263085
743	Manes.01G047200.v6.1	14.3911	-0.984651	0.294325	-3.34546	0.000821461	0.0264769
744	Manes.04G013600.v6.1	10.645	-1.1376	0.340317	-3.34278	0.000829446	0.0266984
745	Manes.06G054100.v6.1	41.4401	-0.600852	0.179782	-3.34211	0.000831429	0.0267263
746	Manes.04G085200.v6.1	297.736	-0.669719	0.200464	-3.34084	0.000835253	0.0268132
747	Manes.18G064600.v6.1	77.5808	-0.505361	0.151338	-3.33929	0.000839933	0.0269273
748	Manes.09G113700.v6.1	33.0519	-0.903548	0.270643	-3.33852	0.000842269	0.0269301
749	Manes.17G014000.v6.1	4.40077	-1.28024	0.383438	-3.33885	0.000841256	0.0269301
750	Manes.11G065500.v6.1	28.8008	1.0923	0.327645	3.3338	0.000856696	0.0273549
751	Manes.17G074100.v6.1	19.0338	-0.68833	0.206495	-3.3334	0.000857908	0.0273571
752	Manes.05G040100.v6.1	28.1548	-0.867242	0.260331	-3.33131	0.000864379	0.0275152
753	Manes.12G007600.v6.1	76.2352	-0.999908	0.300177	-3.33106	0.000865164	0.0275152
754	Manes.16G120400.v6.1	963.319	-0.74164	0.222669	-3.33069	0.000866313	0.0275152
755	Manes.13G060100.v6.1	41.2458	-1.17163	0.35198	-3.32869	0.000872554	0.0276401
756	Manes.13G152800.v6.1	141.09	-0.658827	0.197918	-3.32879	0.000872254	0.0276401
757	Manes.08G124400.v6.1	8.54862	-1.99462	0.599612	-3.32652	0.000879379	0.0278195
758	Manes.16G002700.v6.1	282.915	-0.643072	0.193444	-3.32434	0.000886286	0.028001
759	Manes.03G050700.v6.1	325.599	0.477797	0.143749	3.32384	0.000887883	0.0280145
760	Manes.07G027700.v6.1	7.26296	-2.58689	0.778622	-3.32239	0.000892494	0.028123
761	Manes.10G139200.v6.1	515.741	0.730337	0.219917	3.32097	0.000897055	0.0281618
762	Manes.13G106000.v6.1	590.479	0.285929	0.0860997	3.32091	0.000897254	0.0281618
763	Manes.14G036600.v6.1	5.82012	-1.28419	0.386646	-3.32136	0.000895805	0.0281618
764	Manes.14G023900.v6.1	3063.16	0.51362	0.155056	3.31249	0.000924707	0.0289636
765	Manes.18G030500.v6.1	47.4372	-1.22646	0.370272	-3.31233	0.000925219	0.0289636
766	Manes.13G088800.v6.1	25.5016	-0.598704	0.180789	-3.31161	0.00092761	0.0289671
767	Manes.15G058600.v6.1	115.563	-0.563347	0.170115	-3.31157	0.00092775	0.0289671
768	Manes.02G179000.v6.1	193.146	-0.899116	0.27155	-3.31105	0.000929479	0.0289833
769	Manes.07G000200.v6.1	5.91855	1.06807	0.322782	3.30895	0.000936451	0.0291627
770	Manes.06G080400.v6.1	469.763	-0.601584	0.181946	-3.30638	0.000945085	0.0293552
771	Manes.13G141000.v6.1	287.254	-0.323246	0.0977544	-3.30672	0.000943968	0.0293552
772	Manes.05G155900.v6.1	247.995	-0.378801	0.114598	-3.30547	0.000948181	0.0294133
773	Manes.08G052700.v6.1	7.59658	-1.53011	0.463331	-3.30241	0.000958591	0.0296308
774	Manes.11G116400.v6.1	11.5334	-1.01234	0.306584	-3.30201	0.000959942	0.0296308
775	Manes.15G130100.v6.1	1.77976	-2.43651	0.737898	-3.30196	0.000960104	0.0296308
776	Manes.S064000.v6.1	12.841	1.43059	0.433257	3.30195	0.000960142	0.0296308
777	Manes.09G120900.v6.1	12.2632	-0.890372	0.269849	-3.29952	0.000968514	0.0298067
778	Manes.11G142300.v6.1	54.0638	0.897508	0.272067	3.29885	0.000970822	0.0298067
779	Manes.13G148000.v6.1	46.5139	-0.608155	0.184317	-3.2995	0.000968561	0.0298067
780	Manes.17G083900.v6.1	80.5033	-0.399687	0.121158	-3.29888	0.000970721	0.0298067
781	Manes.05G191100.v6.1	55.1835	-0.568822	0.172726	-3.29321	0.000990503	0.030372
782	Manes.10G149500.v6.1	60.1888	1.22063	0.370865	3.2913	0.000997246	0.0305397
783	Manes.14G061700.v6.1	3.08433	-1.81555	0.551732	-3.29064	0.000999598	0.0305726
784	Manes.01G225300.v6.1	4.72972	-1.40421	0.426946	-3.28898	0.00100553	0.0306609
785	Manes.06G135500.v6.1	34.8287	-0.709131	0.215677	-3.28793	0.00100926	0.0306609
786	Manes.08G109900.v6.1	291.951	0.824476	0.250805	3.28732	0.00101145	0.0306609
787	Manes.15G033600.v6.1	1252.22	-0.808517	0.245908	-3.28788	0.00100945	0.0306609
788	Manes.18G034400.v6.1	77.793	-0.937656	0.285105	-3.28881	0.00100611	0.0306609
789	Manes.18G125800.v6.1	446.129	0.424506	0.129131	3.28741	0.00101115	0.0306609
790	Manes.S022600.v6.1	376.309	-0.582024	0.177005	-3.28818	0.00100837	0.0306609
791	Manes.11G163700.v6.1	4.49994	-1.25686	0.382587	-3.28517	0.00101923	0.0308577
792	Manes.01G218200.v6.1	346.132	0.631142	0.192219	3.28345	0.00102543	0.0309477
793	Manes.04G141800.v6.1	253.704	-0.333943	0.10171	-3.28328	0.00102608	0.0309477
794	Manes.16G095100.v6.1	6232.89	0.752155	0.229043	3.28391	0.00102379	0.0309477
795	Manes.13G026200.v6.1	98.457	-0.573139	0.174592	-3.28274	0.00102805	0.0309681
796	Manes.14G025800.v6.1	192.619	0.60595	0.184657	3.28148	0.00103263	0.0310671
797	Manes.06G040800.v6.1	322.855	0.748488	0.228125	3.28104	0.00103427	0.0310773
798	Manes.08G125700.v6.1	350.733	-0.295759	0.0901727	-3.27992	0.00103835	0.0311609
799	Manes.12G136800.v6.1	334.119	0.443615	0.135296	3.27883	0.00104237	0.0312423
800	Manes.08G094700.v6.1	35.3878	-0.731113	0.223006	-3.27845	0.0010438	0.0312461
801	Manes.03G184800.v6.1	131.489	0.44803	0.136701	3.27745	0.00104751	0.031305
802	Manes.11G048000.v6.1	23.0768	1.30469	0.398153	3.27686	0.00104969	0.031305
803	Manes.12G111100.v6.1	190.444	-1.15372	0.352061	-3.27704	0.00104901	0.031305
804	Manes.16G125100.v6.1	416.263	-0.638835	0.194999	-3.2761	0.00105251	0.0313501
805	Manes.04G076100.v6.1	28.785	-1.02695	0.313577	-3.27495	0.00105682	0.0314046
806	Manes.16G010700.v6.1	17.5115	-1.23239	0.376312	-3.27491	0.00105696	0.0314046
807	Manes.03G067600.v6.1	88.4416	-0.629126	0.192186	-3.27352	0.00106217	0.0314347
808	Manes.05G141900.v6.1	1305.67	0.47905	0.146332	3.27373	0.00106138	0.0314347
809	Manes.13G013700.v6.1	16.857	-0.78862	0.240859	-3.2742	0.00105961	0.0314347
810	Manes.15G030500.v6.1	5.00082	1.11048	0.339259	3.27324	0.00106322	0.0314347
811	Manes.04G095400.v6.1	822.928	0.535927	0.16375	3.27284	0.00106472	0.0314401
812	Manes.S090400.v6.1	205.509	-0.656913	0.200809	-3.27134	0.0010704	0.0315688
813	Manes.05G092700.v6.1	14.2294	0.987979	0.302373	3.26742	0.00108532	0.0319677
814	Manes.17G028100.v6.1	73.5621	0.813626	0.249037	3.26709	0.00108659	0.0319677
815	Manes.13G068000.v6.1	3529.73	0.454703	0.139253	3.26531	0.00109344	0.0321297
816	Manes.03G096800.v6.1	157.147	0.357684	0.109561	3.2647	0.00109581	0.0321598
817	Manes.11G014900.v6.1	3.77192	-1.88956	0.579704	-3.25952	0.001116	0.0327123
818	Manes.04G021600.v6.1	211.759	-0.614904	0.188731	-3.2581	0.00112163	0.0328075
819	Manes.08G012500.v6.1	2.98559	1.92813	0.591812	3.258	0.00112199	0.0328075
820	Manes.01G259500.v6.1	359.842	-0.605265	0.185806	-3.2575	0.00112397	0.0328253
821	Manes.13G091900.v6.1	1.47438	-2.57351	0.790224	-3.25668	0.00112722	0.0328804
822	Manes.01G139500.v6.1	78.8097	-0.786171	0.241577	-3.25433	0.0011366	0.0331134
823	Manes.13G039000.v6.1	325.707	-0.408262	0.125477	-3.25367	0.00113924	0.0331502
824	Manes.01G115700.v6.1	53.7423	-0.903274	0.277682	-3.2529	0.00114233	0.0331996
825	Manes.10G017900.v6.1	372.229	0.733804	0.225713	3.25105	0.0011498	0.0333426
826	Manes.S054100.v6.1	13.3505	1.81235	0.557475	3.25099	0.00115003	0.0333426
827	Manes.05G175300.v6.1	1000.91	-1.55722	0.479347	-3.24862	0.00115966	0.0334999
828	Manes.05G199600.v6.1	22.8021	-1.96192	0.603914	-3.24868	0.00115943	0.0334999
829	Manes.18G011400.v6.1	15.3486	1.05925	0.326061	3.24863	0.00115964	0.0334999
830	Manes.01G187000.v6.1	158.535	-0.650912	0.200406	-3.24797	0.00116231	0.033536
831	Manes.16G129900.v6.1	331.577	-0.612492	0.188663	-3.2465	0.00116835	0.0336697
832	Manes.18G125000.v6.1	167.557	-0.548557	0.169008	-3.24576	0.00117139	0.0337169
833	Manes.16G127800.v6.1	26.9715	-1.26061	0.388455	-3.24519	0.00117373	0.0337437
834	Manes.03G067800.v6.1	8.5851	-1.47953	0.456011	-3.24451	0.00117652	0.0337835
835	Manes.11G165200.v6.1	480.132	0.37928	0.116954	3.24299	0.00118282	0.0339235
836	Manes.14G106100.v6.1	8.292	-1.15815	0.357185	-3.24244	0.00118513	0.0339491
837	Manes.12G025400.v6.1	107.438	-0.591008	0.182307	-3.24183	0.00118763	0.0339802
838	Manes.15G050400.v6.1	799.508	-0.741137	0.228679	-3.24094	0.00119135	0.0340459
839	Manes.07G018100.v6.1	342.354	-0.652182	0.201348	-3.23907	0.00119919	0.034229
840	Manes.07G139900.v6.1	29.1117	0.614967	0.189954	3.23745	0.00120604	0.0343837
841	Manes.05G088000.v6.1	30.7801	-0.949134	0.29345	-3.23439	0.00121901	0.0346298
842	Manes.12G033300.v6.1	200.915	-0.664424	0.205408	-3.23466	0.00121789	0.0346298
843	Manes.16G128000.v6.1	666.47	-0.50706	0.156758	-3.23466	0.00121786	0.0346298
844	Manes.01G036600.v6.1	416.305	0.367534	0.11367	3.23336	0.00122344	0.0346322
845	Manes.12G052100.v6.1	70.7907	-0.606937	0.187699	-3.23356	0.00122258	0.0346322
846	Manes.14G116700.v6.1	230.427	-0.589949	0.182441	-3.23364	0.00122223	0.0346322
847	Manes.03G209000.v6.1	459.045	0.321922	0.0996031	3.23205	0.00122907	0.0347507
848	Manes.06G144000.v6.1	108.73	0.430923	0.133403	3.23025	0.00123684	0.034929
849	Manes.01G253400.v6.1	81.7425	-0.552075	0.170931	-3.22981	0.00123873	0.034934
850	Manes.S103300.v6.1	201.722	-0.772974	0.239346	-3.22953	0.00123993	0.034934
851	Manes.06G055000.v6.1	21.0802	0.848283	0.262961	3.22589	0.00125582	0.0353401
852	Manes.06G125000.v6.1	220.508	0.544639	0.168907	3.2245	0.00126193	0.0354207
853	Manes.08G043500.v6.1	133.401	-0.775195	0.240419	-3.22435	0.00126258	0.0354207
854	Manes.15G064700.v6.1	443.853	-0.638909	0.198159	-3.22423	0.00126312	0.0354207
855	Manes.06G167500.v6.1	68.8198	-1.23182	0.382439	-3.22095	0.00127767	0.0357868
856	Manes.15G090700.v6.1	61.8786	-1.79087	0.556531	-3.21791	0.00129128	0.0361257
857	Manes.05G139200.v6.1	725.146	0.738578	0.229554	3.21745	0.00129335	0.0361303
858	Manes.13G145300.v6.1	12.5721	1.83553	0.570535	3.2172	0.00129446	0.0361303
859	Manes.11G162000.v6.1	96.2415	-0.887543	0.276025	-3.21544	0.00130243	0.0363105
860	Manes.05G135800.v6.1	170.433	-0.850247	0.264514	-3.21437	0.0013073	0.0364038
861	Manes.07G054200.v6.1	6.43834	-2.52505	0.786034	-3.2124	0.00131633	0.0366125
862	Manes.03G005200.v6.1	183.334	-0.98184	0.305741	-3.21135	0.00132114	0.0367037
863	Manes.12G156800.v6.1	15.1779	1.19708	0.372928	3.20996	0.00132755	0.0368392
864	Manes.15G134500.v6.1	49.9833	-0.702125	0.218816	-3.20875	0.00133314	0.0369513
865	Manes.04G068900.v6.1	123.217	-0.393589	0.122807	-3.20495	0.00135086	0.0373861
866	Manes.06G060500.v6.1	195.361	-0.515652	0.160937	-3.20405	0.00135507	0.0373861
867	Manes.08G048100.v6.1	182.492	-1.17905	0.367957	-3.20432	0.00135384	0.0373861
868	Manes.11G034200.v6.1	94.3807	-0.995344	0.310612	-3.20446	0.00135315	0.0373861
869	Manes.11G056500.v6.1	431.669	0.52152	0.162804	3.20337	0.00135831	0.0374324
870	Manes.14G069800.v6.1	2.24997	-2.96364	0.925344	-3.20275	0.00136122	0.0374696
871	Manes.05G044900.v6.1	119.535	0.472302	0.147513	3.20176	0.00136589	0.0375549
872	Manes.06G120000.v6.1	12.4371	1.20103	0.375246	3.20064	0.00137122	0.0376583
873	Manes.03G129600.v6.1	138.985	-1.04862	0.327691	-3.20003	0.00137414	0.0376952
874	Manes.10G049800.v6.1	25.4495	-1.19191	0.372519	-3.19959	0.00137625	0.0376979
875	Manes.15G137400.v6.1	58.0423	-0.855025	0.26725	-3.19935	0.00137739	0.0376979
876	Manes.06G016600.v6.1	309.681	0.418421	0.130874	3.19712	0.00138807	0.0379344
877	Manes.08G034900.v6.1	22.7403	1.6092	0.503364	3.19689	0.0013892	0.0379344
878	Manes.01G038100.v6.1	148.476	0.830676	0.259934	3.19572	0.00139484	0.038045
879	Manes.12G148500.v6.1	39.7805	-0.671326	0.210143	-3.19462	0.00140014	0.0381461
880	Manes.15G107900.v6.1	131.033	-0.544363	0.170454	-3.19361	0.00140506	0.0382367
881	Manes.15G115400.v6.1	124.301	-0.379665	0.118933	-3.19224	0.00141173	0.0383746
882	Manes.17G064300.v6.1	115.834	-0.297916	0.0933463	-3.19152	0.00141528	0.0383841
883	Manes.S019500.v6.1	1227.01	0.647171	0.202768	3.19168	0.0014145	0.0383841
884	Manes.11G027900.v6.1	84.0543	-0.462295	0.144922	-3.18996	0.00142292	0.0385476
885	Manes.10G152500.v6.1	8.43163	0.825124	0.258728	3.18915	0.00142691	0.0386121
886	Manes.04G094400.v6.1	298.341	0.452247	0.141951	3.18594	0.00144283	0.0389937
887	Manes.10G069200.v6.1	369.825	-0.593881	0.186423	-3.18565	0.00144427	0.0389937
888	Manes.17G077500.v6.1	70.8276	0.383189	0.120315	3.18489	0.0014481	0.0390531
889	Manes.15G144200.v6.1	28.1273	0.750767	0.235777	3.18422	0.00145144	0.0390992
890	Manes.10G103200.v6.1	34.7393	0.582027	0.182821	3.1836	0.00145458	0.0391395
891	Manes.16G058000.v6.1	30.4827	1.1127	0.34971	3.18177	0.0014638	0.0393435
892	Manes.01G004800.v6.1	70.7856	0.493367	0.155079	3.18139	0.00146572	0.0393509
893	Manes.02G005800.v6.1	4.65754	1.20246	0.37804	3.18078	0.00146878	0.0393891
894	Manes.13G058200.v6.1	20.1132	0.585011	0.184063	3.17832	0.0014813	0.0396523
895	Manes.S040700.v6.1	11.9429	1.6272	0.511988	3.1782	0.00148191	0.0396523
896	Manes.05G179700.v6.1	917.734	0.372795	0.117341	3.17702	0.00148795	0.0397265
897	Manes.17G020000.v6.1	336.095	0.497746	0.156671	3.17701	0.001488	0.0397265
898	Manes.05G177400.v6.1	11.443	-1.06213	0.334504	-3.17525	0.0014971	0.0398362
899	Manes.07G029900.v6.1	103.985	1.5784	0.49707	3.17541	0.00149625	0.0398362
900	Manes.08G035600.v6.1	58.3103	-0.755595	0.237932	-3.17568	0.00149485	0.0398362
901	Manes.02G172800.v6.1	224.193	0.457198	0.144062	3.17363	0.00150545	0.0400138
902	Manes.01G109100.v6.1	467.281	-0.311646	0.0982929	-3.17058	0.00152135	0.0401248
903	Manes.05G121800.v6.1	57.885	1.23844	0.39043	3.17198	0.00151404	0.0401248
904	Manes.05G202900.v6.1	10.2574	-1.99907	0.630385	-3.17119	0.00151814	0.0401248
905	Manes.09G025300.v6.1	74.0787	-0.558446	0.176088	-3.1714	0.00151705	0.0401248
906	Manes.15G013600.v6.1	85.6081	-0.401554	0.126579	-3.17237	0.001512	0.0401248
907	Manes.17G045800.v6.1	39.1408	-0.884301	0.278888	-3.17081	0.00152016	0.0401248
908	Manes.17G076700.v6.1	380.849	1.1802	0.372172	3.17112	0.00151853	0.0401248
909	Manes.01G067700.v6.1	4.90186	-1.61521	0.509523	-3.17004	0.00152418	0.0401551
910	Manes.01G252400.v6.1	14.793	-0.831943	0.262548	-3.16873	0.00153105	0.0402919
911	Manes.10G007000.v6.1	30.8711	-0.642499	0.202808	-3.16802	0.0015348	0.0403461
912	Manes.16G064900.v6.1	111.937	-0.366741	0.115806	-3.16685	0.001541	0.0404647
913	Manes.02G078200.v6.1	3.99519	-1.8998	0.59999	-3.16638	0.00154348	0.0404763
914	Manes.03G209200.v6.1	134.189	0.27918	0.0881947	3.16549	0.0015482	0.0404763
915	Manes.05G037100.v6.1	9.2828	-0.867056	0.273884	-3.16578	0.00154667	0.0404763
916	Manes.10G110800.v6.1	29.6695	-0.56177	0.177467	-3.16549	0.00154819	0.0404763
917	Manes.08G047500.v6.1	47.1556	-0.694885	0.219594	-3.16441	0.001554	0.0405836
918	Manes.07G142400.v6.1	175.264	0.937878	0.296478	3.16339	0.00155941	0.0406806
919	Manes.01G169900.v6.1	2614.8	-0.671908	0.212518	-3.16166	0.00156874	0.0408339
920	Manes.07G104000.v6.1	19.2153	0.784961	0.2483	3.16135	0.0015704	0.0408339
921	Manes.17G102400.v6.1	247.83	0.643869	0.203637	3.16185	0.0015677	0.0408339
922	Manes.03G137500.v6.1	182.512	-0.567516	0.179607	-3.15977	0.00157895	0.0409228
923	Manes.11G056400.v6.1	7.50469	1.72796	0.54681	3.16007	0.00157729	0.0409228
924	Manes.12G108600.v6.1	196.672	0.419658	0.132801	3.16004	0.00157745	0.0409228
925	Manes.07G104200.v6.1	36.4956	0.596018	0.18866	3.15922	0.00158191	0.0409552
926	Manes.08G117300.v6.1	766.553	0.462994	0.146581	3.15862	0.00158519	0.0409958
927	Manes.03G119400.v6.1	56.4157	-0.545207	0.172663	-3.15764	0.0015905	0.0410887
928	Manes.02G177700.v6.1	160.023	-0.994386	0.315105	-3.15572	0.00160101	0.0412269
929	Manes.15G092600.v6.1	125.347	-0.260325	0.0824864	-3.15598	0.0015996	0.0412269
930	Manes.15G183300.v6.1	35.3962	0.963185	0.305217	3.15574	0.0016009	0.0412269
931	Manes.02G077600.v6.1	27.7183	-0.960768	0.304611	-3.15408	0.00161007	0.0414108
932	Manes.16G131200.v6.1	13.03	-0.972598	0.308389	-3.1538	0.00161161	0.0414108
933	Manes.10G141400.v6.1	89.6429	0.527804	0.167428	3.15242	0.00161924	0.0415624
934	Manes.13G139100.v6.1	66.1742	-1.11925	0.355091	-3.152	0.00162158	0.0415777
935	Manes.02G112300.v6.1	20.067	1.7854	0.566585	3.15116	0.00162623	0.0416524
936	Manes.S089500.v6.1	291.704	1.65898	0.526549	3.15066	0.00162902	0.0416794
937	Manes.11G053400.v6.1	14.8888	-0.958919	0.304597	-3.14816	0.00164301	0.0419839
938	Manes.11G148600.v6.1	57.6981	0.935929	0.297318	3.14791	0.00164444	0.0419839
939	Manes.12G065300.v6.1	94.459	-0.699566	0.222286	-3.14714	0.00164877	0.0420499
940	Manes.10G016400.v6.1	101.81	0.445626	0.141641	3.14617	0.00165423	0.042144
941	Manes.05G104000.v6.1	81.6601	-0.52103	0.165762	-3.14324	0.00167088	0.0424855
942	Manes.08G032500.v6.1	155.306	-0.609112	0.193807	-3.14288	0.00167295	0.0424855
943	Manes.11G006800.v6.1	3.26445	-1.32393	0.421215	-3.14311	0.00167161	0.0424855
944	Manes.13G148200.v6.1	477.9	0.417381	0.132834	3.14212	0.00167729	0.0425506
945	Manes.13G152000.v6.1	75.4597	0.464846	0.147984	3.14118	0.00168268	0.0426422
946	Manes.01G261300.v6.1	332.773	-0.459687	0.146364	-3.14071	0.00168537	0.0426652
947	Manes.01G243900.v6.1	204.104	0.759296	0.24183	3.13979	0.00169069	0.0427095
948	Manes.10G019400.v6.1	24.2305	-0.858872	0.273522	-3.14005	0.00168922	0.0427095
949	Manes.06G091000.v6.1	3172.65	0.531514	0.169343	3.13869	0.00169706	0.0428254
950	Manes.02G022900.v6.1	36.9768	0.922438	0.29403	3.13722	0.00170557	0.0429949
951	Manes.08G014100.v6.1	34.0834	-0.998404	0.318463	-3.13507	0.00171815	0.0432664
952	Manes.02G171300.v6.1	190.525	-0.766716	0.244684	-3.13349	0.00172738	0.0434531
953	Manes.09G172000.v6.1	81.843	0.800318	0.255435	3.13316	0.00172934	0.0434567
954	Manes.07G083100.v6.1	186.312	-0.507073	0.161901	-3.132	0.00173619	0.0435375
955	Manes.10G117800.v6.1	163.374	-0.730613	0.233255	-3.13225	0.0017347	0.0435375
956	Manes.12G151000.v6.1	21.8	1.47938	0.472413	3.13153	0.00173897	0.0435616
957	Manes.02G151300.v6.1	28.2645	-2.46136	0.786267	-3.13044	0.00174542	0.0436774
958	Manes.13G149100.v6.1	160.688	0.680443	0.217396	3.12997	0.00174821	0.0437017
959	Manes.18G094500.v6.1	66.3788	-0.500683	0.15999	-3.12947	0.00175123	0.0437315
960	Manes.01G105600.v6.1	126.913	-0.437716	0.139893	-3.12894	0.00175435	0.0437638
961	Manes.01G014500.v6.1	200.27	0.467503	0.149437	3.12843	0.00175742	0.0437946
962	Manes.01G166700.v6.1	23.3512	-1.01688	0.325125	-3.12766	0.00176207	0.0438643
963	Manes.15G064100.v6.1	825.451	0.357653	0.114374	3.12705	0.00176571	0.0438643
964	Manes.17G010400.v6.1	44.2026	-1.24329	0.397565	-3.12727	0.00176436	0.0438643
965	Manes.14G173500.v6.1	19.5362	-1.91513	0.612755	-3.12545	0.00177535	0.0440581
966	Manes.02G003300.v6.1	19.6746	-0.789057	0.252491	-3.12509	0.00177749	0.0440654
967	Manes.04G057600.v6.1	249.42	-0.727088	0.232769	-3.12365	0.00178622	0.0442239
968	Manes.08G133300.v6.1	350.05	0.64782	0.207407	3.12343	0.00178757	0.0442239
969	Manes.15G037700.v6.1	37.2628	-1.12927	0.361646	-3.12259	0.00179266	0.044304
970	Manes.11G018900.v6.1	2.07763	-2.17118	0.695396	-3.12222	0.00179491	0.044314
971	Manes.11G113100.v6.1	323.438	0.421684	0.135107	3.12112	0.00180167	0.0444351
972	Manes.18G073100.v6.1	4.10049	-1.62955	0.522243	-3.12029	0.00180671	0.0445134
973	Manes.12G090400.v6.1	87.4314	-0.541055	0.173438	-3.11958	0.00181111	0.044576
974	Manes.17G079900.v6.1	1490.68	0.408376	0.130951	3.11855	0.00181744	0.0446858
975	Manes.13G110800.v6.1	116.455	0.354433	0.113686	3.11766	0.0018229	0.0447743
976	Manes.11G145300.v6.1	872.107	0.584055	0.187375	3.11704	0.00182678	0.0448071
977	Manes.17G071200.v6.1	10.877	-1.51529	0.486161	-3.11684	0.00182798	0.0448071
978	Manes.05G149600.v6.1	275.51	-0.672395	0.215825	-3.11546	0.00183659	0.0448473
979	Manes.11G140000.v6.1	97.9918	0.715312	0.229607	3.11537	0.00183714	0.0448473
980	Manes.15G070100.v6.1	22.1339	-0.886861	0.284595	-3.11622	0.00183186	0.0448473
981	Manes.15G071000.v6.1	10.3962	-2.4872	0.798594	-3.11447	0.00184273	0.0448473
982	Manes.16G013700.v6.1	1.83967	-2.02862	0.651174	-3.11532	0.00183743	0.0448473
983	Manes.17G071100.v6.1	87.4851	0.352	0.113001	3.11503	0.00183925	0.0448473
984	Manes.17G118200.v6.1	179.759	-0.438241	0.140701	-3.1147	0.00184131	0.0448473
985	Manes.01G071800.v6.1	72.1796	0.596127	0.191492	3.11306	0.00185156	0.0450165
986	Manes.15G129300.v6.1	0.990328	-2.86139	0.91927	-3.11268	0.001854	0.04503
987	Manes.02G112500.v6.1	245.97	-0.317818	0.10213	-3.11191	0.00185881	0.0450554
988	Manes.05G048300.v6.1	137.205	0.5538	0.177948	3.11214	0.00185736	0.0450554
989	Manes.02G127300.v6.1	192.592	0.362897	0.116659	3.11074	0.00186617	0.045188
990	Manes.01G151500.v6.1	265.172	0.352093	0.11322	3.10981	0.00187211	0.0451947
991	Manes.09G011300.v6.1	1.54583	-2.09364	0.673113	-3.11038	0.00186846	0.0451947
992	Manes.18G022000.v6.1	22.1676	-1.20875	0.388684	-3.10986	0.00187179	0.0451947
993	Manes.15G054400.v6.1	12.6091	-0.711764	0.228954	-3.10876	0.00187871	0.0452783
994	Manes.16G059600.v6.1	1124.11	0.359647	0.115699	3.10846	0.00188066	0.0452783
995	Manes.S037700.v6.1	6.24785	-1.27853	0.411319	-3.10837	0.00188124	0.0452783
996	Manes.14G084000.v6.1	83.9699	-1.06135	0.341482	-3.10807	0.00188316	0.0452791
997	Manes.01G152100.v6.1	60.9765	-1.15186	0.370728	-3.10701	0.0018899	0.0452929
998	Manes.02G034300.v6.1	1.20505	-2.1627	0.696119	-3.10679	0.0018913	0.0452929
999	Manes.04G110000.v6.1	33.3787	1.54114	0.495984	3.10723	0.00188847	0.0452929
1000	Manes.18G069200.v6.1	2.29327	-1.77226	0.570357	-3.10729	0.0018881	0.0452929
1001	Manes.07G060000.v6.1	17.1244	-0.586658	0.188882	-3.10595	0.00189671	0.0453771
1002	Manes.06G103300.v6.1	9.84368	0.968323	0.311887	3.10472	0.00190458	0.0455199
1003	Manes.07G065400.v6.1	148.545	-1.35107	0.435225	-3.10431	0.00190725	0.0455383
1004	Manes.14G088900.v6.1	9.73398	1.53287	0.493854	3.10389	0.00190992	0.0455566
1005	Manes.02G046000.v6.1	6.13415	-1.28393	0.413844	-3.10246	0.0019192	0.0457323
1006	Manes.09G170000.v6.1	594.405	0.528413	0.17036	3.10175	0.00192378	0.0457959
1007	Manes.07G075100.v6.1	14.4861	-0.749268	0.241634	-3.10084	0.00192971	0.0458705
1008	Manes.09G087400.v6.1	787.429	-0.332976	0.107388	-3.10068	0.00193074	0.0458705
1009	Manes.12G056600.v6.1	80.9522	0.536	0.172911	3.09986	0.00193611	0.0459524
1010	Manes.11G140900.v6.1	118.357	-0.384009	0.123916	-3.09896	0.00194204	0.0460475
1011	Manes.15G115900.v6.1	315.409	-1.25759	0.405897	-3.09831	0.00194628	0.0461024
1012	Manes.11G131000.v6.1	18.8556	-0.992174	0.320338	-3.09728	0.00195308	0.0462176
1013	Manes.01G097500.v6.1	115.818	-0.991094	0.320121	-3.096	0.00196152	0.0462284
1014	Manes.12G138800.v6.1	232.009	-0.614766	0.198572	-3.09593	0.00196194	0.0462284
1015	Manes.13G136400.v6.1	156.069	-0.850691	0.274755	-3.09618	0.00196032	0.0462284
1016	Manes.16G001700.v6.1	197.84	-0.592265	0.191316	-3.09575	0.00196318	0.0462284
1017	Manes.16G093900.v6.1	76.2691	0.554131	0.178962	3.09636	0.00195913	0.0462284
1018	Manes.02G064600.v6.1	27.3456	0.752593	0.243158	3.09507	0.00196764	0.0462425
1019	Manes.11G020100.v6.1	13466.9	-0.797123	0.257542	-3.09512	0.00196737	0.0462425
1020	Manes.04G089500.v6.1	45.4433	0.766352	0.247662	3.09434	0.00197252	0.0463116
1021	Manes.14G058100.v6.1	74.2036	0.786083	0.254085	3.09377	0.00197627	0.0463544
1022	Manes.05G125100.v6.1	59.8276	-0.485289	0.156914	-3.09271	0.00198341	0.0464761
1023	Manes.01G207800.v6.1	121.016	0.265818	0.0859855	3.09142	0.00199199	0.0466318
1024	Manes.06G091900.v6.1	72.6988	-0.629713	0.20373	-3.09092	0.00199539	0.0466657
1025	Manes.03G054600.v6.1	6.60279	-0.832623	0.269515	-3.08934	0.00200599	0.0468678
1026	Manes.02G009300.v6.1	64.4871	0.602487	0.195142	3.08742	0.00201902	0.0469657
1027	Manes.06G088300.v6.1	126.187	0.545651	0.176731	3.08746	0.00201875	0.0469657
1028	Manes.06G099100.v6.1	733.485	0.548217	0.177573	3.08728	0.00201999	0.0469657
1029	Manes.14G156200.v6.1	91.5821	-0.385315	0.124764	-3.08834	0.00201277	0.0469657
1030	Manes.16G091200.v6.1	175.801	-0.573888	0.185845	-3.08799	0.00201517	0.0469657
1031	Manes.01G135100.v6.1	3881.5	0.44078	0.142814	3.0864	0.00202597	0.0470134
1032	Manes.15G180200.v6.1	8.98334	1.84944	0.5992	3.08652	0.00202513	0.0470134
1033	Manes.03G143900.v6.1	4535.28	-0.615015	0.199341	-3.08523	0.00203392	0.0471081
1034	Manes.12G064400.v6.1	93.4941	-0.567334	0.183887	-3.08523	0.00203398	0.0471081
1035	Manes.17G091400.v6.1	52.3145	-0.9936	0.322114	-3.08462	0.0020381	0.0471579
1036	Manes.18G081400.v6.1	442.441	0.66014	0.214091	3.08345	0.00204614	0.0472981
1037	Manes.17G050600.v6.1	74.7716	-0.906848	0.294157	-3.08288	0.00205011	0.0473442
1038	Manes.01G166300.v6.1	2.3318	-2.26472	0.734948	-3.08147	0.00205979	0.047522
1039	Manes.01G120000.v6.1	198.138	-0.768894	0.249583	-3.08071	0.00206508	0.0475982
1040	Manes.17G104900.v6.1	67.525	0.529863	0.172048	3.07975	0.00207177	0.0477065
1041	Manes.17G119800.v6.1	1301.21	1.02453	0.332702	3.07942	0.00207401	0.0477121
1042	Manes.14G118800.v6.1	5.91541	-1.49443	0.48535	-3.07908	0.00207638	0.047721
1043	Manes.04G012500.v6.1	321.922	0.462366	0.150192	3.07849	0.00208051	0.0477699
1044	Manes.12G001600.v6.1	4.18391	2.27083	0.73785	3.07763	0.00208656	0.0478629
1045	Manes.04G139000.v6.1	145.036	0.310221	0.100818	3.07705	0.00209062	0.0479102
1046	Manes.05G087900.v6.1	137.791	-0.843171	0.274415	-3.07261	0.00212197	0.0485822
1047	Manes.15G163900.v6.1	282.907	0.552966	0.180001	3.07201	0.0021262	0.0486325
1048	Manes.07G029600.v6.1	10.4144	1.67403	0.545025	3.07148	0.00212999	0.0486728
1049	Manes.14G153700.v6.1	43.08	-0.661876	0.215525	-3.07099	0.00213348	0.048706
1050	Manes.09G170800.v6.1	50.3912	0.884113	0.287971	3.07015	0.00213951	0.0487562
1051	Manes.13G126100.v6.1	126.778	-0.54938	0.178944	-3.07012	0.00213975	0.0487562
1052	Manes.12G016700.v6.1	106.205	-0.682642	0.22241	-3.0693	0.00214561	0.0488309
1053	Manes.12G021200.v6.1	136.662	-0.428739	0.139696	-3.06909	0.00214711	0.0488309
1054	Manes.12G048600.v6.1	332.513	1.11561	0.363819	3.0664	0.00216652	0.0492256
1055	Manes.06G147000.v6.1	61.0245	-0.679396	0.221701	-3.06447	0.00218059	0.0492431
1056	Manes.07G126000.v6.1	23.3004	0.934839	0.305065	3.06439	0.00218116	0.0492431
1057	Manes.08G044300.v6.1	324.093	-0.249964	0.0815452	-3.06534	0.00217423	0.0492431
1058	Manes.08G172200.v6.1	267.306	0.616313	0.201051	3.06545	0.00217343	0.0492431
1059	Manes.10G011700.v6.1	160.081	-0.503763	0.164397	-3.06432	0.00218168	0.0492431
1060	Manes.16G048000.v6.1	282.066	0.420731	0.137295	3.06443	0.00218088	0.0492431
1061	Manes.16G073200.v6.1	139.974	-0.307511	0.100302	-3.06586	0.00217047	0.0492431
1062	Manes.03G208500.v6.1	52.2261	-1.20657	0.393853	-3.0635	0.00218767	0.0493317
1063	Manes.06G072300.v6.1	89.6928	-0.450569	0.14711	-3.06281	0.00219268	0.0493982
1064	Manes.09G042800.v6.1	188.161	0.52164	0.170356	3.06206	0.00219816	0.0494752
1065	Manes.08G089100.v6.1	48.8803	-0.958921	0.313297	-3.06074	0.00220793	0.049565
1066	Manes.14G098500.v6.1	80.2561	0.375272	0.122612	3.06066	0.00220851	0.049565
1067	Manes.14G132300.v6.1	303.866	0.5965	0.194896	3.06061	0.00220886	0.049565
1068	Manes.18G007500.v6.1	8.08686	-1.4229	0.46496	-3.06025	0.0022115	0.049565
1069	Manes.18G020900.v6.1	328.572	0.457561	0.149524	3.06012	0.0022125	0.049565
1070	Manes.02G032600.v6.1	17.7388	0.588617	0.192518	3.05747	0.00223213	0.0498183
1071	Manes.03G017100.v6.1	4.63467	2.72104	0.889887	3.05773	0.00223019	0.0498183
1072	Manes.03G144700.v6.1	112.949	0.734196	0.240128	3.05752	0.00223179	0.0498183
1073	Manes.09G006500.v6.1	64.6139	0.54702	0.178872	3.05817	0.00222696	0.0498183
1074	Manes.03G088300.v6.1	165.214	0.439961	0.143953	3.05629	0.00224097	0.0499691
