# Supplementary material for: Environmental responsiveness of flowering time in cassava genotypes and associated transcriptome changes
Source: PLoS One. 2021 Jul 21;16(7):e0253555. doi: 10.1371/journal.pone.0253555 (PMC8294508; doi:10.1371/journal.pone.0253555)
Supplement: S2 Table — The table shows log2 normalized average counts (3 biological replicates) of 1074 genes with significant (padj≤0.05) differential expression among averages of biological replicates per time point, genotype and location. (XLSX) [file pone.0253555.s008.xlsx]

## Sheet: ui_means
	ubiaja	ubiaja	ubiaja	ubiaja	ibadan	ibadan	ibadan	ibadan
	0002	0002	419	419	0002	0002	419	419
	prefl	postfl	prefl	postfl	prefl	postfl	prefl	postfl
gene	u10002	u20002	u1419	u2419	i10002	i20002	i1419	i2419
Manes.17G067300 FLS2	-0.477963	-0.556085	-0.438004	-0.523979	1.13928	-0.277661	1.41328	-0.278864
Manes.06G131300 Integrase-type DNA-binding superfamily protein	-0.693922	-0.713133	-0.380567	0.113281	-0.0526069	-0.672143	1.3455	1.05359
Manes.11G029700 basic helix-loop-helix (bHLH) DNA-binding superfamily protein	-0.105852	-0.731812	-0.27545	-0.745235	0.450605	-0.779022	2.2524	-0.0656325
Manes.05G091200 Gibberellin-regulated family protein	-0.838886	-0.687141	-0.750741	-0.30771	0.521297	-0.849117	1.26309	1.64921
Manes.10G139400 CPH	-0.244132	-0.544534	-0.582494	-0.67702	1.03244	0.0135826	0.806646	0.195517
Manes.14G130300 Ran BP2/NZF zinc finger-like superfamily protein	0.41223	0.150358	1.40697	1.5142	-1.28156	-1.16764	-1.05343	0.018879
Manes.05G107200 Peroxidase superfamily protein	-0.42078	-0.401	-0.592633	-0.622582	0.475135	0.434041	0.53059	0.59723
Manes.02G035800 SKU5	0.421198	-0.243368	-0.568358	-1.09882	0.302039	0.334723	0.597533	0.255054
Manes.05G061300 Late embryogenesis abundant 3 (LEA3) family protein	-0.762987	-0.803216	-0.850743	-0.70887	0.762375	-0.370322	2.80931	-0.0755428
Manes.07G130700 FAD8	-0.61215	-1.06159	-0.546715	-0.157126	0.720136	-0.591655	1.74011	0.50899
Manes.08G160500 Nucleotide-diphospho-sugar transferases superfamily protein	-0.133691	-0.35575	-0.318689	-0.699272	0.521617	0.0549616	0.625031	0.305794
Manes.06G067700	-0.245583	-0.66775	-0.243322	-0.322034	-0.115961	-0.504956	1.46883	0.630777
Manes.16G044700 Leucine-rich repeat transmembrane protein kinase	-0.0867633	-0.70879	-0.220285	-0.376042	0.0878392	0.561289	0.785673	-0.0429196
Manes.01G066600 AtPP2-A12	-0.161267	0.816193	0.328694	0.355928	-0.522079	0.270586	-0.762556	-0.325499
Manes.01G125200 Leucine-rich repeat transmembrane protein kinase	-0.418865	-0.325336	-0.0178796	-0.253963	-0.175865	-0.812364	1.21919	0.785084
Manes.18G065800 EXO	-0.352948	-0.627019	-0.906177	-0.707311	0.050581	0.0416932	0.814751	1.68643
Manes.05G184300 ATCSLC12	-0.171225	-0.535994	-0.130623	-0.962112	1.2858	-1.07571	0.644848	0.945018
Manes.07G128000	0.116791	0.011736	-0.379266	-0.752959	0.446938	-0.0376944	0.543306	0.0511487
Manes.03G144400 GAE6	-0.292061	-0.797432	-0.435152	-0.397629	0.926433	-0.19402	1.07848	0.111381
Manes.15G113200	0.0899094	-0.803555	-0.602984	-0.999857	0.518179	-1.07553	2.188	0.685846
Manes.17G062900 Nodulin MtN3 family protein	-0.0335128	-0.229886	-0.335369	-0.480234	0.50034	-0.430423	0.879334	0.129749
Manes.09G161800 AHP1	0.358613	0.691213	0.601065	0.225155	-0.810865	-0.650805	-0.246199	-0.168178
Manes.10G077200 RD21	-0.0435708	-0.369495	-0.096427	-0.106242	-0.225126	-0.706122	0.714166	0.832816
Manes.18G091500 sequence-specific DNA binding transcription factors	0.0660686	-0.287075	-0.225262	-0.0524177	0.0460498	-0.343542	0.594364	0.201814
Manes.04G149200 SAUR-like auxin-responsive protein family	-0.118116	-0.0686597	-0.533779	-0.486616	0.727819	0.0173985	0.208482	0.253472
Manes.11G012500 ATPME3	-0.379788	-0.389375	-1.22876	-1.26574	1.21372	-0.356942	1.37805	1.02883
Manes.12G030600 KUP6	-0.609494	-0.568376	-0.126365	-0.0949713	0.337868	-0.723976	1.41626	0.369054
Manes.13G017600 ARM repeat superfamily protein	-0.387406	-0.823223	-0.418891	-0.369964	0.958015	-0.214477	1.26063	-0.00468717
Manes.15G039800	0.926346	0.526153	0.660083	-0.0159728	-0.646294	-0.257402	-0.609039	-0.583873
Manes.18G035600 BKI1	-0.40747	-0.0787803	-0.294721	-0.0548694	-0.735366	0.182318	0.823142	0.565747
Manes.16G096100 Mob1/phocein family protein	-0.436625	-0.00316637	-0.434096	-0.400293	0.0439779	-0.462486	0.893848	0.798841
Manes.15G010500	0.764577	0.447158	0.89095	0.782693	-0.796782	-0.52421	-0.631727	-0.932658
Manes.07G116800 APK1B	-0.151213	-0.0796349	-0.123809	-0.272368	-0.01216	-0.505414	0.81263	0.331969
Manes.12G030000 XET	-0.716727	-1.36417	-0.693143	-0.349225	1.4938	-1.52984	2.7913	0.368011
Manes.15G062200 CYP71B34	1.09511	1.66712	-0.104072	0.202794	-0.43741	-0.144071	-0.897958	-1.38152
Manes.15G170000 NRT1.5	0.175732	0.128563	1.52329	0.719066	-0.963395	-0.482229	-0.882079	-0.218951
Manes.16G037100 Tetratricopeptide repeat (TPR)-like superfamily protein	-0.350179	-0.366419	-0.0349832	-0.190925	-0.054533	-0.302956	0.834073	0.465922
Manes.08G096000 Mitochondrial substrate carrier family protein	0.585987	1.43439	0.213503	0.420755	-1.22038	-0.340868	-0.658766	-0.434616
Manes.15G007200	-0.515833	-0.570005	-0.0408135	-0.306628	-0.36521	-0.983151	0.851182	1.93046
Manes.01G178300	0.267796	0.575215	0.309472	0.465863	-1.30251	-0.0925044	-0.351079	0.127747
Manes.05G037900 NAD-ME2	1.06424	0.838862	0.86409	-0.218594	-0.87391	-0.759402	-0.691239	-0.224047
Manes.10G069000 GA2ox8	-0.00157113	-0.377571	-0.184889	-0.500529	0.738802	-0.488955	0.685101	0.129612
Manes.12G022200 beta-1,4-N-acetylglucosaminyltransferase family protein	-0.0698254	-0.295816	0.0190965	-0.22431	-0.691121	0.0883344	0.368226	0.805416
Manes.11G011300 SRF6	-0.147139	-0.243938	-0.45633	-0.885646	0.0273812	0.0783698	1.40492	0.222386
Manes.11G116200 Nucleotide-sugar transporter family protein	-0.366981	-0.519609	-0.39247	-0.213499	0.225257	0.0485754	1.10772	0.111009
Manes.16G079200 NDL2	-0.0472269	-0.378105	0.155437	-0.846525	-0.0437289	-0.340412	1.36565	0.13491
Manes.02G101900 ATP binding microtubule motor family protein	-0.221158	-0.206539	-0.203573	-0.259628	-0.593039	0.218832	0.495534	0.76957
Manes.06G071700 TEM1, EDF1	-0.708195	-0.433777	-0.69387	-0.286793	1.00022	-0.403392	1.63162	-0.105809
Manes.15G096900	-0.133049	0.285736	0.543116	0.881234	-0.565339	0.0384433	-0.880313	-0.169828
Manes.04G145800 PLAT/LH2 domain-containing lipoxygenase family protein	-0.148808	-0.343927	-0.306154	-0.0405911	0.473885	-0.902441	0.631163	0.636872
Manes.10G129200 MEE9	-0.199803	-0.584678	-0.51101	-0.712524	0.71379	-0.298125	0.861127	0.731223
Manes.15G017200 AtTLP3	-0.104741	0.0805796	0.343355	0.646345	-0.463828	-0.286994	-0.14367	-0.0710462
Manes.11G002500 SCL-3	0.596391	0.501568	0.259173	0.382569	-0.811125	-0.458947	-0.398155	-0.0714731
Manes.15G062300 CYP71B34	0.877184	1.22701	0.429798	-0.0887525	-1.27989	1.18069	-1.34407	-1.00198
Manes.01G253500 Protein kinase superfamily protein	-0.266519	-0.24015	-0.392121	-0.418313	-0.339197	-0.0558302	0.749133	0.962997
Manes.15G171200 BAM3	0.197515	0.700401	0.449118	0.283437	-0.221141	-0.0119638	-0.683808	-0.713558
Manes.10G146400 basic helix-loop-helix (bHLH) DNA-binding superfamily protein	-1.2394	-0.650845	-0.961685	0.0730384	1.20383	0.0156995	1.52104	0.0383182
Manes.02G064800	0.500007	0.446333	-0.0846409	0.615693	-0.696073	0.164589	-0.472298	-0.473611
Manes.08G173500 ARM repeat superfamily protein	-0.469267	-0.424964	-0.0482095	-0.185814	-0.229201	0.311634	0.568397	0.477424
Manes.15G070200 GDSL-like Lipase/Acylhydrolase superfamily protein	-0.263145	-0.659386	-0.423221	-0.792472	1.16917	-0.953123	2.16488	-0.242703
Manes.05G182000 YSL7	-0.416705	-0.598567	-0.419155	-0.442743	0.187339	-0.821617	2.14483	0.36662
Manes.S098300	1.08836	1.08723	-0.338299	-0.0961646	-0.257388	0.65498	-1.46306	-0.675652
Manes.16G090600 ATSUS4	-0.299304	-0.532911	-0.0662335	-0.27073	0.404395	0.406886	0.385464	-0.0275649
Manes.14G029500 Integrase-type DNA-binding superfamily protein	-0.514424	-0.105663	-0.297468	-0.54802	0.179639	0.454273	0.492788	0.338875
Manes.01G120400 Nodulin MtN3 family protein	0.694607	0.61361	0.286268	0.304244	-0.15146	-0.72063	-0.604808	-0.42183
Manes.03G025200 TINY2	-0.111165	-0.211671	-0.279097	-0.354012	0.51469	-0.488335	0.921517	0.00807212
Manes.11G161700	1.16624	0.798466	0.571811	-0.144181	-1.03017	-0.785675	-0.260258	-0.316238
Manes.08G022100	-0.779741	0.0842721	-0.843552	-0.243057	-0.0675253	0.861027	0.228607	0.75997
Manes.01G095900 scpl25	0.0385384	-0.541343	-0.129461	-0.849957	0.279241	0.16081	1.24805	-0.205878
Manes.01G050800 ALMT9	0.319494	0.260525	0.90589	0.669843	-0.712244	-1.14824	-0.207336	-0.0879279
Manes.01G111000	-0.244766	-0.295313	-0.127067	-0.256265	0.254986	-0.19733	0.67954	0.186216
Manes.08G012100 Major facilitator superfamily protein	-0.161217	-0.441151	-0.378972	-0.436022	0.666468	0.503775	0.349796	-0.102676
Manes.05G065200 ATHAK5	-0.186064	-0.469911	-0.276771	-0.318437	0.948889	-0.697889	1.20863	-0.208448
Manes.01G236000 Pectinacetylesterase family protein	-0.206057	-0.546973	-0.0421828	-0.66348	-0.259041	-0.100433	0.96396	0.854208
Manes.01G196400 Gibberellin-regulated family protein	-0.307179	-0.167502	-0.307179	-0.307179	0.185014	-0.218267	1.04556	0.0767336
Manes.15G036100 ATAUX2-11	-0.317487	-0.298504	-0.283418	-0.404453	0.536336	-0.948418	0.84618	0.869764
Manes.01G043000 CP5	0.944921	1.09773	0.607745	0.0718093	-1.72067	0.306457	-0.807689	-0.500298
Manes.02G172700 DNAJ heat shock N-terminal domain-containing protein	-0.204844	-0.417597	-0.17655	-0.00667527	-0.280212	-0.218229	0.561808	0.742299
Manes.03G043900 ARF11	-0.544318	-0.627534	-0.0198995	0.00557027	-0.482997	0.436624	0.988177	0.244377
Manes.04G013900 XTH32	1.06987	1.05676	0.0690664	-0.027304	-1.04102	0.585965	-1.23321	-0.480128
Manes.02G124600 HSP20-like chaperones superfamily protein	1.02085	1.2953	-0.383487	-0.570463	0.0364658	0.847142	-1.30843	-0.937382
Manes.07G126900 ATHSPRO2	-0.289095	-0.446223	-0.14282	0.156933	-0.168117	-0.483722	0.831387	0.541658
Manes.09G048200	0.182736	-0.685192	-0.450694	-0.698574	0.0215605	-0.567665	1.50804	0.689789
Manes.08G000700 ALS3	0.165201	0.191626	0.630344	0.704591	-1.64825	-0.197423	-0.173813	0.327727
Manes.15G024700	-0.507897	-0.894175	-0.404796	0.0873172	0.503076	0.0792658	0.654345	0.482865
Manes.02G130900 ATGRAS2	0.0899708	-0.0520846	-0.159823	0.0140608	-0.332886	-0.840509	1.06615	0.21512
Manes.07G008300 APAO	-0.377641	-0.462395	-0.210426	-0.0828538	1.01259	-1.01174	0.493853	0.638608
Manes.07G094700 Pectin lyase-like superfamily protein	0.131934	-0.343002	-0.267	-0.57661	-0.543966	-0.0137752	1.05847	0.553948
Manes.02G133200 ATMT-1	0.841243	1.11163	-0.339373	0.121924	-0.206037	0.685512	-0.888514	-1.32638
Manes.16G106600 PFK3	0.0278562	-0.150252	-0.568335	-0.621784	0.591327	0.112045	0.574691	0.0344516
Manes.13G065800 ACO4	-0.607044	-0.395809	-0.839393	-0.539599	1.54365	-0.240153	1.0366	0.0417557
Manes.S099200	-0.0763932	-0.00870602	-0.459103	-0.141388	-0.0720842	-0.573203	0.57297	0.757907
Manes.05G172200 Protein phosphatase 2C family protein	-0.33466	-0.137741	-0.6336	-0.332862	1.04682	0.256685	0.116591	0.0187685
Manes.06G121500 ATHVA22E	0.236698	0.928914	0.426512	0.0712527	-0.786583	0.252796	-0.635354	-0.494236
Manes.06G143800 ATBAG1	-0.210193	-0.104523	-0.314637	-0.333052	0.122152	-0.0669054	0.601082	0.306076
Manes.13G054500 Actin binding Calponin homology (CH) domain-containing protein	-0.152077	-0.789034	-0.169548	-0.320017	-0.0451338	0.156595	0.866052	0.453163
Manes.09G174600 Drought-responsive family protein	0.0183982	0.286979	-0.0587429	0.176841	-0.0196524	0.0718318	-0.26815	-0.207505
Manes.06G161400 ATHKL1	-0.400201	-0.178606	-0.138754	-0.443683	0.00488394	-0.130503	1.15587	0.130991
Manes.16G087600 FDH	0.207119	0.0398332	-0.136801	-0.185679	0.347096	-1.27076	0.664612	0.334584
Manes.12G045600 Uncharacterised protein family SERF	0.826863	0.486832	0.594849	-0.0152708	-1.42293	-0.0703926	-0.170689	-0.229258
Manes.01G094600 SP1L2	-0.0489184	-0.677254	-1.20166	-2.04209	1.0419	-0.243602	1.9156	1.25602
Manes.10G142600 ATCESA3	-0.740821	-0.485439	-0.469734	-0.151289	1.07068	-0.428683	0.889374	0.315908
Manes.06G155500 ATCHIA	1.6849	0.318532	1.30378	0.399478	-1.18698	-0.976193	-0.882542	-0.660973
Manes.16G108600 Nucleotide-diphospho-sugar transferases superfamily protein	-0.489872	-0.315921	-0.512402	-0.25272	0.419746	0.133012	0.414285	0.603871
Manes.02G171900 S-adenosyl-L-methionine-dependent methyltransferases superfamily protein	-0.7302	-0.865031	-0.399248	-0.356458	1.32314	-0.760593	1.59061	0.19778
Manes.16G082700 Protein kinase protein with adenine nucleotide alpha hydrolases-like domain	-0.335546	-0.547941	-0.123311	-0.333465	0.773279	-0.776636	1.30172	0.0419007
Manes.15G024100 AILP1	0.295122	1.06036	0.0024108	0.389516	-0.8762	0.588753	-0.815455	-0.644503
Manes.07G099600 GATA9	-0.288946	-0.235188	0.0303965	-0.157029	-0.424063	-0.168876	0.653179	0.590527
Manes.03G079800 Aldolase-type TIM barrel family protein	0.191974	-0.184859	-0.153223	-0.168381	-0.642567	0.140937	0.413193	0.402926
Manes.05G170600 Protein of unknown function, DUF547	0.00178784	-0.273401	-0.120607	-0.29058	-0.115601	0.0335351	0.554488	0.210378
Manes.07G050400 ATPRB1	0.0722375	-0.499897	1.28417	1.46124	-0.56234	-0.603905	-0.729874	-0.421623
Manes.05G115400 ATSOFL2	-0.153679	-0.255015	-0.545677	-0.389237	-0.0562097	-0.381484	0.482051	1.29925
Manes.18G044800	-0.0782856	0.829959	0.754683	0.574751	-1.86173	0.171488	-0.928182	0.537321
Manes.18G042000 ATMYB44	-0.688383	-0.0786122	-0.578433	-0.501254	0.163392	-0.00116833	0.483165	1.20129
Manes.07G002200 O-fucosyltransferase family protein	-0.33261	-0.558668	0.153286	0.00482222	-0.259688	-0.382608	0.398078	0.977388
Manes.13G136500 BZR1	-0.406901	-0.304674	-0.53172	-0.0929763	0.230483	0.15659	0.831473	0.117725
Manes.17G074800 ATBAG3	-0.639239	-0.00588596	-0.707014	-0.962924	0.921061	0.346294	0.656819	0.390889
Manes.09G116600 ATWNK5	1.03425	0.494334	0.23975	0.140676	-0.652993	-0.62409	-0.235966	-0.39596
Manes.15G144300 2-oxoglutarate (2OG) and Fe(II)-dependent oxygenase superfamily protein	0.056845	0.473713	0.363649	0.479588	-1.57686	0.532558	-0.254755	-0.0747329
Manes.09G155200 NDL1	-0.653128	-0.344406	-0.443992	-0.0274752	0.248961	-0.18679	0.5108	0.89603
Manes.18G047700 scpl6	0.81438	1.27409	0.0542769	0.290572	-1.53786	0.750086	-0.814262	-0.831283
Manes.09G110800 PYL4	-0.0544633	-0.602056	0.0389025	-0.0728298	0.112105	-0.83761	1.03209	0.383864
Manes.05G041000 TCP family transcription factor	-0.307736	-0.606317	-0.230786	0.357308	-1.0517	0.237417	1.02584	0.575975
Manes.05G009600	0.0938869	-0.39779	0.0387539	-0.318225	-0.209243	-0.491786	0.884447	0.399957
Manes.02G023300 ATSR	0.482527	0.573021	0.220089	0.417318	-0.883076	-0.870852	-0.11626	0.177232
Manes.18G047500	-0.333518	0.301841	-0.399839	-0.216285	0.13926	-0.517562	0.338637	0.687466
Manes.15G033800 CML11	0.00348993	-0.497316	-0.68655	-0.702102	-0.0910248	0.026345	1.55301	0.394149
Manes.14G147100 Barwin-related endoglucanase	0.579345	0.412689	1.23308	0.730998	-0.909761	-0.414612	-0.961873	-0.669863
Manes.01G175100 CIPK3	0.158841	0.0968213	0.348265	0.22267	-0.41055	-0.0333837	-0.43063	0.0479663
Manes.15G100600 NTMC2T6.2	-0.0730403	-0.295758	0.0947831	-0.110482	-0.506957	-0.352123	1.17607	0.0675077
Manes.17G036800 ATGPT2	-0.298204	-3.03653e-05	-0.564432	-1.0853	0.570993	0.0922854	1.41094	-0.126255
Manes.12G113000 AGP18	0.154655	-0.494579	-0.421904	-1.00755	-0.131634	-1.43129	1.66052	1.67178
Manes.03G072700 Domain of unknown function (DUF23)	0.254749	-0.247656	-0.271746	-0.66726	-0.340626	-0.0228189	0.905346	0.390012
Manes.12G034700 Long-chain fatty alcohol dehydrogenase family protein	-0.247932	-0.230954	-0.669594	-0.558713	1.49719	-0.797001	0.702798	0.30421
Manes.14G025400 PAR1 protein	0.796612	1.25145	1.07667	0.145541	-1.42122	1.19037	-1.7238	-1.31562
Manes.01G166800 Protein of unknown function (DUF3527)	-0.00784602	0.105041	-0.189305	-0.123969	-0.428132	-0.711004	0.67059	0.684625
Manes.02G152700	0.056384	0.0085398	-0.204683	-0.315962	0.203286	-0.120839	0.301423	0.0718522
Manes.09G107700 ACI1	-0.124316	-0.568157	-0.14009	-0.519617	1.50119	-1.08101	0.8482	0.0837968
Manes.05G069100 AtRBP-DR1	0.0057098	-0.120144	-0.17734	-0.117874	-0.217192	-0.810815	0.973896	0.46376
Manes.08G108200 AtSAM2	-0.324867	0.0356155	-0.666555	-0.996191	1.03259	0.31497	0.642143	-0.0377041
Manes.04G102600 ATWRKY40	-0.479761	-0.316542	-0.356086	-0.095354	0.811296	-0.35118	0.717929	0.0696972
Manes.05G174200 Protein kinase family protein	-0.493765	-0.337361	-0.178436	-0.0669889	0.470813	-0.07563	0.332962	0.348406
Manes.15G041600 S-adenosyl-L-methionine-dependent methyltransferases superfamily protein	-0.660915	-0.607776	-0.258366	-0.0035301	0.0792475	-0.444835	1.52985	0.366328
Manes.18G026100	-0.371289	-0.302022	-0.0973653	-0.0397639	-0.107605	-0.635705	0.598511	0.955239
Manes.06G162400 ABC-2 type transporter family protein	-0.185781	-0.282226	-0.263459	-0.680128	0.070335	0.0436527	0.787044	0.510562
Manes.S025000 UGT72E1	0.301392	0.603168	0.395589	0.672462	-0.66145	-0.711632	-0.344892	-0.254638
Manes.01G050300	0.19587	0.231181	0.364541	0.22879	-0.639095	-0.0483016	-0.250757	-0.0822298
Manes.05G054700 Protein of unknown function (DUF630 and DUF632)	-0.147995	-0.225924	-0.0364445	0.0960973	-0.349105	-0.355924	0.475119	0.544175
Manes.01G162100 Undecaprenyl pyrophosphate synthetase family protein	-0.0242701	0.593003	0.722345	0.868138	-0.178447	-0.291766	-0.231215	-1.45779
Manes.12G067600 Heavy metal transport/detoxification superfamily protein	-0.0211128	0.628381	0.509023	0.654485	-0.995647	-0.213	-0.75273	0.190601
Manes.15G061400	0.480222	0.0461143	0.477539	0.777684	-0.875519	-0.204811	-0.554225	-0.147004
Manes.05G030400	0.377947	0.663451	0.347967	1.29956	-0.738981	-0.845086	-0.669757	-0.435104
Manes.03G040100 O-fucosyltransferase family protein	-0.341783	-0.30188	-0.0312367	-0.248159	0.701353	-0.157563	0.226164	0.153105
Manes.12G148100 CESA6	-0.406306	-0.272268	-0.275661	-0.333631	0.109379	-0.0274221	0.68145	0.524459
Manes.01G273500 CYCP4;1	-0.33958	-0.399758	0.19777	-0.21629	0.00462618	-1.0118	0.896191	0.868843
Manes.18G044500 ACBP3	-0.547639	-0.409082	-0.170255	-0.0748695	0.220194	-0.492371	0.878112	0.59591
Manes.05G124800 Galactose oxidase/kelch repeat superfamily protein	-0.270187	-0.081972	-0.236371	0.0772692	0.292089	-0.231856	0.136502	0.314525
Manes.16G019100 ARK3	-0.175747	-0.0630788	-0.101764	0.00427161	-0.0524195	-0.446219	0.356947	0.478011
Manes.18G009900 DC1 domain-containing protein	-0.0684931	1.33342	0.269353	0.300385	-0.933599	-0.368045	-0.344654	-0.188362
Manes.14G040800	-0.113353	0.560543	0.369167	0.434947	-1.07568	0.586552	-0.584108	-0.178073
Manes.02G112800 PSAT	-0.258705	0.0455742	-0.371416	-0.604483	0.803228	-0.277282	0.605913	0.0571724
Manes.06G077500 Phosphoribulokinase / Uridine kinase family	-0.321076	-0.525462	-0.163714	0.0422707	0.459708	-0.400365	0.999881	-0.0912431
Manes.16G011700 XTH8	-0.228845	-0.784817	0.148643	-0.309301	-0.108459	-0.641002	0.548918	1.37486
Manes.17G109900 CYP724A1	0.229662	0.934871	0.00372151	0.685991	0.156044	0.0981978	-0.976587	-1.1319
Manes.04G009100	-0.538832	-0.599429	-0.220252	-0.114418	0.154925	0.379364	0.878728	0.0599135
Manes.18G066200 OSU1	-0.122508	-0.241639	-0.140642	-0.189773	-0.263303	0.334615	0.701292	-0.0780416
Manes.11G015200 Chaperone DnaJ-domain superfamily protein	0.206054	-0.436957	-0.0945737	-0.294294	-0.786624	0.2552	0.942111	0.209084
Manes.01G272700	0.0193327	0.142749	0.773854	0.72567	-1.24886	-0.995224	0.191225	0.391251
Manes.18G008900 Pyridoxal-dependent decarboxylase family protein	0.302726	0.340617	0.445463	0.214174	-0.33444	-0.309199	-0.326076	-0.333266
Manes.12G025800 TBL2	0.110547	-0.510379	-0.0931194	-0.580426	0.0603998	0.0469483	0.498611	0.467418
Manes.17G070600 VQ motif-containing protein	-0.632258	-0.332239	-0.47557	0.0546201	0.897604	-0.787132	1.08898	0.185999
Manes.08G055200	0.559305	0.278195	0.395253	0.320376	-0.468687	-0.26118	-0.433478	-0.389784
Manes.16G124700 TPR1	-0.339995	-0.26911	-0.295157	-0.571137	0.608942	-0.582879	1.83964	-0.390302
Manes.12G040100 Protein of unknown function (DUF3741)	-0.392603	-0.818876	0.198034	-0.0500378	0.435531	-0.32079	0.513249	0.435492
Manes.13G033200 ATERF1	-1.49557	0.00927263	-1.89369	0.797813	1.29774	1.43947	-0.310976	0.155938
Manes.01G235800 AtMYB55	-0.29194	-0.364964	0.0821332	-0.471234	0.154203	-0.783114	1.65513	0.0197825
Manes.18G007900 Prolyl oligopeptidase family protein	1.64018	-0.575422	0.788476	0.488189	-0.639881	-0.812561	-0.505936	-0.38304
Manes.17G059900 AAA-type ATPase family protein	-0.43688	-0.177423	-0.195296	-0.0918205	0.255379	-0.683414	0.897403	0.432053
Manes.18G105300 Major facilitator superfamily protein	0.314378	0.11682	0.131708	0.386266	-0.679122	0.0679492	-0.312449	-0.025549
Manes.05G131300 Ribosomal protein S16 family protein	0.320097	1.03793	0.21507	0.450076	-0.98694	-0.575382	-0.239013	-0.221834
Manes.03G053100 ferredoxin-related	0.379577	-0.228654	-0.398241	-1.28183	-0.393824	0.168512	0.952002	0.802461
Manes.02G029200	0.0847637	0.314835	0.618725	0.375553	-0.695806	-0.447694	-0.216756	-0.0336192
Manes.16G003200 SRF8	0.23534	-0.48858	0.0493257	-0.463217	-0.459524	-0.128444	0.896894	0.358205
Manes.02G137700	0.13596	-0.443857	-0.231078	-0.221167	0.191707	-0.14795	0.406204	0.31018
Manes.01G093300 ATMIXTA	0.0210805	0.172558	-0.227162	-0.0644689	-0.237602	-0.341278	0.0721074	0.604764
Manes.17G024000 CW14	-0.0840548	0.0256792	0.144424	0.0159097	-0.418966	-0.861187	0.549758	0.628436
Manes.05G153500 WAT1	-0.303028	-0.233764	-0.247167	-0.416316	-0.153221	0.131005	0.470473	0.752017
Manes.15G107200	-0.261585	-0.540929	-0.138069	-0.118066	0.448231	-0.354775	1.3768	-0.41161
Manes.05G179100 CYP81D8	-0.0937266	-0.112129	-0.842071	-0.399837	1.10657	0.482282	0.122542	-0.263628
Manes.13G102200 ATCAD8	-0.10402	-0.291834	-0.253097	-0.654355	0.16132	-0.906404	1.58495	0.46344
Manes.03G104700	-0.902349	-0.452351	0.215629	-0.502748	0.303225	-0.305887	0.889667	0.754814
Manes.15G151700 beta-1,4-N-acetylglucosaminyltransferase family protein	0.365611	0.353758	0.0048284	0.60375	-0.693247	0.112056	-0.447271	-0.299485
Manes.13G049900 GAUT8	-0.34121	-0.354009	-0.149086	-0.855507	0.658974	0.237856	0.699238	0.103744
Manes.13G132400 Phototropic-responsive NPH3 family protein	0.118599	0.00985352	-0.188407	-0.655685	0.184155	-0.618251	0.461369	0.688367
Manes.05G165400	0.120049	-0.115021	-0.259788	-0.370955	-0.0777308	0.496774	0.245851	-0.0391782
Manes.03G028600 Protein of unknown function (DUF1005)	-0.438317	-0.0424493	-0.251487	-0.000468942	0.194655	-0.349572	0.221482	0.666157
Manes.06G148700 Pectinacetylesterase family protein	0.0504585	-0.150248	0.035189	-0.124149	-0.326717	-0.51312	0.669162	0.359425
Manes.01G252100 LEA14	0.15759	-0.400629	0.224044	-0.49434	0.163443	-0.623628	1.15833	-0.184807
Manes.12G121200 Protein of unknown function (duplicated DUF1399)	0.402053	0.551043	-0.0194004	0.739906	-0.198781	-0.314231	-0.639843	-0.520746
Manes.06G143100	-0.45091	-0.296246	-0.374436	-0.298175	0.873474	-0.0357449	0.932209	-0.350171
Manes.17G042100 disease resistance protein (TIR class), putative	-0.291439	-0.360583	-0.373659	-0.374599	0.588293	0.0792372	0.12376	0.608989
Manes.12G079700 ULT1	-0.59836	-0.298921	-0.511141	-0.111269	1.0097	0.0777637	0.331272	0.100959
Manes.14G152100 TCH4	0.189671	-0.527442	-0.283825	-0.409031	0.26066	-0.406531	1.22582	-0.0493203
Manes.02G020600 BTB/POZ domain with WD40/YVTN repeat-like protein	-0.00850399	-0.0987434	-0.15211	-0.200649	-0.742081	0.708407	0.309982	0.183699
Manes.04G157400 SIB1	0.415601	0.109994	0.531919	0.984635	-0.621769	-1.61732	0.0982889	0.0986529
Manes.12G146600 CESA6	-0.306293	-0.149897	-0.359569	-0.661735	0.471542	-0.00948155	0.66029	0.355144
Manes.13G115100	0.0642836	-0.574547	-0.646842	-1.59978	0.713787	-0.648745	1.24117	1.45067
Manes.16G028900 VQ motif-containing protein	-0.253285	-0.0373774	-0.383097	-0.219327	0.219584	0.155066	0.399013	0.119423
Manes.03G047100 NDL2	0.264836	-0.315038	-0.231677	-0.589145	1.00238	-1.43045	1.07252	0.226573
Manes.12G050400 O-Glycosyl hydrolases family 17 protein	0.894362	-0.779541	-0.455405	-1.3269	-0.074215	-0.885625	1.70535	0.921966
Manes.14G119500 Octicosapeptide/Phox/Bem1p (PB1) domain-containing protein / tetratricopeptide repeat (TPR)-containing protein	0.053317	0.534074	0.37233	0.764801	-1.52693	0.697367	-0.658686	-0.236269
Manes.17G055400 Cysteine proteinases superfamily protein	2.06004	0.701139	0.816217	0.207173	-0.98811	-0.631442	-0.980416	-1.1846
Manes.18G015200 Plant protein of unknown function (DUF869)	-0.134563	-0.277233	-0.387826	-1.13486	1.12649	-0.13417	0.442031	0.500128
Manes.03G141300 ATNUDT2	0.132304	0.847542	-0.206656	0.295554	-0.791607	0.671885	-0.904032	-0.0449906
Manes.17G038700 Protein of unknown function, DUF584	-0.0698052	0.811193	0.437794	0.744674	-2.30221	0.764929	-0.529791	0.143212
Manes.09G126800 ATCSLD3	-0.299957	-0.278325	-0.182857	-0.387701	0.853113	-0.213029	0.411717	0.0970385
Manes.12G146000 ABR1	-1.14748	-1.09462	-0.759301	0.0991011	2.35236	-1.16992	2.25722	-0.537361
Manes.01G229800 AtSTS	0.0160443	0.444491	0.74609	1.05948	-0.799821	-1.39672	0.238954	-0.308516
Manes.18G044300 ARA12	-0.318095	-0.517443	-0.413851	-0.378677	0.328723	-0.218539	1.20256	0.315317
Manes.01G192800 Putative membrane lipoprotein	0.942833	0.757039	0.170082	-0.16122	-0.613637	-0.287422	-0.506538	-0.301138
Manes.16G037300 TBL38	-0.256883	-0.310463	-0.0200527	-0.0433811	-0.324552	-0.624	1.0817	0.497636
Manes.09G171100 Hypoxia-responsive family protein	0.0775931	0.0152171	-0.512285	-0.739616	0.874292	-0.11026	0.592391	-0.197331
Manes.11G157400 ATNAT12	0.111666	-0.401768	-0.5503	-0.670068	1.0787	0.0436097	0.0104878	0.377673
Manes.12G051000 basic helix-loop-helix (bHLH) DNA-binding superfamily protein	0.0990211	-0.147571	-0.158904	-0.27427	0.164039	-0.310876	0.305008	0.323552
Manes.15G033700 ATPase E1-E2 type family protein / haloacid dehalogenase-like hydrolase family protein	-0.242991	-0.625223	-0.632693	-0.53862	1.9924	-0.883755	1.51746	-0.586573
Manes.02G090800 Mitogen activated protein kinase kinase kinase-related	0.00575248	0.165262	0.261087	0.0342815	-0.641948	-0.889084	0.749427	0.315221
Manes.05G143400 DC1 domain-containing protein	0.088709	0.725756	-0.234259	0.327753	-0.446986	0.477087	-0.74027	-0.197789
Manes.08G125800 ATNHX2	-0.214506	-0.309817	-0.0308362	-0.143847	0.897693	-0.815562	0.606835	0.0100398
Manes.08G047400 basic helix-loop-helix (bHLH) DNA-binding superfamily protein	-0.139452	-0.0390276	0.115666	0.322631	-0.714202	-1.00594	0.832628	0.627701
Manes.08G059100	-0.17274	-0.280331	-0.282449	-0.0964679	0.151861	-0.118534	0.959786	-0.161124
Manes.18G015100 APS2	0.0749303	-0.389754	-0.0352967	-0.266866	0.841302	-1.06168	0.600936	0.236431
Manes.16G018900 S-locus lectin protein kinase family protein	-0.296098	-0.13698	-0.226176	-0.417329	0.559866	-0.487639	1.14981	-0.145457
Manes.05G155800 ATBBD1	0.120239	0.240905	0.171044	0.535285	-0.554645	0.270619	-0.328981	-0.454466
Manes.04G157900	-0.17543	-0.290562	-0.0905102	-0.196415	-0.139468	-0.195086	1.10433	-0.0168532
Manes.06G071500 myb-like transcription factor family protein	-0.173373	-0.29365	0.0197382	-0.275971	1.14481	-1.01306	0.653463	-0.0619647
Manes.15G008100 MLP423	1.20784	0.388267	0.776213	0.283967	-1.49283	0.431086	-0.764552	-0.829983
Manes.17G071600 JAZ8	-0.126266	-0.423688	-0.273276	-0.330019	1.43589	-0.310861	0.187065	-0.158848
Manes.17G053800	0.404896	0.869841	0.658351	-0.110789	-0.640207	-0.186723	-0.453757	-0.541613
Manes.05G076700 CYCP1;1	-0.141638	-0.229013	-0.102434	-0.487917	-0.383859	0.569879	0.396497	0.378485
Manes.06G132500 small G protein family protein / RhoGAP family protein	0.0982054	0.276929	0.701481	0.889192	-1.94029	0.383334	-0.64868	0.239825
Manes.08G104400 PIN5	0.588041	0.137217	0.519794	0.170989	-1.16297	-0.0113446	0.0105239	-0.252248
Manes.14G147200	1.26689	0.618825	0.770952	0.468083	-1.36455	-0.62348	-0.707241	-0.42948
Manes.10G027800 APUM1	0.141061	0.211197	0.274335	0.0355538	-0.237268	0.0500724	-0.27273	-0.202222
Manes.06G038600 alpha/beta-Hydrolases superfamily protein	-0.0632359	-0.225279	-0.157263	-0.253989	0.105924	-0.21394	0.441245	0.366538
Manes.15G056600 GAE6	0.166276	-0.863934	-0.124828	-1.18183	0.771803	-0.53848	1.25778	0.513209
Manes.15G075200 ETFALPHA	-0.0633094	0.181795	0.146091	0.522493	-0.0957818	-0.788037	-0.018583	0.115333
Manes.07G137300 Transmembrane amino acid transporter family protein	0.0496542	-0.242682	0.13479	-0.597802	-0.0808613	-0.226752	0.938116	0.0255375
Manes.01G098400 GAUT13	0.200498	0.0212496	0.10461	0.0484312	-0.418218	-0.679033	0.401552	0.32091
Manes.09G033400 myb-like HTH transcriptional regulator family protein	-0.256668	-0.777074	-0.406338	-0.206786	1.31022	-0.771111	0.78971	0.31805
Manes.12G026600 Plant protein 1589 of unknown function	-0.483983	-0.639914	0.674899	1.69473	-0.881189	-0.193247	-0.286978	0.115686
Manes.12G118400	0.133899	-0.333914	0.237737	-0.0619829	-0.307174	-1.11791	0.95608	0.49326
Manes.05G002400 Heat shock protein DnaJ with tetratricopeptide repeat	-0.58017	-0.550221	0.1566	0.208708	-0.540629	-0.756239	0.529217	1.53273
Manes.12G063000 Auxin-responsive family protein	-0.186683	0.0107253	-0.175712	-0.288734	0.2962	-0.551395	0.806524	0.089075
Manes.03G024400 ATXTH26	-0.204095	-0.0563109	-0.195135	-0.20505	-0.00630651	-0.472483	0.510497	0.628882
Manes.03G090600 ATMSRB1	0.149381	0.00826402	0.529326	0.345155	-0.678376	-0.162993	-0.0177355	-0.173021
Manes.05G141700 MSL4	0.709939	0.80178	0.406373	0.264328	-0.636578	-0.729003	-0.646021	-0.170818
Manes.11G131500 ATPUB13	0.0345101	-0.176096	0.0805507	-0.107999	-0.832871	0.214597	0.542794	0.244514
Manes.S053700	0.453047	0.56351	0.263793	0.651261	-0.349209	-0.291681	-0.66852	-0.622201
Manes.05G120200 Octicosapeptide/Phox/Bem1p family protein	-0.245946	-0.313858	0.121928	-0.0954185	0.089093	-0.369874	0.845343	-0.0312684
Manes.11G135200 RmlC-like cupins superfamily protein	0.298618	0.716037	0.338863	-0.220443	-0.384976	0.66725	-0.784903	-0.630445
Manes.13G084800	0.466957	1.16847	-0.424538	0.178786	-0.888225	1.01737	-1.49704	-0.0217756
Manes.08G049000 AGK2	-0.247654	-0.052157	-0.396707	-0.222164	-0.127029	0.182977	1.01562	-0.15289
Manes.15G037100 TPX2 (targeting protein for Xklp2) protein family	-0.35788	-0.415857	-0.0745146	-0.163766	0.226669	-0.288115	0.634157	0.439306
Manes.02G114800 Transmembrane amino acid transporter family protein	-0.31944	-0.274864	-0.378748	-0.0929114	-0.0207469	0.159353	0.577048	0.35031
Manes.15G187800 Pectinacetylesterase family protein	-0.103437	-0.601923	-0.802468	-0.798005	0.821475	-0.749769	1.50632	0.727807
Manes.05G102300 GALT1	-0.147	-0.120704	0.077051	0.0352766	-0.755648	0.0299163	0.393549	0.487559
Manes.11G026900 BGAL1	-0.229498	-0.537284	-0.281779	0.081433	-0.14049	0.0161922	0.741276	0.35015
Manes.03G077800 Exostosin family protein	0.278103	-0.207888	-0.0669507	-0.22583	-0.0375569	-0.706157	0.505181	0.461098
Manes.05G118300 CHUP1	-0.189661	0.785283	0.799274	0.880884	-1.01322	0.23543	-0.682496	-0.815498
Manes.05G167100	0.192085	-0.187952	0.279909	-0.117426	-0.770985	-1.00738	0.786488	0.825263
Manes.03G059400 Protein of unknown function (DUF1677)	-0.143879	-0.250914	-0.126928	-0.250914	0.127196	-0.162001	0.790679	0.0167614
Manes.16G045200 ATPEPR1	0.120433	-0.252818	-0.137199	-0.223796	0.119996	-0.394605	0.815833	-0.0478429
Manes.07G030900 EMB1879	-0.255584	-0.326488	-0.274026	0.0525701	0.358143	-0.0821748	0.491408	0.0361516
Manes.05G136400 Protein of unknown function, DUF617	0.196512	-0.412333	-0.061971	-0.430891	-0.137123	-0.706232	1.20037	0.351667
Manes.10G067700 CYP707A1	-0.398335	-0.0211859	-0.184641	-0.142928	0.435089	-0.0300515	0.289789	0.0522642
Manes.02G033200	0.0806007	-0.271228	-0.564771	-0.491519	0.45514	0.311851	0.02668	0.453246
Manes.18G061400	0.535168	0.537047	0.192724	0.368294	-0.836257	-0.329609	-0.499186	0.0318191
Manes.17G085400 ATTPS6	-0.100999	0.179287	0.184667	0.328169	-0.176482	0.182623	-0.462165	-0.1351
Manes.01G004300 AGP14	-0.195494	-0.196852	-0.169107	-0.203436	-0.184446	-0.0479368	0.241922	0.755348
Manes.03G092000 Leucine-rich repeat transmembrane protein kinase	-0.38364	-0.266931	-0.464786	-0.176446	0.784527	0.264448	0.214901	0.0279272
Manes.02G160400 LAX3	0.351431	-0.110097	-0.160728	-0.870443	-0.4972	0.506705	0.402486	0.377845
Manes.05G091100 UGT74B1	-0.0364464	-0.152127	-0.0310528	-0.246825	0.464705	-0.737958	0.550294	0.18941
Manes.03G165100 ATERF1	-0.43411	-0.197712	-0.215359	0.201193	0.0869908	-0.256217	0.557469	0.257745
Manes.09G109000 AMT2	-0.66078	-0.486927	-0.0890809	0.398033	0.128894	-0.434257	0.525288	0.618829
Manes.02G162000 nodulin MtN21 /EamA-like transporter family protein	0.358126	0.914478	0.213623	0.127228	-0.509483	-0.351172	-0.288244	-0.464555
Manes.04G088400 ACR6	0.247488	0.458735	0.524001	0.907953	-1.33813	-0.79451	-0.11508	0.109537
Manes.05G180900 STZ	-0.175385	-0.312639	-0.311828	-0.127295	0.132388	-0.260353	1.19982	-0.144703
Manes.14G098000 TEM1, EDF1	-0.243192	-0.584817	-0.509423	-0.207134	0.333204	-0.845001	2.27579	-0.219424
Manes.03G173600 ARD4	0.752375	0.563167	0.151069	-0.206177	-0.662256	0.74701	-0.596113	-0.749075
Manes.18G085100 SKP2A	0.0700918	0.716162	0.261953	0.340434	-1.34865	0.391724	-0.190508	-0.241205
Manes.18G036400 Calcium-binding EF-hand family protein	0.489228	0.103119	0.323166	0.784118	-0.349194	-0.50405	-0.25517	-0.591217
Manes.06G059900 GONST4	0.40744	0.00160366	-0.225107	-0.641399	-0.406521	0.0220446	0.491244	0.350696
Manes.S085800	-0.281417	-0.281417	-0.012661	-0.0702975	0.345994	0.0105729	0.112274	0.176952
Manes.02G087600 SD2-5	-0.196694	-0.299511	-0.750719	-0.399277	0.414226	0.296464	1.53849	-0.602981
Manes.07G138600 Peroxidase superfamily protein	1.07164	0.222322	0.303744	0.0370501	-0.528345	-0.529975	-0.0217867	-0.554653
Manes.02G134700 ATCYS6	0.233559	0.524837	0.169531	0.103377	-0.44687	0.181206	-0.327224	-0.438417
Manes.18G007400	-0.367519	-0.193067	-0.120362	-0.0973783	0.231319	-0.295748	0.437357	0.405398
Manes.15G069600 D6PKL2	-0.20546	-0.174298	0.0624288	-0.00336843	-0.220386	-0.559086	0.595006	0.505164
Manes.13G061700 FLA2	0.0992971	-0.584652	-0.580929	-1.03745	0.523636	-0.637109	1.48482	0.732394
Manes.01G113100	-0.25612	0.098738	-0.308777	-0.427355	0.15692	-0.258841	0.649681	0.345754
Manes.01G186200 S-adenosyl-L-methionine-dependent methyltransferases superfamily protein	-0.0431968	-0.178382	0.0329908	0.0114341	-0.207944	-1.07911	0.891324	0.572884
Manes.03G183500 Eukaryotic aspartyl protease family protein	-0.158067	-0.427342	-0.344256	-0.369294	-0.000383163	-0.652553	1.47039	0.481509
Manes.01G158800 KCBP	-0.0963197	-0.239662	-0.0584377	-0.165441	0.0497292	-0.0942485	0.305781	0.298599
Manes.03G049100 AtIDD7	-0.654029	-0.228255	-0.519086	-0.140068	0.733628	0.337302	0.577342	-0.106835
Manes.07G061600 NPY2	0.106123	-0.360669	-0.195031	-0.450579	-0.180781	0.0118553	0.107302	0.96178
Manes.14G076000 IQD30	0.0328257	-0.0612015	-0.322188	-0.47386	0.00991252	0.0854683	0.423517	0.305526
Manes.01G028700 QUL2	0.155508	-0.123006	-0.124719	-0.312796	0.444483	-1.23737	0.604185	0.593712
Manes.06G082500 COB	-0.502521	-0.142227	-0.245051	-0.768403	0.481306	0.00947336	0.816958	0.350464
Manes.14G114100 SAMDC	-0.0957071	-0.0170466	-0.2711	-0.236439	-0.144143	-0.106741	0.711897	0.15928
Manes.12G136700 Haloacid dehalogenase-like hydrolase (HAD) superfamily protein	-0.496738	-0.394668	-0.240716	-0.0345822	0.662733	-0.863585	1.33856	0.0290005
Manes.18G054800 Zinc finger (C3HC4-type RING finger) family protein	-0.199268	-0.177631	-0.297153	-0.369293	-0.465697	0.256291	0.673022	0.579729
Manes.04G155500 CYP78A7	0.477704	0.46382	0.615209	0.474411	-1.27859	-1.15369	0.126901	0.274242
Manes.15G077500 HSP20-like chaperones superfamily protein	0.466194	0.617186	0.447442	-0.0186712	-0.645933	-0.567849	-0.135676	-0.162693
Manes.S047800	0.688556	0.72072	0.293844	0.492364	-0.658092	-0.0230534	-0.8743	-0.64004
Manes.03G084000 CYP72A15	0.103154	0.502893	0.0953531	0.196424	-0.401504	0.55126	-0.433832	-0.613749
Manes.05G129900	0.123342	-0.545228	-0.0187316	-0.483274	0.9308	-1.28025	0.698368	0.574971
Manes.05G147300	0.738815	0.796995	0.606222	0.155708	-1.1201	-0.690753	-0.272583	-0.214307
Manes.09G153400 GME	0.0569043	-0.413841	-0.321528	-0.397062	0.312695	-0.0121004	0.449682	0.325251
Manes.18G021800 Mannose-binding lectin superfamily protein	0.512059	0.333988	0.836087	0.221447	-0.865585	0.117739	-0.147549	-1.00819
Manes.06G111200 Plant protein of unknown function (DUF868)	-0.317318	-0.177641	-0.0485616	-0.0999671	0.145175	-0.0071106	0.434098	0.0713245
Manes.15G094200 D-mannose binding lectin protein with Apple-like carbohydrate-binding domain	-0.260994	-0.907385	-0.562407	-0.0710527	-0.20579	-0.927117	1.96909	0.96566
Manes.17G043200 Clathrin light chain protein	0.00794623	0.209649	0.00529591	-0.0735216	-0.259979	-0.755409	0.52455	0.341468
Manes.05G205100 Sec14p-like phosphatidylinositol transfer family protein	-0.231865	-0.35179	0.0869506	-0.00794547	-0.524067	-0.672938	0.747979	0.953676
Manes.07G081100 CYP707A1	-0.270068	-0.684458	-0.398136	-0.0475315	-0.276057	-1.1124	1.61707	1.17158
Manes.02G066900 Rhomboid-related intramembrane serine protease family protein	0.303791	0.288625	0.552672	0.285465	-1.31061	0.130703	0.0601557	-0.310807
Manes.01G097900 UDP-glucose 6-dehydrogenase family protein	0.116724	0.0299418	-0.446112	-0.815382	0.352931	-0.125297	0.674265	0.212927
Manes.10G030500 ENTH/VHS family protein	0.215255	0.565743	0.491648	0.0237055	-1.07236	0.00497381	-0.569768	0.340802
Manes.03G043500	0.213086	-0.301737	-0.0519528	-0.651097	0.229403	-0.336783	0.790244	0.108838
Manes.13G135500 GATL2	-0.610029	-0.261488	-0.178989	-0.299412	1.45369	-0.453837	0.241936	0.108129
Manes.01G160700 FAD8	-0.0449502	-0.0618153	-0.239676	-0.26939	-0.307405	-0.123364	0.634791	0.41181
Manes.18G089300 Leucine-rich repeat protein kinase family protein	-0.224131	-0.299514	-0.652987	-0.117091	0.586002	0.514143	0.0816474	0.11193
Manes.04G152100 SRF6	-0.203006	0.0479558	-0.122771	-0.188782	-0.409482	0.0775405	0.337258	0.461287
Manes.16G126500 Protein kinase superfamily protein	0.147374	-0.107883	-0.0394827	-0.112645	-0.376443	-0.782168	0.347947	0.9233
Manes.17G116700	1.22688	0.216766	0.945658	-0.0447026	-1.2729	-0.187308	-0.653564	-0.230826
Manes.11G059900	0.834156	0.588866	0.413508	0.414622	-0.837723	-0.0301471	-0.768563	-0.614719
Manes.15G084300	-0.0335839	0.425699	0.0568602	0.391694	0.52885	-0.462704	-0.436094	-0.470722
Manes.16G100400 calmodulin-binding family protein	0.0555166	-0.0948981	-0.203822	-0.25147	-0.0528759	0.0160458	0.0771897	0.454313
Manes.09G105700 LMBR1-like membrane protein	-0.00464745	-0.220661	-0.028357	-0.287874	0.269881	-0.168603	0.343661	0.0965995
Manes.11G153700 SCPL51	-0.9229	-0.631922	-0.291543	0.0827382	0.950693	-0.222925	0.39612	0.639739
Manes.07G128600 HMGB1	0.146341	0.47461	0.11815	0.179138	-0.710269	0.322275	-0.408136	-0.122109
Manes.15G084200 THE1	-0.139854	-0.261916	0.11775	-0.0611039	-0.342583	-0.702858	0.448682	0.941882
Manes.13G098600 Disease resistance-responsive (dirigent-like protein) family protein	1.06934	0.979449	0.463631	-0.237411	-0.491794	-0.193276	-0.747246	-0.842689
Manes.01G175500 DIN10	-0.611066	-0.578399	-0.406457	-0.0868708	1.07362	0.161081	0.888521	-0.440433
Manes.05G026400 Late embryogenesis abundant (LEA) hydroxyproline-rich glycoprotein family	-0.0990797	-0.287151	-0.211123	-0.0644848	-0.18614	-0.51093	0.754655	0.604255
Manes.08G166900 TOPP7	0.696707	0.296168	0.440977	0.150179	-1.3137	0.450414	-0.714025	-0.00672121
Manes.03G054300 ATPME44	-0.035861	-0.349578	0.0582579	-0.469406	0.14494	-0.650439	0.566408	0.735678
Manes.03G110500 ATMT3	0.0597825	0.699553	0.188791	0.712543	-0.243378	-0.359725	-0.147262	-0.910304
Manes.13G110300 Galactosyl transferase GMA12/MNN10 family protein	0.0416062	-0.42075	0.02178	-0.265957	-0.104498	-0.686812	0.911952	0.502678
Manes.11G003500	0.746452	0.361108	0.444021	-0.503907	0.535488	-0.489086	-0.470267	-0.623807
Manes.14G051200	-0.000139517	-0.644954	-0.0201235	0.0486266	-0.0901756	-0.48769	0.558081	0.636375
Manes.02G018500 Pentatricopeptide repeat (PPR) superfamily protein	0.00830935	-0.0992127	-0.22064	-0.372135	-0.0132563	0.52698	0.0770593	0.0928946
Manes.10G119600 Toll-Interleukin-Resistance (TIR) domain family protein	-0.0221678	-0.0355535	-0.209963	-0.212514	0.0864607	-0.1486	0.2304	0.311938
Manes.13G082800	-0.740669	-1.01004	-0.341172	0.701043	0.492449	-0.929502	1.02817	0.799724
Manes.10G030100 Protein of unknown function (DUF506)	-0.319353	-0.445013	-0.707928	0.00883885	0.24935	0.297761	0.859544	0.0568014
Manes.13G147000	0.322817	-0.131867	1.21205	0.707677	-1.28777	-0.932014	-0.133203	0.242313
Manes.12G149700 Disease resistance protein (TIR-NBS-LRR class) family	-0.0932923	-0.121493	-0.0229285	-0.135112	-0.443152	0.0674389	0.737527	0.0110114
Manes.05G071100 Protein kinase family protein	0.0737721	-0.254541	-0.0137286	-0.251664	0.357269	-0.192009	0.283019	-0.00211815
Manes.05G173200 MSS3	0.827386	0.421101	0.21862	-0.0720593	0.358459	-0.87159	-0.270076	-0.611842
Manes.09G142000 NDF5	0.142754	0.0744478	0.176746	0.49533	-0.516579	-0.152827	-0.41637	0.196499
Manes.10G090300 ATNAP3	0.579484	0.65418	0.178153	0.52819	-0.755167	-0.512648	-0.367914	-0.304278
Manes.14G029600 CBF4	0.0898765	-0.372693	-0.414903	-0.461992	-0.000182368	1.31257	0.106793	-0.259464
Manes.03G045900 ENTH/VHS family protein	-0.0358675	0.125568	-0.0814073	-0.164156	-0.873345	0.423186	0.311944	0.294078
Manes.15G049400 GATA1	0.0593942	-0.287168	-0.240474	-0.23826	0.0868711	-0.19989	0.467465	0.352061
Manes.02G177400 RLK1	-0.238477	0.00787879	-0.535258	-0.0816275	0.34172	-0.198048	0.982708	-0.278896
Manes.10G055300 AtCTR1	-1.12172	-0.195928	-0.880916	0.26996	0.880876	0.22598	1.24031	-0.41856
Manes.14G061500 Copper amine oxidase family protein	-0.461158	-0.0117148	-0.090079	-0.147856	-0.210368	-0.379663	1.21796	0.0828837
Manes.08G171800 LTP3	0.944713	0.792947	1.18692	0.0988553	-1.859	-1.52905	0.191737	0.172872
Manes.13G068100 ATWRKY6	-0.520913	-0.381867	-0.359565	-0.0452725	0.391136	0.724192	0.276532	-0.084242
Manes.05G177900 ATMYB73	-0.541311	0.211149	-0.546401	-0.290737	0.70067	-0.127025	0.240932	0.352723
Manes.06G002000 alpha/beta-Hydrolases superfamily protein	0.0416104	0.120838	0.530832	1.04484	-1.03814	-0.818645	-0.0112955	0.129959
Manes.08G114000 Protein phosphatase 2C family protein	0.0991363	-0.426309	0.123169	-0.348092	-0.785621	0.0464513	0.650814	0.640452
Manes.18G038200 Remorin family protein	-0.00311747	-0.0829805	-0.602005	0.099891	-0.261491	-0.953761	1.16641	0.637052
Manes.01G266200 BEN1	-0.0772617	0.125763	0.297578	0.319584	-0.250352	0.135133	-0.335442	-0.215002
Manes.02G040800 ATTIP2;3	-0.0105703	-0.298865	0.00749892	-0.298865	0.266447	-0.165734	0.689888	-0.189801
Manes.12G142400 SEP2	0.430404	0.768279	0.273768	0.0114344	-0.603567	-0.594159	-0.189601	-0.0965599
Manes.13G138400	-0.00607228	-0.0504357	-0.135091	-0.261864	0.4246	-0.177217	0.289397	-0.0833181
Manes.16G089400 Plant invertase/pectin methylesterase inhibitor superfamily	-0.531348	-1.11654	-0.201771	0.1642	0.978068	-0.925445	1.391	0.241841
Manes.17G109100 Pectin lyase-like superfamily protein	1.02932	0.418119	0.776211	0.0328005	-0.600021	-0.168657	-0.936209	-0.551567
Manes.04G079000 Calcium-binding EF-hand family protein	-0.283682	0.089824	0.29333	0.745564	-0.178798	-0.29441	-0.32344	-0.0483872
Manes.18G065200 SNRK2-8	0.317004	0.641548	0.311663	0.237116	0.183915	-0.512398	-0.731305	-0.447544
Manes.05G119600 AER	0.337231	0.424797	0.306729	0.192709	-0.348345	-0.12154	-0.500607	-0.290974
Manes.15G085600 CBS domain-containing protein	0.0707806	-0.31345	-0.140594	-0.636763	-0.0160731	-0.386784	0.896446	0.526437
Manes.12G008100 Protein kinase superfamily protein	-0.150516	0.100975	-0.109386	-0.0553709	0.0631804	-0.546482	0.5159	0.181701
Manes.15G157500	0.000540365	0.697458	0.761193	0.42164	-1.18015	-0.596525	-0.425881	0.321722
Manes.12G112400	0.361682	0.501016	0.430906	0.490535	-0.854047	-0.527612	-0.0838294	-0.31865
Manes.06G048300 Nucleotide/sugar transporter family protein	0.117496	0.149576	0.789441	0.491635	-0.977027	-0.438354	-0.347233	0.214466
Manes.02G079800	-0.0737409	0.240681	0.284867	0.392544	-0.682034	0.210825	-0.246132	-0.12701
Manes.11G095500 Major facilitator superfamily protein	0.19698	0.113015	-0.450461	-0.423874	-1.10478	0.670562	0.761149	0.237404
Manes.08G148200 ACHT4	-0.314467	0.16832	0.423271	0.936272	-0.195946	-0.181423	-0.304944	-0.531082
Manes.03G055500 Protein of unknown function (DUF1350)	0.489344	0.568806	0.14	0.351595	-1.16992	-0.00884057	-0.00580842	-0.365181
Manes.03G091000 GA2ox1	-0.19624	-0.217073	-0.313863	-0.212003	0.919166	-0.314659	0.248166	0.0865063
Manes.04G134300 protein kinase family protein / peptidoglycan-binding LysM domain-containing protein	-0.0976124	-0.171294	-0.0738202	-0.785598	1.24801	-0.319325	0.418545	-0.218906
Manes.11G104100 WAK2	-0.0688976	-0.0586898	-0.224505	-0.0397036	-0.117594	-0.122575	0.325689	0.306276
Manes.12G145500	0.422473	-0.0903183	1.04239	0.470812	-0.314202	-1.09897	-0.33744	-0.0947483
Manes.13G143900 Protein phosphatase 2C family protein	-0.0191696	-0.41404	-0.232134	-0.0497182	-0.293804	-0.0919305	1.05885	0.0419454
Manes.02G118800 zinc finger (CCCH-type) family protein	0.610265	0.859439	0.494537	0.677062	-1.46841	-0.911052	-0.0549032	-0.206933
Manes.03G029600 Zinc finger C-x8-C-x5-C-x3-H type family protein	0.898741	0.480572	0.565826	-0.0289775	-1.347	0.817893	-0.935638	-0.451418
Manes.03G167400 ETR2	-0.757901	-0.301659	-0.585121	0.456845	0.52161	-0.29311	1.32164	-0.362304
Manes.08G023200 ATMDAR1	-0.361718	-0.00217237	-0.264455	-0.345234	0.720006	0.147019	0.0968351	0.00971968
Manes.11G017400 Protein of unknown function (DUF1677)	-0.0165922	-0.0438918	-0.137405	-0.400794	0.156462	-0.511823	0.923682	0.030362
Manes.14G023000	0.23423	0.160027	0.359554	0.315439	-0.682224	-0.343759	0.0920948	-0.135362
Manes.12G103000	0.518103	0.547781	0.538719	0.116753	-0.619247	-0.542958	-0.0957527	-0.463399
Manes.04G164700 ABA2	0.534208	0.189756	0.670576	0.351198	-1.37262	-0.345927	-0.225575	0.198389
Manes.11G063000 WIN1	0.537275	0.310517	0.766936	0.247299	-0.571052	-1.47924	-0.0967812	0.285047
Manes.17G090500 NAD(P)-linked oxidoreductase superfamily protein	-0.589199	-0.137755	-0.244565	-0.114025	0.301989	-0.148726	0.323686	0.608595
Manes.10G123000 ASK1	-0.0424555	-0.0898339	-0.053342	-0.31201	-0.0739762	-0.104313	0.484966	0.190964
Manes.02G119100 ATPLC4	0.116827	-0.392885	0.170494	-0.184993	-0.20409	-1.11756	1.29024	0.32197
Manes.04G009800 ATGAT1	-0.329594	-0.593286	-0.494318	-0.247079	0.750237	-0.716996	2.40008	-0.769045
Manes.03G166100	0.264205	0.497036	0.360814	0.519695	-0.928493	-0.560114	-0.0260956	-0.127047
Manes.08G135200 HEL	2.00708	1.17317	0.380238	-0.290226	-0.849006	-0.234552	-1.01488	-1.17183
Manes.18G053900 Leucine-rich repeat transmembrane protein kinase family protein	0.628177	0.374702	0.855769	0.34116	-1.49394	-0.755619	0.164531	-0.114778
Manes.15G189400	0.719424	0.88157	0.403542	0.0677362	-1.12362	-0.609145	-0.328957	-0.0105532
Manes.10G062500 F1F0-ATPase inhibitor protein, putative	0.053853	0.211293	0.390071	0.744887	-0.747272	-0.853933	0.0845579	0.116544
Manes.12G054300 Actin binding Calponin homology (CH) domain-containing protein	-0.0377106	-0.493889	0.193115	-0.0210366	-0.124794	-0.524091	0.679706	0.3287
Manes.18G034700 Protein of unknown function, DUF617	0.375923	-0.393621	-0.00545424	-0.448685	-0.0817094	-0.653356	0.98355	0.223353
Manes.06G000800 GAD5	0.13266	0.014742	-0.0438104	-0.321409	-0.614605	-0.436824	0.641095	0.628151
Manes.16G117200 ALDH1A	-0.00451137	-0.0645147	-0.813366	0.214066	-0.96215	0.786504	0.310494	0.533478
Manes.08G051300	-0.279177	-0.180984	-0.128657	-0.261398	0.318321	-0.401066	0.85716	0.0758002
Manes.09G062600 ACA7	-0.170983	-0.146495	-0.125398	-0.374355	0.0154174	-0.50019	0.638803	0.6632
Manes.11G012600 ATPME1	0.657643	-0.826512	-0.105648	-0.702693	0.166367	-1.1361	1.19043	0.756511
Manes.02G111300 SEC14 cytosolic factor family protein / phosphoglyceride transfer family protein	0.532716	-0.413996	-0.364898	-0.832408	-0.683549	-0.485283	1.47161	0.775805
Manes.15G034900 KCS11	0.813923	-0.950887	-0.599702	-1.08634	0.853304	-0.75736	-0.0416155	1.76868
Manes.01G145200 BCS1	0.216703	0.325756	0.659015	0.330306	-0.825901	-0.460018	-0.366856	0.120993
Manes.01G076400 SKU5	0.277085	-0.444606	-0.361476	-1.10208	0.58933	-0.0747489	0.797342	0.319152
Manes.07G007600 Protein of unknown function, DUF642	0.709344	-1.23767	0.290933	-1.54103	-0.622066	-0.765088	1.81529	1.35028
Manes.15G093700 ATPPC3	-0.120009	0.128167	-0.108868	-0.298123	-0.758739	0.424089	0.760019	-0.0265342
Manes.16G020100 ATSTP1	0.0156391	-0.53205	-0.860855	-0.179669	-0.231507	-0.205598	1.6378	0.356236
Manes.05G134800 O-fucosyltransferase family protein	0.0933477	-0.2351	0.194353	0.101551	-0.391825	-0.882202	0.723319	0.396557
Manes.09G174700 ATSYP43	-0.174545	-0.202453	-0.102796	0.015962	0.887566	-1.05135	0.424665	0.202954
Manes.04G071500 Protein phosphatase 2C family protein	-0.237311	-0.100035	-0.218658	-0.0496438	-0.765345	0.238156	0.939891	0.192946
Manes.06G118000 Leucine-rich repeat protein kinase family protein	-0.608664	-0.359256	-0.182469	-0.087087	0.871457	-0.108499	0.212906	0.261612
Manes.S095100 LTP3	1.30378	0.494286	0.261304	0.274653	-0.841767	0.540682	-0.731385	-1.30155
Manes.05G103700	0.0111823	-1.14419	-0.56531	-0.133603	0.600464	-0.28268	1.06458	0.44955
Manes.11G114700	-0.456066	-0.211737	-0.182776	-0.186806	0.242443	-0.130594	0.127751	0.797786
Manes.14G095900 ATPPC4	-0.52389	-0.246263	-0.0902722	-0.187208	0.288715	0.24698	0.707423	-0.195485
Manes.01G155500	-0.255727	-0.49593	0.168922	0.183326	-0.838141	-1.0368	0.89643	1.37792
Manes.02G158400 Galactosyltransferase family protein	-0.140709	-0.226999	0.118794	0.0328072	-0.193621	-0.73206	0.798548	0.34324
Manes.S016800	2.20473	0.58457	0.677786	-0.176029	-1.22719	0.323348	-1.26735	-1.11987
Manes.05G050300 GATA2	-0.177069	-0.34065	0.0910075	-0.226024	0.00189115	-0.117657	0.180222	0.588279
Manes.05G145300	1.01961	0.0538653	0.427415	-0.491185	-0.612416	0.297858	-0.0554214	-0.639727
Manes.06G159400 GLT1	0.030113	-0.155722	0.0704093	-0.619577	0.419584	-0.278583	0.583587	-0.0498128
Manes.15G131400 Protein of unknown function, DUF593	-0.68171	-0.664338	0.0932749	0.0296722	0.716215	-0.21314	0.504358	0.215668
Manes.18G038900	0.268757	-0.648065	-0.63368	-0.683818	1.35483	-1.45539	1.30767	0.489691
Manes.16G007900 MATE efflux family protein	0.13659	-0.0672346	-0.315219	-0.690199	0.326237	0.0475011	0.530044	0.0322803
Manes.13G122600	-0.406929	-0.255164	-0.0684864	0.204789	-0.14159	-0.365653	0.493629	0.539404
Manes.05G061400 AtLEA5	0.214496	-0.380066	-0.298433	-0.629431	-0.398879	-0.309769	1.58954	0.21254
Manes.06G051100 KCS11	-0.22029	0.0313198	0.0669363	-0.332591	-0.833599	0.481937	0.446115	0.360171
Manes.09G036800 TBR	-0.348031	-0.930721	0.347652	-0.103557	0.953423	-1.41445	0.901925	0.593754
Manes.14G057700 AtSIP2	0.115872	-0.249649	-0.0135054	-0.0496949	-0.480935	-0.451039	0.569841	0.55911
Manes.15G038400 ATECI2	0.0825411	-0.0113994	0.168335	0.403995	-0.792385	0.0652672	0.00926351	0.0743836
Manes.06G162500 ATNADK-1	-0.215202	0.143498	0.0385199	0.622889	-0.345421	0.154016	-0.434827	0.0365285
Manes.09G124500 ARFB1B	0.224666	0.226767	0.231907	0.0678331	-0.448606	0.194638	-0.373637	-0.123569
Manes.09G172300 Membrane insertion protein, OxaA/YidC with tetratricopeptide repeat domain	0.0776593	-0.24701	-0.117541	-0.231155	0.256464	0.0258212	0.101071	0.134692
Manes.05G187100 IAA9	0.121192	-0.0807521	0.909043	0.365033	-0.494703	-0.351414	-0.524374	0.0559763
Manes.07G049100 PMDH1	0.0610392	0.399939	-0.00216032	0.617301	-0.880445	0.215643	-0.313081	-0.0982361
Manes.10G046800 GATA9	0.174824	-0.067346	0.114821	-0.7586	-0.304455	-1.10211	1.02998	0.912881
Manes.05G176400 FRA1	-0.266747	-0.497532	-0.234001	-0.372061	0.463752	0.300695	-0.091538	0.697433
Manes.07G135200 PYL6	-0.208823	-0.595705	-0.377354	-0.114142	1.44082	-0.375147	0.455706	-0.225356
Manes.08G033400 Leucine-rich repeat protein kinase family protein	0.574424	-0.306907	-0.0783166	-0.797059	-0.651513	0.200193	0.523376	0.535803
Manes.18G103100 TCP family transcription factor	-0.331348	-0.41026	-0.497836	-0.027421	-0.0754694	0.191305	0.930263	0.220766
Manes.09G033200 RNA-binding (RRM/RBD/RNP motifs) family protein	-0.0289054	0.195201	-0.0186019	0.00618426	-0.373502	-0.670961	0.421748	0.468837
Manes.11G019100 LOX3	-0.18048	-0.05715	-0.142295	-0.165873	0.134489	-0.336691	0.749453	-0.00145382
Manes.13G106100	0.266235	0.281647	0.359788	0.387721	-0.806656	-0.57286	-0.0320252	0.116151
Manes.08G163600 CYP89A6	0.638779	0.710803	0.401041	-0.252645	-0.758397	0.826609	-1.07328	-0.492913
Manes.11G134200 Domain of unknown function (DUF966)	-0.236774	0.0463069	-0.565014	-0.108287	-0.438811	0.384722	1.16938	-0.251523
Manes.18G079600 ANAC002	-0.371325	-0.54067	-0.330735	-0.376166	1.63077	-0.144183	0.470243	-0.33793
Manes.02G131000 ATGRAS2	-0.257292	-0.157407	-0.528727	0.199212	0.199705	0.133376	0.513318	-0.102185
Manes.13G118900 ARFA1F	0.631334	0.616595	0.0814613	-0.263061	-0.153851	0.0619661	-0.295995	-0.67845
Manes.04G034500 U-box domain-containing protein kinase family protein	-0.732601	-0.475154	-0.226812	0.190024	0.430811	0.137215	0.512765	0.163752
Manes.15G114600 ATCDPK3	0.0480913	0.148258	-0.340528	-0.432651	0.105377	0.165781	0.498506	-0.192834
Manes.04G085300 STH2	-0.290269	-0.424049	0.209262	0.101939	-0.235286	-0.394153	0.293969	0.738587
Manes.09G025200 NF-YA9	0.00304054	1.01201	0.22735	0.382314	-0.717421	-0.229808	-0.594659	-0.0828234
Manes.09G138200 ATCIMS	0.174225	-0.0283734	0.0825206	-0.981223	-1.0456	0.492597	0.81842	0.487437
Manes.18G076000 nodulin MtN21 /EamA-like transporter family protein	-0.259218	-0.30586	-0.0556844	0.0485415	-0.0514473	-0.171214	0.283574	0.511309
Manes.02G104600 GASA1	0.178026	-0.270117	-0.332631	-0.456616	0.341367	-0.456616	0.874188	0.1224
Manes.03G136700	0.216998	0.312668	-0.0947789	0.28993	-0.218001	-0.0564833	-0.250133	-0.200199
Manes.10G018000 Duplicated homeodomain-like superfamily protein	0.357017	0.583058	0.544867	0.470124	-1.27696	-0.668127	-5.52426e-05	-0.00992532
Manes.16G015400 basic helix-loop-helix (bHLH) DNA-binding superfamily protein	0.473894	0.00633625	0.59488	0.283337	-0.599916	-0.500911	-0.288124	0.0305029
Manes.02G202700	0.117616	0.616398	0.289389	0.614604	-0.876488	-0.497345	-0.115791	-0.148382
Manes.06G146900 ACYB-2	0.579756	0.754678	-0.0743558	0.0250145	-0.515189	-0.0404633	-0.313496	-0.415945
Manes.01G158500 Subtilase family protein	-0.0130277	-0.255625	0.0823306	-0.092145	-0.127998	-0.407891	0.569891	0.244465
Manes.17G013400 PYR1	-0.189137	-0.385262	-0.0601505	0.127447	-0.317856	-0.687802	1.34961	0.163153
Manes.01G104300 ATPI4K GAMMA 7	0.132156	0.543167	0.24142	-0.119971	-0.2472	0.435111	-0.576171	-0.408512
Manes.01G196300	1.50151	1.48308	-0.247951	-0.3663	-0.213864	-0.142274	-1.04689	-0.967314
Manes.15G163300 Leucine-rich repeat protein kinase family protein	0.0990608	-0.465539	-0.0233841	-0.0161017	-0.160358	-0.751417	1.0917	0.226035
Manes.15G006400 cAMP-regulated phosphoprotein 19-related protein	-0.252302	-0.767071	-0.426077	-0.0993481	0.235586	-0.305903	1.68648	-0.0713684
Manes.18G033900 ATRBP47C	-0.185323	-0.153942	-0.176802	-0.319908	0.238773	0.194165	0.338708	0.0643301
Manes.05G128700	-0.268929	-0.0998408	-0.0387485	-0.595723	-0.957055	0.0951257	0.680511	1.18466
Manes.08G145800 ATSYP131	-0.0480761	-0.200182	0.304912	-0.0735919	-0.320427	-0.495709	0.574091	0.258983
Manes.09G132000 Calcium-binding EF hand family protein	0.335087	0.627662	0.0555334	0.303746	-1.25481	0.970192	-0.678481	-0.358929
Manes.18G021600 ATCKX5	-0.178055	-0.55569	-0.00987521	-0.15918	0.408356	-0.539583	1.1398	-0.105775
Manes.12G149500 Transcription elongation factor (TFIIS) family protein	0.0413246	-0.125942	-0.0147873	-0.117319	-0.569037	0.27658	0.220971	0.288211
Manes.01G113000 Leucine-rich repeat protein kinase family protein	0.451517	0.839938	0.328142	-0.011881	-0.442502	0.143687	-0.676697	-0.632204
Manes.01G192500 Protein kinase superfamily protein	0.137066	-0.289527	0.200132	-0.704003	-0.45641	-0.713159	1.15565	0.670247
Manes.14G145400	0.156227	0.186653	1.10449	0.602311	-0.771053	-1.25747	-0.0483545	0.0271911
Manes.11G038900 Family of unknown function (DUF716)	-0.202962	-0.0764081	-0.443659	-0.168128	0.281422	0.659856	-0.0757518	0.0256303
Manes.05G175200	0.0555244	-0.225	-0.158899	-0.177043	0.439129	-0.278413	0.208801	0.1359
Manes.10G080700 ABF3	0.381027	0.487937	0.611485	-0.0256314	-1.42477	0.623881	-0.429004	-0.22492
Manes.06G015300 Polyketide cyclase/dehydrase and lipid transport superfamily protein	-0.296587	-0.874175	-0.718492	0.189593	0.886748	-0.623348	0.584888	0.851372
Manes.10G088000 Protein of unknown function (DUF1005)	-0.240637	-0.222446	-0.15581	0.0710107	-0.0496038	-0.458125	0.305861	0.749751
Manes.10G152800	0.25713	0.402781	0.152895	-0.018191	0.470034	-0.532316	-0.183277	-0.549057
Manes.18G079400 Eukaryotic aspartyl protease family protein	-0.314331	-0.327493	0.191791	0.043254	-0.503468	0.0164613	0.734148	0.159637
Manes.11G038700 Sulfite exporter TauE/SafE family protein	-0.209618	-0.0603094	0.0417993	0.160052	-1.18078	0.267871	0.123715	0.85727
Manes.14G147600 GAE1	-0.618509	-0.452042	-0.0779427	0.0691107	-0.16845	0.345968	0.403577	0.498288
Manes.17G005600 FEI1	-0.212605	-0.417765	0.0716221	-0.271411	0.0970035	0.214432	0.17433	0.344393
Manes.08G102800 JAS1	-0.096383	-0.0846772	0.045516	-0.187495	0.341717	-0.45703	0.347607	0.0907445
Manes.18G016700 glyoxal oxidase-related protein	-0.258984	-0.364856	-0.29748	-0.0455412	0.200641	-0.269215	0.533895	0.501541
Manes.01G166100 TUB8	0.0148532	-0.468743	0.0672452	-0.27988	-0.41422	-0.881435	1.15905	0.803131
Manes.04G155700 nodulin MtN21 /EamA-like transporter family protein	-0.39499	0.0114317	-0.909795	0.408587	0.744399	-0.998257	0.532135	0.606489
Manes.15G039700 ATERF1	-0.557203	0.00716147	-1.00133	0.757106	0.0131572	0.203493	0.298656	0.278959
Manes.01G162700 Quinone reductase family protein	0.457911	0.489229	-0.129525	0.262285	-0.139443	0.0587776	-0.255463	-0.743771
Manes.04G031300 Ras-related small GTP-binding family protein	0.171195	0.345118	-0.300999	-0.214307	-0.465834	0.155152	0.384651	-0.0749766
Manes.05G208400 ARGOS	-0.0978761	-0.245379	-0.0846183	-0.242933	0.125979	0.0500981	0.457898	0.0368317
Manes.17G007800 ERD3	-0.0927224	-0.209929	-0.163019	-0.191421	0.23976	-0.738986	0.43104	0.725277
Manes.03G017200 alpha/beta-Hydrolases superfamily protein	1.04783	0.5577	0.5312	0.116375	-1.19299	-0.739377	-0.15839	-0.162345
Manes.03G171200 PKP-ALPHA	0.121418	-0.0563912	-0.0712285	-0.378295	-1.05888	0.741296	0.342519	0.359558
Manes.07G051500 Protein of unknown function (DUF1005)	0.0712414	-0.0369731	-0.492037	-0.389535	-0.0510826	-0.770887	0.136924	1.53235
Manes.12G059300 Cyclopropane-fatty-acyl-phospholipid synthase	-0.148985	-0.381529	-0.238162	0.0322908	0.626229	-0.729855	0.383281	0.45673
Manes.15G049900 Serinc-domain containing serine and sphingolipid biosynthesis protein	0.0095522	-0.0280629	-0.334355	-0.5704	0.0896342	0.554709	0.173017	0.105906
Manes.01G174200 MT2B	-0.0407291	0.439991	0.294089	0.532912	-0.711362	0.300576	-0.608748	-0.20673
Manes.02G155400 CRK26	0.311566	0.0582475	-0.36602	-0.373088	0.20271	0.115007	0.190994	-0.139416
Manes.12G121800 SHM1	0.584274	0.508661	0.184472	0.639692	-0.900916	0.146675	-0.133734	-1.02912
Manes.02G044400 GATA26	0.201341	0.391656	0.17212	0.59144	-1.43413	0.00958034	0.100848	-0.032853
Manes.07G135300 AtERF48	0.517612	-0.00979177	0.429777	-0.119101	-0.0671023	-0.329232	-0.19958	-0.222583
Manes.S075400 PLATZ transcription factor family protein	0.0590896	0.0104076	-0.048936	-0.569468	-0.0293694	-0.479871	0.344915	0.713233
Manes.05G174600 Remorin family protein	0.121979	-0.0819536	-0.0563286	-0.346756	-0.175517	-0.362	0.455269	0.445307
Manes.15G098300 AtUGT85A2	0.977978	0.646167	0.140275	0.130035	-0.357918	0.0764513	-0.951543	-0.661445
Manes.06G061800	0.178987	-0.716694	0.3872	-0.435516	0.648294	-1.21705	0.963631	0.191153
Manes.18G035500 Protein phosphatase 2C family protein	-0.785327	-1.02952	-0.314221	0.0427136	1.48931	0.0781624	0.252087	0.266787
Manes.08G164900	-0.0335617	0.601268	0.973536	-0.205004	-0.257592	-0.477691	-0.413258	-0.187697
Manes.14G078500 MDH	0.418129	-0.342054	-0.311843	-0.960579	0.485478	0.0904004	0.501424	0.119044
Manes.17G069500 ATTRANS11	0.435146	0.386655	0.576866	-0.279248	-0.358374	0.25355	-0.703805	-0.31079
Manes.14G146300 STI	-0.536121	-0.414036	0.0348926	-0.203448	0.632418	0.0791698	0.225739	0.181386
Manes.01G033500 EXS (ERD1/XPR1/SYG1) family protein	-0.735679	-0.0688185	-0.200465	0.272072	0.00572959	-0.199341	0.565205	0.361297
Manes.03G089000	0.12595	0.711432	0.255964	0.0916012	0.50993	-1.10163	-0.300563	-0.292685
Manes.04G120600 CYCA2;4	-0.147782	-0.127182	0.0858911	0.0764817	-0.440768	-0.368553	0.406304	0.515607
Manes.04G068200 ATEXLA1	0.254706	-0.360654	-0.179007	-0.648757	-0.123212	-1.37876	1.63696	0.798725
Manes.14G133100 EBF1	-0.213628	-0.31871	-0.664417	0.0042301	-0.276067	0.755174	1.50997	-0.796557
Manes.09G171000 ATSRP30	0.31676	0.505185	0.504212	0.185348	-1.41679	0.061005	-0.171756	0.0160349
Manes.01G265100 SEC7-like guanine nucleotide exchange family protein	0.152215	0.0045897	0.0135875	-0.071669	-0.885587	0.0957313	0.504741	0.186391
Manes.09G010100 CID1	-0.218402	-0.673961	0.00293623	-0.397551	0.557851	0.123315	0.182009	0.423803
Manes.02G018700 BEL1	-0.0652771	0.151153	0.0288764	0.232113	-0.062987	0.0545008	-0.113555	-0.224823
Manes.11G094100 ARAC3	-0.0757781	-0.0379419	-0.2068	-0.445899	0.186258	-0.0349587	0.368936	0.246183
Manes.15G047800	-0.124643	-0.386349	-0.0727227	-0.292869	-0.226418	-0.537261	0.72332	0.916943
Manes.01G172300 ORP3C	-0.171833	0.175059	-0.778523	-0.563345	1.47228	0.158521	0.326874	-0.61903
Manes.12G004200 glutamine-fructose-6-phosphate transaminase (isomerizing)s;sugar binding;transaminases	-0.703923	0.0367875	-0.345657	-0.0994112	0.480797	-0.0923584	0.566804	0.15696
Manes.01G240400 RNA-binding (RRM/RBD/RNP motifs) family protein	-0.291266	-0.0677796	-0.102944	-0.124711	0.176676	-0.43301	0.374077	0.468958
Manes.05G049700 ATEXPB2	0.322475	0.189418	0.535148	0.309218	-0.508666	-0.135969	-0.412591	-0.299032
Manes.17G053300 CLE1	-0.196819	-0.156637	-0.227281	-0.204221	0.419199	-0.352634	0.949744	-0.231352
Manes.10G145700 A20/AN1-like zinc finger family protein	-0.374301	-0.401192	-0.258346	0.0471572	0.712133	-0.414927	0.445373	0.244101
Manes.05G157300 AUL1	-0.328519	-0.119873	0.0717832	0.00705028	0.00818913	-0.779858	0.733085	0.408142
Manes.01G033400 GCK domain-containing protein	0.210581	0.117092	-0.00669758	-0.100304	-0.347984	-0.755975	0.369842	0.513447
Manes.14G032100 ATGT18	-0.731572	-0.638253	0.262442	0.0228378	0.864075	-0.917221	0.58163	0.556061
Manes.10G115400	-0.356035	0.0518278	-0.171414	-0.163077	0.198999	-0.158095	0.232913	0.364882
Manes.11G060100 AtRLP9	-0.100127	0.0917729	0.827293	1.07054	-0.761603	-0.328665	-0.493014	-0.306195
Manes.01G194900	-0.724849	-0.376722	0.130726	0.14745	0.190266	-0.543914	0.476671	0.700372
Manes.14G121400 ATMYB123	0.000521971	-0.620104	0.0141442	-0.406444	1.12755	-0.359054	0.288829	-0.0454393
Manes.17G095000 ATMES3	0.261993	0.351378	-0.193217	-0.0401259	0.274655	0.386371	-0.85593	-0.185125
Manes.03G136800 Co-chaperone GrpE family protein	0.178944	-0.268622	0.00158649	-0.120083	-0.563543	0.220661	0.412116	0.13894
Manes.14G112600 ATCIPK6	-0.0253804	-0.488205	-0.270873	-0.17353	0.550264	-0.306108	0.536803	0.177031
Manes.16G020700 F-box family protein	0.0809502	-0.12695	-0.590074	-0.766559	1.12845	-0.664914	1.42179	-0.482695
Manes.05G013400	0.431172	0.547272	0.624946	0.4973	-1.28379	-0.716737	-0.182269	0.0821022
Manes.01G108700 GF14 NU	0.372551	0.620978	0.320031	0.152709	-0.911381	-0.102946	-0.254855	-0.197086
Manes.08G174300 ENTH/VHS/GAT family protein	0.0890989	0.209952	0.384363	0.474896	-0.719343	-0.378648	0.0175658	-0.0778845
Manes.18G071000 MUB6	0.504006	0.188477	0.576521	0.449017	-1.0082	-0.747838	-0.118777	0.156794
Manes.07G126600 PIP1;4	0.697845	0.362427	0.732422	-0.15248	-0.46691	-0.699514	-0.18677	-0.28702
Manes.01G230400 ATGPAT3	-0.488394	-0.120269	-0.326256	-0.0791631	0.237279	-0.244595	0.944546	0.0768519
Manes.05G128600 HMG1	-0.218666	-0.148191	-0.013231	-0.232838	0.189445	0.105246	-0.039538	0.357773
Manes.08G042500 Cation efflux family protein	0.192683	0.327042	-0.330508	-0.160353	-0.0121218	-0.678857	0.516533	0.145582
Manes.08G081500 glyoxal oxidase-related protein	0.158601	-0.785091	-0.0798503	-0.326702	-0.357849	-0.63005	1.5087	0.512236
Manes.10G103400 RING/U-box superfamily protein	-0.311614	-0.255098	-0.284122	-0.0647633	1.11223	-0.872866	0.645461	0.0307729
Manes.12G144800 BRI1	-0.245055	-0.358718	0.0064535	-0.0783773	0.469979	-0.328593	0.33558	0.198731
Manes.13G105500 P-loop containing nucleoside triphosphate hydrolases superfamily protein	-0.441126	-0.496523	0.284581	0.0286921	-0.49835	-0.703541	0.484758	1.34151
Manes.S042200	0.408521	0.488221	0.330412	0.204593	-0.422733	-0.0841533	-0.541786	-0.383075
Manes.10G016900 HXXXD-type acyl-transferase family protein	0.0440046	-0.262744	-0.273892	-0.236689	0.124411	-0.272771	0.951464	-0.0737833
Manes.18G069300 Glycosyl hydrolase family protein	-0.117136	-0.583239	-0.287927	-0.344855	0.583071	0.120277	0.0701428	0.559666
Manes.04G129300 ATROPGEF11	0.290038	0.287903	0.0227692	0.277236	-0.386149	-0.0852156	-0.506028	0.0994465
Manes.05G186600 ATSUC4	0.414651	0.589987	0.730526	0.402616	-2.14182	0.190075	-0.207452	0.0214163
Manes.18G122800 CYP714A1	-0.0610466	-0.169752	0.812145	1.10954	-0.646951	-0.708035	-0.107794	-0.228106
Manes.01G198900 ATTPS9	0.0347224	-0.420271	0.0343847	-0.657274	1.43872	-0.794892	0.783983	-0.419374
Manes.07G037600 2-oxoglutarate (2OG) and Fe(II)-dependent oxygenase superfamily protein	0.0400829	-0.346479	0.671439	0.497263	-0.532202	-0.326961	0.130457	-0.133601
Manes.08G097100 Tautomerase/MIF superfamily protein	0.104508	0.116078	-1.02382	-1.05851	1.53971	0.318789	0.970679	-0.967431
Manes.05G116000 Phosphoribulokinase / Uridine kinase family	0.385802	0.550373	0.392084	0.129414	-1.42467	0.0368351	-0.0191564	-0.0506855
Manes.S016500 Transducin/WD40 repeat-like superfamily protein	0.172787	-0.649231	-0.2825	-0.202785	-0.457708	0.322758	0.604848	0.491831
Manes.04G163400 IQD11	-0.204746	-0.822788	0.356054	-0.561318	-0.621486	0.0626111	0.415478	1.37619
Manes.06G107900 Leucine-rich receptor-like protein kinase family protein	0.164516	-0.0915897	-0.233457	-0.284886	-1.01424	0.971759	0.0356127	0.45229
Manes.17G028000 Chaperonin-like RbcX protein	0.142805	0.530552	0.179557	0.264636	-0.53399	0.429589	-0.553534	-0.459615
Manes.02G178800 SEC5B	-0.0130692	-0.0438418	0.0573174	0.133446	0.297272	-1.06462	0.501984	0.131507
Manes.08G152900 Sodium/calcium exchanger family protein	-0.0175046	-0.0361888	-0.184728	-0.35294	-0.262295	-0.339216	0.695645	0.497227
Manes.16G010900 Pyridoxal-5\'-phosphate-dependent enzyme family protein	0.0795444	-0.203224	-0.426022	-0.394093	0.532463	0.649454	-0.0198877	-0.218236
Manes.01G140800 UBC16	-0.0390905	0.0706488	0.328201	0.300496	-0.44584	0.257302	-0.278645	-0.193071
Manes.11G140100 VHA-A1	-0.270161	-0.291701	0.00535786	0.000436211	0.395532	-0.362057	0.504281	0.018312
Manes.14G066400 HT1	0.393089	-0.495457	0.270101	-0.680272	-0.549042	-0.416436	0.644111	0.833906
Manes.02G021400 RING/U-box superfamily protein	0.382771	0.50118	0.0270966	-0.157906	-0.233293	0.0648352	-0.30194	-0.282744
Manes.14G060500	0.00831768	0.240874	0.393735	0.225087	-0.314399	-0.185833	0.0710146	-0.438797
Manes.09G151200 ATWRKY39	0.116795	0.359021	0.652571	0.272005	-0.775646	-0.451149	-0.192857	0.0192606
Manes.14G032700 A20/AN1-like zinc finger family protein	0.328727	0.0439033	0.242687	0.224253	-0.753662	-0.0144156	0.042103	-0.113596
Manes.14G009500 ATHAP5B	0.0334105	0.535545	-0.00554457	0.367363	0.384484	-0.878165	-0.250836	-0.186258
Manes.01G254300 ATFRO2	-0.436659	0.0421605	0.298936	0.68088	-0.267159	-0.332351	0.0941487	-0.0799564
Manes.07G033700 AtUGT85A2	0.508317	0.0631727	-0.395069	-1.17516	0.169084	0.663884	-0.358931	0.524702
Manes.07G128700 CBB3	-0.0365717	-0.775692	0.0730783	-0.411505	-0.112302	0.531819	0.20633	0.524844
Manes.15G139500 NAD(P)-linked oxidoreductase superfamily protein	0.544846	-0.489479	-0.34384	-0.441986	-0.240624	-0.743349	0.750158	0.964274
Manes.08G135800 Acyl-CoA N-acyltransferases (NAT) superfamily protein	0.574384	0.530262	0.504354	-0.0229403	-0.743234	-0.19334	-0.219723	-0.429762
Manes.12G011300 HCP-like superfamily protein with MYND-type zinc finger	0.235592	-0.0855578	0.276095	0.521581	-0.454068	-0.157802	-0.165238	-0.170601
Manes.08G055100	0.576693	1.05672	0.673132	0.56413	-1.39854	0.434694	-1.10976	-0.797068
Manes.01G006300 LLG1	-0.152693	-0.121967	-0.359744	-0.514812	0.432474	-0.314423	0.500486	0.530681
Manes.07G118100 Eukaryotic aspartyl protease family protein	-0.107351	-0.244696	0.0234069	-0.286965	-0.187587	-0.109588	0.0631212	0.849659
Manes.11G136700 Zinc-binding dehydrogenase family protein	-0.108455	0.835545	0.0492436	0.235014	-0.444493	0.636913	-0.824753	-0.379014
Manes.12G158700 Protein kinase protein with adenine nucleotide alpha hydrolases-like domain	1.04326	0.357172	1.00118	0.253908	-1.74584	-0.917817	-0.194815	0.202947
Manes.14G135300	0.1939	-0.15207	-0.138712	-0.333831	-0.0303855	-0.300221	0.707115	0.0542053
Manes.15G069000 MAPKKK15	-0.147102	-0.201263	0.0665702	-0.149898	-0.0551506	-0.166675	0.50253	0.150988
Manes.02G030000 ATNYE1	-0.0672393	0.402388	0.101905	0.040309	0.460626	0.164773	-0.624009	-0.478753
Manes.06G103400 ATDSS1(I)	0.341749	0.476173	0.293117	0.113607	-0.429682	-0.612681	-0.260179	0.0778956
Manes.17G083100 MMZ1	0.120686	0.374914	0.0338238	0.212757	-0.483999	0.168219	-0.336581	-0.08982
Manes.01G184900	0.0828255	-0.0884884	-0.0709046	-0.536914	0.0710629	-0.183223	0.620489	0.105152
Manes.06G038400 Calmodulin-binding protein	-0.0358827	-0.435351	-0.438632	-0.296788	0.254171	-0.249228	1.14159	0.0601164
Manes.11G059800	0.364931	1.18279	0.135791	0.423293	-0.610656	0.228146	-0.922329	-0.801966
Manes.16G122000 SD2-5	-0.0876799	-0.279215	-0.0826907	0.0251004	0.141546	-0.226012	0.366514	0.142437
Manes.02G142800 ATPMEPCRF	-0.74481	0.355983	-0.484507	-0.653562	0.517954	0.0233505	0.133126	0.852464
Manes.13G031400 SPDS1	-0.242871	-0.353017	-0.164212	-0.283313	0.539776	0.231798	0.313955	-0.0421147
Manes.01G221300 alpha/beta-Hydrolases superfamily protein	-0.371743	0.119595	0.316394	0.529646	-0.366114	-0.0720828	-0.111059	-0.0446365
Manes.15G137800 ATXTH28	-0.195787	0.274762	0.329045	0.312809	-0.319477	-0.118409	-0.200874	-0.0820683
Manes.S014700 disease resistance family protein / LRR family protein	1.29467	0.462904	-0.0603421	-0.0568864	-0.400317	0.00162367	-0.719902	-0.521753
Manes.S088100	0.888588	1.03329	-0.628996	0.599359	-1.00806	0.684819	-1.35065	-0.218352
Manes.04G162400 Duplicated homeodomain-like superfamily protein	-0.499679	-0.211964	-0.191579	0.163936	0.488951	-0.378928	0.363924	0.26534
Manes.07G035400 ATGCH	-0.184536	-0.180193	-0.279047	0.502823	-0.201252	-1.07104	1.03013	0.383115
Manes.02G126800 BTB/POZ domain-containing protein	0.0605883	0.276332	0.31325	0.523854	-1.45006	0.425102	-0.0796024	-0.0694688
Manes.03G029300 PFK3	0.172234	0.139955	0.312136	0.415909	0.302287	-0.712704	-0.358443	-0.271373
Manes.09G085900	0.019535	0.0937944	-0.340383	-0.340383	0.231605	0.118176	0.185916	0.0317376
Manes.08G099100	-0.480076	-0.493104	-0.434476	-0.308623	1.28678	0.256023	0.772851	-0.599371
Manes.03G173900 IQD19	-0.135273	-0.239397	0.182203	-0.116744	-0.0656502	-0.470293	0.522401	0.322752
Manes.S053800	0.348242	0.660496	0.57324	0.658197	-0.927959	0.219329	-0.813127	-0.718418
Manes.07G092600 Matrixin family protein	1.4444	0.144517	0.737066	0.0132267	-0.338778	-0.878645	-0.716264	-0.405518
Manes.08G122800 Heavy metal transport/detoxification superfamily protein	-0.87548	-0.50626	0.433532	-0.342412	-0.02272	0.178257	0.323677	0.811406
Manes.17G033300 ATSTP1	-0.700205	-0.915078	-0.460101	0.368474	0.785235	-1.86675	2.27652	0.511905
Manes.06G128700 ATRBOHC	-0.446997	0.129535	-0.898062	0.21401	-0.225857	0.929994	0.334677	-0.0372993
Manes.04G106100 ABCG40	-0.874634	-1.18055	0.266339	0.456673	0.599198	-0.867853	1.49434	0.106482
Manes.13G008400 G6PD2	-0.0775826	0.137123	-0.14203	-0.34499	-0.342591	0.26117	0.297208	0.211692
Manes.13G150600 ULT	-0.204422	-0.184025	-0.2089	0.346122	-0.10119	-0.710418	0.730311	0.332523
Manes.02G077400 AtMYB43	-0.197863	-0.202231	-0.149407	-0.504518	-0.0137119	0.458587	0.458521	0.150623
Manes.10G031400 AT-HSC70-1	0.466625	-0.196539	0.0301673	-0.67997	-0.104938	-0.358987	0.748921	0.0947207
Manes.06G130300 CYCP4;1	-0.02211	0.0434435	-0.15843	-0.251254	-0.134485	-0.557622	0.894934	0.185524
Manes.02G151100 EXO	-0.526565	-0.155023	-0.122741	0.15507	-0.479382	-0.570095	0.460617	1.23812
Manes.07G033900 EXL2	-0.0932827	-0.323374	-0.179167	-0.349184	0.60555	-0.51302	1.14231	-0.289837
Manes.15G160600 Peptidase family M48 family protein	0.10842	-0.0657815	0.207699	0.231248	-0.288442	0.181272	-0.0819653	-0.29245
Manes.18G047800 scpl17	0.706739	0.267998	-0.0146018	0.249918	-0.504065	0.128137	-0.478246	-0.355879
Manes.06G109600 ATFRO8	0.152145	0.866452	-0.0228812	0.548282	-0.719315	-0.269939	-0.392803	-0.16194
Manes.11G048100 Coatomer, beta\' subunit	0.121236	-0.0942765	0.0722854	-0.0773222	0.389585	-1.18311	0.380129	0.391477
Manes.15G117200 PHYE	-0.133024	-0.130149	-0.01368	0.0879591	0.0540415	-0.715954	0.502814	0.347992
Manes.16G061900	0.0465994	0.159132	-0.0742546	0.344062	0.0898821	-0.123984	-0.206922	-0.234515
Manes.14G097700 STN7	0.517291	0.346762	0.393263	0.508462	-1.20663	-1.00984	0.338269	0.112421
Manes.08G061000 basic helix-loop-helix (bHLH) DNA-binding superfamily protein	0.182923	0.1414	0.318211	0.0985662	0.302493	-0.694298	-0.427277	0.0779811
Manes.S001700	0.585656	0.00822323	0.391151	0.646737	-1.05068	-0.854566	0.0821016	0.191376
Manes.09G139000 RNA binding (RRM/RBD/RNP motifs) family protein	-0.117839	-0.0838268	0.0151904	0.0546148	0.368904	-1.10374	0.42476	0.441937
Manes.06G150500 Divalent ion symporter	-0.621222	-0.000704121	-0.427813	-0.131577	0.381851	0.490593	0.743652	-0.434779
Manes.02G051800 GAUT13	-0.369418	-0.185289	-0.0677023	-0.338674	0.226663	0.443521	0.417909	-0.127009
Manes.18G068600	0.261923	-0.323526	0.39937	-0.254381	-0.503539	-0.727105	0.598251	0.549006
Manes.08G138300 ATPPCK2	-0.485312	0.160129	-0.165373	-0.572492	0.177349	0.668989	0.409064	-0.192353
Manes.14G029000 ATBAG1	-0.0514932	0.194683	-0.24692	-0.59578	0.487134	-0.38082	0.573744	0.0194512
Manes.17G101900 ATRL6	0.266458	0.58039	0.229979	0.564463	-0.496126	-0.35216	-0.166087	-0.626918
Manes.11G019200 CYP75B1	-0.203135	-0.537418	-0.0670251	-0.46375	-0.277113	-0.112356	0.919436	0.741361
Manes.14G101100 Major facilitator superfamily protein	0.476855	-0.0451162	-0.222803	-0.53948	0.126587	-0.425581	0.567052	0.062486
Manes.02G151200 EXO	-0.00168075	-0.249944	-0.249944	-0.0388244	0.0943285	-0.161032	0.279725	0.327372
Manes.16G132200 zinc finger (CCCH-type) family protein / D111/G-patch domain-containing protein	0.107605	0.167238	0.0319961	0.263008	-0.26631	0.354205	-0.457856	-0.199886
Manes.01G224000 GATL7	0.107339	-0.207948	-0.0280193	-0.273726	-0.58024	0.0770094	0.371855	0.53373
Manes.13G051800 O-Glycosyl hydrolases family 17 protein	-9.73725e-05	-0.35388	-0.399022	-0.286054	-0.134686	0.179582	0.426409	0.567749
Manes.18G116200 Protein phosphatase 2C family protein	-0.048195	-0.273505	-0.26123	0.00303145	0.401868	-0.167453	0.299323	0.0461603
Manes.09G144900	-0.244826	-0.438256	0.0499277	-0.261977	-0.223805	-0.438256	1.11425	0.44294
Manes.02G039000 Eukaryotic aspartyl protease family protein	0.199142	0.455631	-0.786007	-0.829461	0.109473	0.777094	0.3468	-0.272671
Manes.18G040700	0.408575	0.385244	0.218863	0.0658301	-1.04386	0.107633	-0.138769	-0.00351777
Manes.01G103100 AGL4	-0.511806	-0.210436	-0.116409	0.348615	-0.511806	-0.219816	0.239245	0.982413
Manes.12G108300 Leucine-rich repeat protein kinase family protein	-0.217462	-0.082651	-0.10139	-0.190905	-0.395489	0.547716	0.307192	0.13299
Manes.13G113900 ARA12	0.0254623	-0.87514	0.113072	-0.0915006	0.493688	-1.54856	0.979491	0.903483
Manes.02G046100 ATMYB30	0.109392	-0.40602	-0.13031	-0.334237	-0.120045	-0.326275	0.661933	0.545563
Manes.10G046000	0.355821	0.231589	0.56494	0.0395488	-1.06382	0.48958	-0.592608	-0.0250552
Manes.16G019200 Octicosapeptide/Phox/Bem1p family protein	0.659507	0.3436	0.192621	-0.0634109	-0.925828	0.781285	-0.443835	-0.543939
Manes.05G008400 Chitinase family protein	1.24841	0.282235	0.657954	-0.377106	-0.737013	-0.402315	-0.241695	-0.430474
Manes.11G030600 cryptdin protein-related	0.748658	0.0343776	1.26217	0.278519	-0.704634	-0.10387	-1.03008	-0.485146
Manes.11G052600 Late embryogenesis abundant protein (LEA) family protein	-0.163739	0.640021	0.528335	0.244259	-0.261554	-0.423547	-0.398468	-0.165307
Manes.04G066300 Protein kinase family protein with leucine-rich repeat domain	-0.481592	-0.22539	-0.114016	0.0617234	-0.184458	0.492004	0.291392	0.160336
Manes.16G113900 AIM1	-0.121345	-0.0586531	0.100837	0.0707468	0.0146991	-0.73105	0.503638	0.221126
Manes.03G170500	0.017614	0.31057	-0.0373801	0.075005	0.0865847	0.112071	-0.353246	-0.211219
Manes.06G134900 ATPS3	-0.093167	-0.308341	0.0404294	-0.231011	0.125689	-0.501239	0.593817	0.373822
Manes.17G104800 P-loop containing nucleoside triphosphate hydrolases superfamily protein	0.350509	0.505291	0.361297	0.31253	-0.915151	-0.704785	-0.0666998	0.157009
Manes.02G130800 ATGRAS2	0.010059	0.29493	-0.522994	-0.171036	0.43446	-0.329131	0.414793	-0.131081
Manes.16G095500	0.0456212	0.177312	0.321174	0.19741	-1.00538	0.273272	0.0383919	-0.0477964
Manes.04G072200 UGT71B1	1.02483	0.291038	-0.0278723	-0.069805	-0.323631	0.0184553	-0.453699	-0.459314
Manes.12G068900 COP1	0.107543	0.287552	0.119671	0.0980762	-0.56535	0.0893442	-0.104597	-0.0322391
Manes.03G078900 ATRHM1	0.107163	-0.356942	-0.367455	-0.611856	0.606802	-0.638518	0.88097	0.379837
Manes.S098100	0.573493	0.378333	0.799327	0.0573587	-0.831087	0.1525	-0.789329	-0.340593
Manes.06G016900 ATGH9A1	0.135005	-0.342384	-0.353804	-0.330039	-0.436034	-0.163504	1.15579	0.334975
Manes.09G113800 Nuclear transport factor 2 (NTF2) family protein	-0.220241	-0.220241	0.0259489	-0.220241	-0.108895	-0.125953	0.478667	0.390956
Manes.10G052700 Galactose oxidase/kelch repeat superfamily protein	-0.0216135	-0.256974	0.381043	0.182141	-0.708309	-0.951367	0.853653	0.521428
Manes.03G129200	-0.152689	0.0110251	-0.0935308	0.0397785	-0.438462	0.105875	0.327099	0.200905
Manes.18G020700 HXXXD-type acyl-transferase family protein	0.0714258	-0.396009	-0.0428262	-0.499768	-0.274743	0.573017	0.198922	0.369982
Manes.01G121400 TMK1	0.573747	-0.0653551	-0.227076	-0.353226	-0.794229	-1.15521	1.14231	0.879038
Manes.11G117000 Protein kinase superfamily protein	0.203312	0.200658	0.52453	0.492284	-0.594221	-0.297967	-0.319186	-0.209411
Manes.03G086600 Protein kinase superfamily protein	0.0755461	0.155489	0.283452	0.414472	-0.22646	-0.164785	-0.319879	-0.217834
Manes.06G105500 ATISU1	0.0768062	0.578115	-0.0274887	0.155113	-0.104439	0.00263675	-0.302893	-0.377851
Manes.07G031700 ATTOC64-V	0.0542218	0.0192605	0.0820724	-0.295944	-0.365956	0.223108	0.280395	0.00284202
Manes.07G122500	-0.510535	-0.151904	-0.145246	0.064094	0.180081	-0.163075	0.892522	-0.165936
Manes.11G114800 ENTH/VHS family protein	0.0350957	0.159086	-0.270969	-0.467892	0.235508	-0.0531505	0.499813	-0.137491
Manes.02G056100	0.302473	-0.805265	0.279343	-0.53345	-0.782497	0.183638	0.680326	0.67543
Manes.02G071700 Octicosapeptide/Phox/Bem1p family protein	-0.492797	-0.526001	-0.166181	-0.0732069	0.386549	0.276611	0.665554	-0.0705274
Manes.18G014900 Putative lysine decarboxylase family protein	-0.66859	-0.580155	0.193523	0.176961	0.5508	-1.0068	0.60111	0.733151
Manes.05G145900	-0.0442862	0.654218	0.635244	0.441322	-1.667	0.372743	-0.601159	0.208914
Manes.08G151100 AtMYB60	-0.176097	-0.27235	-0.0242118	0.13314	0.582112	-1.07201	0.546403	0.283014
Manes.10G134600 ASAT1	0.149552	0.44594	0.480068	0.430613	-1.30356	0.252478	-0.216427	-0.238665
Manes.04G061100 YSL7	-0.359673	-0.00546932	0.0726994	-0.273548	-0.094664	-0.139822	0.629196	0.171281
Manes.05G002200 alpha/beta-Hydrolases superfamily protein	-0.586843	-0.0238589	-0.2423	-0.480585	1.05478	0.24728	-0.235312	0.266834
Manes.09G006300 Concanavalin A-like lectin protein kinase family protein	0.944695	0.633026	0.314175	0.197358	-0.898816	0.0196799	-0.595056	-0.615063
Manes.13G076900 RNA-binding (RRM/RBD/RNP motifs) family protein	0.791796	0.446757	0.767187	0.100316	-1.92162	-0.136786	-0.25731	0.209666
Manes.06G044600 AtGUS3	0.35354	-0.458719	0.254412	-0.537307	-0.19513	-0.65148	0.806761	0.427922
Manes.12G132900 CYP71B10	0.327522	0.560224	1.97197	-0.95259	-0.0295544	-0.851712	-0.226309	-0.799556
Manes.13G014900 MAD2	0.230677	-0.068949	0.423493	0.477351	-0.483098	-0.305405	-0.116265	-0.157804
Manes.01G249600 CRF6	-0.0198276	-0.177894	0.00582057	-0.185913	-0.178294	-0.201599	0.442406	0.315301
Manes.05G144100 PIP2;7	0.355615	-0.164473	-0.345511	-0.486066	0.0315061	-0.301785	1.02559	-0.114879
Manes.03G047700 RTE1	-0.233649	-0.337953	0.152613	-0.238725	-0.379032	-0.374633	1.07552	0.335853
Manes.06G068800 NAD(P)-binding Rossmann-fold superfamily protein	0.115694	0.187517	0.453041	0.0880501	-0.279637	-0.474546	-0.00624899	-0.0838716
Manes.06G050100 Ran BP2/NZF zinc finger-like superfamily protein	-0.174399	-0.128776	0.503176	1.51862	-0.803526	-0.670395	-0.639513	0.394812
Manes.07G100900	0.0178858	-0.289253	0.588779	0.746203	-0.767609	0.117207	-0.0711894	-0.342022
Manes.14G104300 OVA9	0.415425	0.481857	-0.176626	0.143894	-0.0804208	0.0255529	-0.482967	-0.326715
Manes.13G125100 RRTF1	-0.493245	-0.369651	-0.143534	0.344022	0.0414046	-0.344777	0.6842	0.281581
Manes.16G116700 Late embryogenesis abundant (LEA) hydroxyproline-rich glycoprotein family	0.334728	0.269562	0.401829	0.637837	-1.34918	-0.426807	0.0942417	0.0377875
Manes.02G048700 Protein of unknown function (DUF1997)	0.217243	-0.659474	-0.126417	-0.477648	-0.564892	0.400418	0.347238	0.863531
Manes.04G096100 Heavy metal transport/detoxification superfamily protein	0.229237	0.304818	0.433648	0.0571282	-0.400267	-0.178224	-0.14018	-0.306159
Manes.17G028200 ERD (early-responsive to dehydration stress) family protein	-0.480033	-0.409181	0.23069	0.209905	0.0110772	-0.502851	0.583456	0.356937
Manes.01G037000 ATOPT6	-0.374278	-0.0502303	-0.240198	-0.03067	-0.214227	0.650677	0.148936	0.109991
Manes.15G043600 Peroxisomal membrane 22 kDa (Mpv17/PMP22) family protein	-0.102184	0.277586	0.166583	0.424726	-0.208419	-0.366305	-0.344014	0.152026
Manes.14G067600 ALDH2	0.147569	0.458291	-0.213026	-0.00304502	0.104148	0.248298	-0.298174	-0.44406
Manes.17G047900 DRM1	1.25972	1.93688	-1.07132	-0.507482	-0.074896	1.82049	-1.40859	-1.95481
Manes.05G032700 UBC5	0.10803	0.0531747	0.356029	0.648661	-1.47573	0.121603	0.0831566	0.10508
Manes.16G080000 RTE1	-0.200104	-0.0156296	-0.279472	-0.142268	-0.18484	0.593594	0.516319	-0.287599
Manes.01G194100	-0.290296	-0.522046	-0.0225865	0.383564	-0.477768	-0.50427	0.845975	0.587428
Manes.01G074200 CYP706A6	0.416466	-0.040784	0.795996	0.289317	-0.931068	0.436517	-0.756215	-0.210229
Manes.03G083700 Ribosomal protein L18ae family	-0.119663	0.0918906	0.39369	0.307866	-0.296608	-0.474851	0.154673	-0.0569963
Manes.05G113400 CESA6	-0.694519	0.187425	-0.290938	-0.377761	0.454904	0.105553	0.472268	0.143068
Manes.08G119200 (AT)SRC2	1.68313	0.384923	0.342544	-0.855598	0.501915	-0.950588	-0.151377	-0.954952
Manes.13G124400 Protein of unknown function (DUF1685)	0.342138	0.525349	-0.349311	-0.311762	-0.185743	-0.127978	-0.118353	0.225659
Manes.18G036300 Calcium-binding EF-hand family protein	0.709644	0.675725	0.569518	0.795035	-0.816061	-1.37599	0.0433387	-0.601212
Manes.05G042200 GAUT1	-0.234348	-0.338057	-0.259022	-0.304004	0.430395	0.0221215	0.157981	0.524934
Manes.18G093800 Integrase-type DNA-binding superfamily protein	-0.199384	0.149612	-0.296587	-0.204231	0.438374	-0.202299	0.375022	-0.0605076
Manes.01G047200 ATWRKY53	-0.238163	0.0610532	-0.194383	0.0722617	-0.0733833	-0.115635	0.504924	-0.0166753
Manes.04G013600	-0.131221	-0.458783	0.152496	-0.0672067	-0.336141	-0.519232	0.584152	0.775936
Manes.06G054100 HSR8	0.181138	0.402193	-0.490511	-0.417423	0.0889058	0.62529	-0.02203	-0.367563
Manes.04G085200 Kinesin motor family protein	-0.586683	-0.330538	-0.1071	-0.111905	0.131539	0.0961175	0.189302	0.719267
Manes.18G064600	0.132293	-0.109901	-0.113922	-0.251653	-0.641538	0.512438	0.238535	0.233747
Manes.09G113700 NAD(P)-binding Rossmann-fold superfamily protein	-0.31318	-0.176849	-0.47873	0.0171012	0.676051	-0.429282	0.194014	0.510876
Manes.17G014000	-0.091173	-0.0368127	-0.196263	-0.0395049	0.00979905	-0.212957	0.263505	0.303406
Manes.11G065500 ATCCR1	0.347906	0.48416	0.801408	0.0710323	-0.658337	-0.351809	-0.356463	-0.337898
Manes.17G074100 Chaperone DnaJ-domain superfamily protein	-0.21528	-0.138495	0.152103	0.0617669	-0.143546	-0.496732	0.359027	0.421155
Manes.05G040100 RING/U-box superfamily protein	-0.189114	0.026263	-0.471856	-0.162285	-0.0749608	0.788694	0.270653	-0.187395
Manes.12G007600 ACR4	-0.273363	-0.000870819	-0.465644	0.230189	0.00841946	-0.751406	1.41273	-0.160058
Manes.16G120400 AtCESA1	0.0315651	-0.271707	-0.468801	-0.173551	0.127572	-0.751969	1.00063	0.506266
Manes.13G060100	-0.248062	-0.616651	-0.0853434	-0.552208	1.07019	-0.00271481	-0.0787194	0.513507
Manes.13G152800 ATENT3	0.131362	-0.580963	-0.130939	-0.456265	0.122814	-0.317489	1.04503	0.186446
Manes.08G124400 RKF3	-0.293564	-0.318211	-0.0595656	-0.351043	1.17139	-0.34635	-0.00267344	0.200017
Manes.16G002700	-0.0517181	-0.755635	-0.205314	-0.128488	-0.0871039	-0.130093	0.64885	0.709502
Manes.03G050700 AGC (cAMP-dependent, cGMP-dependent and protein kinase C) kinase family protein	0.392724	0.258064	0.473716	0.413624	-0.134912	-1.20727	-0.304794	0.108843
Manes.07G027700 BGLU30	0.0722255	-0.410573	-0.183461	-0.272683	-0.217769	-0.547568	0.392131	1.1677
Manes.10G139200 APAO	0.766309	-0.320215	0.378261	0.305032	-0.315163	-0.805616	-0.00711854	-0.0014883
Manes.13G106000 PMDH1	0.428574	0.292098	-0.130516	0.00200575	-0.059587	0.152553	-0.428803	-0.256325
Manes.14G036600 Leucine-rich repeat receptor-like protein kinase family protein	-0.190173	-0.287049	0.18312	-0.104028	0.120132	-0.200801	0.311617	0.167182
Manes.14G023900 Calcium-dependent lipid-binding (CaLB domain) family protein	0.194245	0.280399	0.738659	-0.164204	-0.559401	-0.0782516	-0.0624741	-0.348973
Manes.18G030500 ATGATL1	-0.116539	-0.846358	-0.0327937	-0.707703	0.563454	-0.147153	0.704656	0.582436
Manes.13G088800	0.25781	0.202896	-0.462451	-0.34086	-0.0198056	0.76269	-0.274516	-0.125763
Manes.15G058600 Plant protein of unknown function (DUF827)	-0.162103	0.167048	-0.0397224	0.25239	-0.370601	-0.944322	0.693178	0.404133
Manes.02G179000	-0.11729	-0.293174	-0.363241	0.0583652	0.00800303	-0.100521	1.28791	-0.480048
Manes.07G000200	0.238434	0.280379	0.232043	0.174762	-0.309674	-0.208688	-0.221998	-0.185257
Manes.06G080400 O-fucosyltransferase family protein	-0.757358	-0.27166	0.323821	0.251469	0.667079	-1.70086	0.787152	0.700356
Manes.13G141000 proteophosphoglycan-related	0.129945	-0.114892	0.0956543	0.0361284	-1.08113	0.123361	0.424851	0.386087
Manes.05G155900 Sec14p-like phosphatidylinositol transfer family protein	-0.14185	-0.320487	-0.186937	0.0501135	0.00190778	-0.051207	0.528091	0.120368
Manes.08G052700 UGT73B4	-0.037739	-0.400217	-0.248722	-0.202762	-0.204663	0.656492	0.326998	0.110614
Manes.11G116400 Protein kinase superfamily protein	-0.148446	-0.204025	-0.144973	0.161347	-0.231394	-0.119811	0.62875	0.0585533
Manes.15G130100 Polyketide cyclase/dehydrase and lipid transport superfamily protein	-0.027351	-0.202665	-0.204209	-0.078234	-0.00402159	0.143155	0.183918	0.189407
Manes.S064000	0.363747	0.566704	0.126616	0.453377	-0.54106	-0.0446201	-0.331471	-0.593293
Manes.09G120900 CYP714A1	0.080858	-0.190594	-0.0078614	-0.101752	0.0260849	-0.362315	0.539616	0.0159626
Manes.11G142300 ARF4	0.0826286	0.295029	1.04472	0.432814	-0.98523	-0.547431	-0.365559	0.0430265
Manes.13G148000 Major facilitator superfamily protein	0.283931	0.139019	-0.329383	-0.470998	-0.274796	0.314401	0.239385	0.0984407
Manes.17G083900 NUP155	-0.117759	-0.052429	0.0735234	-0.00648905	-0.522014	0.111028	0.443244	0.0708951
Manes.05G191100 Calcium-dependent protein kinase (CDPK) family protein	-0.118363	-0.355427	0.0431768	-0.03266	-0.470957	0.00495041	0.65183	0.277449
Manes.10G149500 BGLU32	1.03041	0.528626	0.424794	0.0861928	-0.372983	-1.31091	0.722319	-1.10845
Manes.14G061700 ATMYB86	-0.319038	-0.512468	0.256166	-0.0413084	-0.081179	-0.129749	0.483757	0.343818
Manes.01G225300 ZFP6	-0.045175	-0.129536	-0.0660105	-0.129576	-0.130871	-0.317308	0.352003	0.466474
Manes.06G135500 Glycosyl hydrolases family 32 protein	-0.490661	-0.736724	0.0124383	-0.0399134	0.613643	0.134366	0.154995	0.351857
Manes.08G109900 SVB	0.99934	-0.196648	1.1547	0.1413	-1.90761	-0.241382	-0.0325068	0.0828036
Manes.15G033600 APS1	-0.125386	0.122743	-0.288419	-0.989307	-0.44836	0.794707	0.876352	0.05767
Manes.18G034400 AR781	-0.583526	-0.256979	-0.418135	0.839887	-0.3348	-0.589294	1.07799	0.264858
Manes.18G125800 ATUBC8	0.0865739	0.216225	0.415658	0.129398	-0.753413	0.359755	-0.264319	-0.189878
Manes.S022600 AtPPa4	-0.291115	0.0194163	-0.226551	-0.669955	0.458717	0.181102	0.537732	-0.00934758
Manes.11G163700 LYC	0.147384	-0.108364	0.00772927	-0.385492	0.0342829	-0.229506	0.378586	0.15538
Manes.01G218200 BGLU11	0.191537	0.994814	0.388508	0.202583	-1.47215	0.0510757	-0.378913	0.0225439
Manes.04G141800 Dihydrolipoamide acetyltransferase, long form protein	-0.0999928	-0.00889516	-0.266609	-0.258314	0.438952	0.104208	0.0613819	0.0292685
Manes.16G095100 Cysteine proteinases superfamily protein	0.48768	0.588499	0.217457	0.344953	-0.620652	0.106753	-0.229507	-0.895183
Manes.13G026200 RPM1	-0.15459	-0.210904	0.278034	0.16029	-0.664687	-0.91614	1.23545	0.272547
Manes.14G025800 Arabidopsis thaliana protein of unknown function (DUF821)	-0.465645	0.0683885	0.502062	1.28811	-0.108265	-1.29306	0.0866272	-0.0782133
Manes.06G040800	0.782007	0.255435	0.964741	0.0128614	-2.13841	0.0844523	0.0228929	0.0160171
Manes.08G125700 VAP27-2	0.00903195	-0.326372	0.136068	-0.201341	-0.129277	-0.0961279	0.422331	0.185687
Manes.12G136800 RAP2.4	0.638248	0.454766	0.484742	-0.167169	-1.55759	0.298915	0.103845	-0.25576
Manes.08G094700 AtRLP7	-0.328237	-0.198445	-0.0836788	-0.0657619	-0.363062	0.326825	0.627564	0.0847965
Manes.03G184800	0.405838	0.164387	0.128285	-0.0870504	-0.192498	0.161985	-0.473192	-0.107755
Manes.11G048000 SULTR3;4	0.601417	0.14861	0.788344	-0.325614	-0.568989	0.418309	-0.609963	-0.452113
Manes.12G111100 RHS19	-1.08665	0.0459966	-0.717212	-0.348366	1.1929	-0.16456	1.08597	-0.00807498
Manes.16G125100 Octicosapeptide/Phox/Bem1p (PB1) domain-containing protein / tetratricopeptide repeat (TPR)-containing protein	-0.647455	-0.135818	-0.232674	-0.256984	0.818055	0.247732	0.326046	-0.118902
Manes.04G076100 SBP (S-ribonuclease binding protein) family protein	-0.223127	-0.392015	-0.148547	-0.299346	1.43052	-0.502594	0.683588	-0.548479
Manes.16G010700 ATGPT2	-0.238035	0.247211	-0.2777	-0.610142	0.244694	0.604778	0.054731	-0.0255371
Manes.03G067600 Protein of unknown function (DUF761)	-0.116482	-0.351977	0.353922	0.00588958	-0.72093	-0.991007	1.07688	0.74371
Manes.05G141900 Zim17-type zinc finger protein	0.219815	0.5379	-0.0509275	0.326699	-0.320919	-0.15245	-0.147217	-0.412901
Manes.13G013700 AtCXE16	-0.0217544	-0.165397	0.0133808	0.00454654	0.0473101	-0.377954	0.46331	0.0365569
Manes.15G030500 Bifunctional inhibitor/lipid-transfer protein/seed storage 2S albumin superfamily protein	0.273746	0.141245	0.405109	0.0325389	-0.197037	-0.383469	-0.0173324	-0.2548
Manes.04G095400 ATGRXCP	0.600632	0.641931	0.140818	-0.293652	-0.526447	0.635588	-0.637176	-0.561694
Manes.S090400	-0.491074	0.103883	-0.0177602	0.0486749	-0.801079	-0.349393	1.02273	0.484018
Manes.05G092700 Transducin/WD40 repeat-like superfamily protein	0.78577	0.172012	0.446672	-0.0893101	-0.360208	-0.403581	-0.275904	-0.275449
Manes.17G028100 CERK1	0.276127	0.352256	0.746297	0.0420153	-1.4211	0.196263	-0.4338	0.241937
Manes.13G068000 APA1	0.231275	0.281565	0.190727	0.346283	-0.459377	-0.186056	-0.309914	-0.0945028
Manes.03G096800 Peptidase M20/M25/M40 family protein	-0.200612	0.200595	0.17695	0.207092	-0.24454	0.181566	-0.208148	-0.112903
Manes.11G014900 SAUR-like auxin-responsive protein family	0.0586293	-0.226311	-0.189176	-0.161182	0.0665982	-0.203998	0.562805	0.0926345
Manes.04G021600 proline-rich family protein	0.171009	-0.34933	-0.110278	-0.497453	0.242902	-0.445423	0.374968	0.613605
Manes.08G012500	0.297574	0.239667	0.455353	-0.0168768	-0.249622	-0.131912	-0.282723	-0.31146
Manes.01G259500 Remorin family protein	-0.5962	-0.883867	0.589328	-0.314395	0.738846	-0.637034	1.09032	0.0130059
Manes.13G091900 tetratricopeptide repeat (TPR)-containing protein	0.159982	0.0494457	-0.340856	-0.254732	0.173611	-0.178062	0.172239	0.218373
Manes.01G139500 P-loop containing nucleoside triphosphate hydrolases superfamily protein	0.198439	0.38971	-0.214979	-0.388173	0.437264	-0.719609	0.39849	-0.101141
Manes.13G039000 ABCC5	-0.0149974	-0.505575	0.0149397	-0.240405	0.412033	-0.109023	0.481464	-0.0384354
Manes.01G115700 NAD(P)-binding Rossmann-fold superfamily protein	0.326928	-0.566078	0.167005	-0.284246	-0.593199	-0.735912	0.734002	0.951499
Manes.10G017900 COI1	0.551218	0.306543	0.299718	0.163706	-0.999034	0.239214	-0.783268	0.221903
Manes.S054100	0.375874	0.334876	0.368216	0.656045	-0.580428	-0.0484845	-0.45134	-0.654758
Manes.05G175300 Subtilisin-like serine endopeptidase family protein	0.0647784	-1.70298	-0.593714	-1.14699	0.354097	-1.26438	2.98883	1.30035
Manes.05G199600 XTH16	0.666808	-0.138106	-0.66929	-0.672511	0.249988	-0.674937	0.475094	0.762954
Manes.18G011400	-0.0569229	0.287782	0.205898	0.0275918	0.622665	-0.459084	-0.303721	-0.324208
Manes.01G187000 TCP family transcription factor	-0.393175	-0.178538	-0.167485	-0.409183	0.364546	0.173202	0.56191	0.0487222
Manes.16G129900 Endomembrane protein 70 protein family	0.210453	-0.362575	0.101671	-0.245071	0.322438	-1.42536	1.00369	0.394754
Manes.18G125000 RNA-binding KH domain-containing protein	-0.387732	-0.35343	-0.26654	0.0339696	0.434499	-0.0354026	0.563226	0.0114104
Manes.16G127800 DOMON domain-containing protein / dopamine beta-monooxygenase N-terminal domain-containing protein	-0.293618	-0.732527	-0.185278	0.0562288	1.43482	-0.575886	0.365906	-0.0696493
Manes.03G067800	-0.0447032	-0.249949	-0.154705	-0.160876	0.300805	-0.35187	0.32904	0.332259
Manes.11G165200 Protein of unknown function (DUF1279)	0.375653	0.364576	0.0486841	0.107834	-0.680984	0.2067	-0.232045	-0.190417
Manes.14G106100 Protein kinase superfamily protein	-0.24413	0.00963744	-0.251865	0.110075	0.142001	-0.32995	0.386799	0.177434
Manes.12G025400 CRK2	-0.225041	-0.13448	0.0820824	0.386235	-0.362694	-0.893313	0.891928	0.255283
Manes.15G050400 KAB1	-0.245863	0.571944	-0.722517	-0.827997	0.441094	0.343462	0.617667	-0.177789
Manes.07G018100 CYP96A1	0.11796	-0.366806	-0.296489	0.0997175	-0.899861	-0.112796	0.81248	0.645794
Manes.07G139900	0.32898	0.357942	0.317349	0.323581	-0.887536	-0.403608	0.00471301	-0.0414216
Manes.05G088000 NHL domain-containing protein	0.328733	-0.109628	-0.409058	-0.653573	1.09606	-0.563903	0.319127	-0.00775888
Manes.12G033300 Sugar isomerase (SIS) family protein	0.0528784	-0.0940594	0.264165	-0.125392	-0.577544	-1.39093	1.02255	0.84833
Manes.16G128000 Polynucleotidyl transferase, ribonuclease H-like superfamily protein	-0.266254	0.0246384	-0.200494	-0.24318	0.425506	-0.373927	0.800845	-0.167135
Manes.01G036600 TAF7	-0.210145	0.167074	0.22719	0.405404	-0.632923	0.316101	-0.274827	0.00212609
Manes.12G052100 lipase class 3 family protein	-0.250629	-0.305212	0.103848	0.0137648	-0.337684	0.172728	0.620682	-0.0174976
Manes.14G116700 ENTH/ANTH/VHS superfamily protein	-0.603916	-0.13749	-0.262637	-0.129647	1.08968	-0.236495	0.469428	-0.188924
Manes.03G209000	0.0775505	0.416574	0.146583	0.343923	-0.634209	-0.231574	-0.108733	-0.0101145
Manes.06G144000 CCB2	0.262238	0.529497	0.080599	0.380357	-1.19787	0.237098	-0.136867	-0.155049
Manes.01G253400 ATWRKY53	-0.414362	-0.132527	-0.0618634	0.260642	-0.85155	0.526343	0.308501	0.364816
Manes.S103300	-0.356752	0.241233	-0.337869	-0.216289	1.0639	-1.50494	0.734964	0.375754
Manes.06G055000 ATHB-14	0.0276576	0.352387	0.509159	0.427574	-0.842381	-0.332632	-0.440452	0.298687
Manes.06G125000 Sterile alpha motif (SAM) domain-containing protein	0.160343	0.142401	0.096021	0.215294	-0.603727	0.470068	-0.572916	0.0925151
Manes.08G043500	-0.459749	-0.253735	-0.877371	0.277056	0.583457	0.032265	0.56942	0.128657
Manes.15G064700 SVL1	-0.338258	-0.0367134	-0.214994	-0.588181	0.683762	-0.333996	0.419614	0.408766
Manes.06G167500 Leucine-rich repeat (LRR) family protein	0.318142	-0.705039	0.394391	-0.907874	-0.119573	-1.08195	2.12226	-0.0203576
Manes.15G090700 ATBZIP61	0.0673124	-1.13684	-0.673682	-0.862711	0.431283	0.0286202	0.827391	1.31863
Manes.05G139200 Duplicated homeodomain-like superfamily protein	0.399881	0.745702	0.527819	-0.106019	-0.975453	0.156895	-1.09917	0.350343
Manes.13G145300 O-acyltransferase (WSD1-like) family protein	0.153468	0.566887	0.240332	0.748545	-0.329906	-0.228103	-0.233764	-0.91746
Manes.11G162000 Glycosyl hydrolase superfamily protein	0.571163	-0.364035	-0.117552	-0.509697	-0.0423833	-1.09344	1.55095	0.00499733
Manes.05G135800 Putative lysine decarboxylase family protein	0.0881623	-0.794915	-0.614747	0.247577	-0.581102	0.149625	1.34967	0.155728
Manes.07G054200	0.0932799	-0.462771	0.060183	-0.433965	-0.0839581	-0.225283	0.0804133	0.9721
Manes.03G005200 ATCSLC05	0.30559	-0.628502	0.279571	-1.06509	-0.923845	0.228983	0.875359	0.927934
Manes.12G156800 ANAC104	-0.11191	0.235879	0.655791	0.63889	-0.850929	-0.356782	-0.193578	-0.0173619
Manes.15G134500 ADL1C	0.0865058	0.0263003	0.0546052	-0.206906	-0.203261	-0.761906	0.432409	0.572253
Manes.04G068900 ATROPGEF1	-0.174259	-0.0475367	0.134288	0.0579648	-0.965935	-0.134192	0.594467	0.535203
Manes.06G060500 ATCCC1	-0.170234	-0.468792	-0.208748	-0.0241623	0.534272	-0.425559	0.530974	0.232248
Manes.08G048100	-0.218063	-0.605309	-0.110837	-1.08473	-0.156446	0.349485	0.500721	1.32518
Manes.11G034200 ABCG36	-0.418737	-0.150172	-0.631925	0.158787	1.25531	-0.686732	0.720247	-0.246777
Manes.11G056500 Protein of unknown function (DUF567)	0.620599	-0.160921	0.443035	0.272226	-0.705502	-0.507899	0.0623578	-0.023896
Manes.14G069800 Gibberellin-regulated family protein	0.00623805	-0.0573949	-0.167252	-0.380947	-0.228684	-0.197746	0.506435	0.519351
Manes.05G044900 AHL1	0.160985	0.727253	0.197145	0.230955	-1.07948	0.160547	-0.459267	0.0618625
Manes.06G120000 Pyridoxal phosphate (PLP)-dependent transferases superfamily protein	0.561357	0.383254	0.183624	0.202097	-0.552252	-0.172534	-0.313566	-0.29198
Manes.03G129600 Translation initiation factor SUI1 family protein	0.0966682	-0.464629	-0.523614	-0.798338	1.20202	-0.500989	1.73733	-0.748449
Manes.10G049800	0.182083	0.462297	-0.681403	-0.448993	-0.403821	0.105527	0.215827	0.568484
Manes.15G137400 AHK4	0.0111426	-0.610291	-0.324113	-0.568908	1.03327	0.414012	0.255093	-0.210207
Manes.06G016600 ATGSTZ1	0.132227	0.733494	-0.0748705	0.105189	-0.379148	0.299344	-0.548101	-0.268134
Manes.08G034900 NAD(P)-binding Rossmann-fold superfamily protein	0.890912	1.06919	-0.0642975	-0.251866	-0.217718	0.0994482	-0.789471	-0.736199
Manes.01G038100 ATYSL3	0.103373	0.321047	0.198284	1.00135	0.0696476	-1.17722	-0.336514	-0.179963
Manes.12G148500 Chaperone DnaJ-domain superfamily protein	0.0040225	-0.0150163	-0.27725	-0.194335	-0.000972742	0.373776	0.249891	-0.140115
Manes.15G107900 SUB1	-0.107726	-0.409192	-0.148588	-0.249743	0.492477	-0.0976924	-0.145586	0.666051
Manes.15G115400 Integrin-linked protein kinase family	-0.091763	-0.212855	0.192197	0.0306572	0.643399	-1.03105	0.423717	0.0456984
Manes.17G064300 SH3 domain-containing protein	0.168044	-0.00512534	0.0191941	-0.138686	-0.790037	0.351606	0.277851	0.117154
Manes.S019500	0.134912	0.415376	0.640764	0.123221	-1.2678	0.523714	-0.643915	0.0737292
Manes.11G027900 Protein kinase protein with adenine nucleotide alpha hydrolases-like domain	-0.473937	-0.170733	0.100783	0.26353	-0.81449	-0.0231912	0.56738	0.550659
Manes.10G152500	0.151167	0.346388	0.181082	0.220154	-0.43453	-0.400697	-0.0359242	-0.0276398
Manes.04G094400 GRF zinc finger / Zinc knuckle protein	0.179977	0.634286	0.27826	0.525636	-1.75469	0.204761	-0.21012	0.141889
Manes.10G069200 AGD4	-0.337084	-0.407497	-0.0936282	-0.254072	0.821527	0.0274759	0.371103	-0.127825
Manes.17G077500 ATMPK15	0.116913	0.225293	0.271507	0.0573832	-0.851285	0.537292	-0.120066	-0.237037
Manes.15G144200	0.27389	0.095915	0.40124	0.603034	-0.847407	-0.551487	0.0720429	-0.0472283
Manes.10G103200 2-oxoglutarate (2OG) and Fe(II)-dependent oxygenase superfamily protein	0.197721	-0.0621661	0.463135	0.649555	-0.714417	-0.712282	0.243364	-0.0649097
Manes.16G058000 CAT5	-0.0482886	0.586432	-0.166383	0.659202	0.378817	-0.287417	-0.511523	-0.610839
Manes.01G004800 SPT42	-0.0139192	0.539286	0.273321	0.259159	-1.10139	0.301199	-0.141224	-0.11643
Manes.02G005800 carbon-nitrogen hydrolase family protein	0.161874	0.148542	0.419539	0.194721	-0.272955	-0.301427	-0.239013	-0.11128
Manes.13G058200 HhH-GPD base excision DNA repair family protein	0.243847	0.26521	0.229772	0.376052	-0.36968	-0.423211	-0.144617	-0.177371
Manes.S040700 AtRLP1	0.219371	0.38765	0.555412	0.413151	-0.656905	-0.216249	-0.325127	-0.377303
Manes.05G179700 Eukaryotic aspartyl protease family protein	0.186248	0.537067	0.00341283	0.110367	-0.180736	0.0190334	-0.414062	-0.26133
Manes.17G020000 Protein of unknown function (DUF581)	0.283803	0.0534442	0.727287	0.573038	-0.70252	-1.5312	0.0371339	0.559013
Manes.05G177400 CYCD3	0.160492	-0.0760766	-0.0981463	-0.308802	0.0690034	-0.580452	0.424593	0.409388
Manes.07G029900	0.079202	1.20838	-0.470276	1.64486	0.253442	-0.131777	-1.31155	-1.27228
Manes.08G035600	-0.507074	-0.327224	-0.291165	0.344895	0.898227	-0.899391	0.367216	0.414516
Manes.02G172800 Protein phosphatase 2C family protein	0.358661	0.609803	0.47923	0.695669	-1.24637	-0.777123	0.0206894	-0.140563
Manes.01G109100 TCP-1/cpn60 chaperonin family protein	-0.0400754	-0.0195047	0.0420568	-0.540382	0.275008	0.144145	0.0985742	0.0401771
Manes.05G121800 BIR1	0.796388	0.670361	0.466937	0.176707	-0.827019	-0.0120866	-0.844274	-0.427014
Manes.05G202900 AGP14	0.0998938	-0.465961	0.227366	-0.420653	-0.092422	-0.217446	-0.20847	1.07769
Manes.09G025300 AGK2	-0.217917	0.015491	-0.36464	0.227635	-0.677302	0.170129	0.53299	0.313615
Manes.15G013600	0.0219555	0.0304648	0.0351043	0.307495	-0.575518	-0.741413	0.723746	0.198165
Manes.17G045800 NSF	-0.235236	-0.0128683	-0.268071	0.150514	0.00469788	-0.432797	0.717769	0.0759917
Manes.17G076700 Chaperone DnaJ-domain superfamily protein	1.44089	0.720824	1.12285	-0.660098	-2.1742	0.941264	-1.43469	0.0431558
Manes.01G067700	0.0428069	0.0787916	-0.0944968	-0.478734	0.0682811	-0.0463739	0.0914465	0.338279
Manes.01G252400 AtWRKY22	0.0141915	-0.217171	-0.0125974	0.0142212	-0.101853	-0.41086	0.383012	0.331056
Manes.10G007000 Staphylococcal nuclease homologue	0.0508371	0.0662405	-0.204755	-0.361461	-0.254762	0.418365	0.00946153	0.276074
Manes.16G064900 ATSYP32	-0.256693	-0.0962165	0.044468	0.0514897	0.791879	-1.00127	0.32563	0.140712
Manes.02G078200	-0.0684449	-0.374345	-0.382069	0.159251	0.209562	-0.122051	0.33488	0.243217
Manes.03G209200 Protein phosphatase 2C family protein	0.0882724	-0.0082004	0.0891243	0.133057	-0.117753	0.0303991	-0.161053	-0.0538475
Manes.05G037100 AtMYB17	-0.605114	-0.239931	0.30356	0.200224	-0.293311	-0.405425	0.612112	0.427886
Manes.10G110800 zinc ion binding;DNA binding	-0.258143	-0.0775668	-0.0930584	-0.0327428	-0.26904	0.348227	0.294876	0.0874479
Manes.08G047500 Pectin lyase-like superfamily protein	-0.00740921	-0.131109	-0.173228	0.162064	-0.193031	-0.678457	0.74045	0.280721
Manes.07G142400 ATWRKY70	-0.0493344	0.628535	-0.0407171	0.761141	-0.376237	0.653113	-1.54616	-0.0303432
Manes.01G169900 MAR1	-0.0359936	-0.694153	-0.332498	-0.0953752	0.996426	-0.263984	0.512912	-0.0873337
Manes.07G104000 TET6	0.451644	0.109188	0.475616	0.192467	-0.585966	-0.48801	-0.0174254	-0.137515
Manes.17G102400 Protein of unknown function (DUF 3339)	0.197279	0.527094	0.131949	0.379567	-0.294002	0.25798	-0.232067	-0.9678
Manes.03G137500 Protein kinase superfamily protein	-0.217342	-0.521281	-0.262331	0.127385	0.210197	-0.530797	0.769236	0.424934
Manes.11G056400 ATBCB	0.699513	0.589003	0.187242	-0.225865	-0.219142	0.0586148	-0.52355	-0.565816
Manes.12G108600 ATHMA1	0.288054	0.694558	0.205073	0.191253	-0.118531	-1.0225	-0.0244095	-0.213497
Manes.07G104200 UBC19	0.419569	0.532675	0.21166	0.244863	-0.639782	-0.494399	0.11415	-0.388735
Manes.08G117300 Protein of unknown function (DUF1624)	0.0544132	-0.0903227	0.470576	0.370756	-0.634267	-0.255715	0.0483936	0.0361657
Manes.03G119400 S-locus lectin protein kinase family protein	-0.226908	-0.32551	-0.186531	0.293278	-0.725488	0.180928	0.267511	0.72272
Manes.02G177700	0.289031	-0.402296	0.0271087	-0.845434	-0.942596	0.154088	0.264502	1.4556
Manes.15G092600 hydrolases, acting on ester bonds	0.0573169	0.0118047	0.109119	-0.0396493	0.413185	-0.908434	0.182391	0.174267
Manes.15G183300 ABCG14	0.522798	-0.146651	0.827821	-0.0216451	-0.791495	0.347743	-0.440502	-0.29807
Manes.02G077600 RKL1	-0.0464765	-0.381796	0.0981621	-0.480555	-0.0935927	0.535418	0.0236003	0.345239
Manes.16G131200 Major facilitator superfamily protein	-0.0930533	-0.376893	-0.0234741	0.147865	0.0129722	-0.390695	0.443634	0.279644
Manes.10G141400 NF-YA9	0.111695	0.605868	0.212328	0.325485	-0.960633	0.188797	-0.259257	-0.224282
Manes.13G139100 TBL39	-0.777416	-0.235591	-0.763189	0.414915	0.781053	-0.979726	1.23161	0.328346
Manes.02G112300 AAE1	0.0183984	0.590686	0.648478	0.59507	-0.0616972	-0.290634	-0.84213	-0.658171
Manes.S089500	-0.631942	0.214505	1.39625	2.43928	-0.560058	-1.24233	-1.26764	-0.348061
Manes.11G053400 UFO	0.621822	-0.169932	-0.0730567	-0.586576	0.241119	-0.504317	0.487306	-0.0163653
Manes.11G148600 TRFL6	0.318025	0.125455	1.04052	0.405101	-1.2729	-0.645838	-0.462653	0.492298
Manes.12G065300 CCCH-type zinc fingerfamily protein with RNA-binding domain	-0.324029	-0.545098	-0.076917	0.204584	0.54942	-0.941853	0.334717	0.799176
Manes.10G016400 EPC1	0.70966	0.499465	0.312973	0.25051	-0.858634	-0.536016	-0.093008	-0.284951
Manes.05G104000 RING/U-box superfamily protein	0.364763	-0.209066	0.184264	-0.115901	-0.626563	-0.646728	0.399877	0.649354
Manes.08G032500 NHL1	0.16078	-0.576421	-0.164889	0.0754958	0.492689	-1.21583	0.744892	0.483289
Manes.11G006800	-0.0689488	-0.129103	0.0799845	-0.253591	-0.014536	-0.0902536	0.407731	0.0687168
Manes.13G148200 POR C	0.41276	0.015658	0.200197	0.14872	-0.456846	0.0164116	-0.203986	-0.132914
Manes.13G152000 RING/U-box superfamily protein	0.159095	0.304954	0.420923	0.18789	-0.854154	0.244561	-0.205414	-0.257855
Manes.01G261300 AHDP	0.0234483	-0.387024	-0.523641	-0.0224356	0.497181	-0.048225	0.47608	-0.0153838
Manes.01G243900 ORMDL family protein	0.621543	0.199356	0.581712	0.473439	-1.67079	-0.266084	-0.170635	0.231463
Manes.10G019400 Nucleotide-sugar transporter family protein	0.0515462	-0.106043	-0.0142818	-0.166854	0.111872	-0.52283	0.442363	0.204227
Manes.06G091000 NDF6	0.475797	-0.0349851	0.139115	0.393829	-0.582462	-0.204565	-0.152434	-0.0342947
Manes.02G022900 ATGSTT1	0.506736	0.622787	0.197417	-0.312725	0.631584	-0.402656	-0.63862	-0.604524
Manes.08G014100 UDP-Glycosyltransferase superfamily protein	-0.0901772	-0.156481	0.0431161	-0.368211	0.136581	-0.812176	0.902963	0.344385
Manes.02G171300 AT-HSC70-1	0.464165	0.144986	-0.111218	-1.05957	1.23428	-1.45036	1.05314	-0.275425
Manes.09G172000 Nodulin MtN3 family protein	0.025765	0.449505	0.218467	0.651768	0.297395	-0.609137	-0.299771	-0.733992
Manes.07G083100 3-oxo-5-alpha-steroid 4-dehydrogenase family protein	-0.0398255	-0.342079	0.682404	0.0483321	-0.625675	-1.43522	1.21199	0.500073
Manes.10G117800 ARP2	-0.667038	-0.16757	-0.185103	-0.528374	0.92915	0.565781	-0.00168235	0.054836
Manes.12G151000	0.396058	0.241408	0.457621	0.122969	-0.580825	0.825921	-0.960129	-0.503023
Manes.02G151300 EXO	-0.559206	0.330752	-1.11108	-0.253185	0.545948	-0.313201	1.97603	-0.616062
Manes.13G149100 Protein of unknown function (DUF789)	0.604418	0.0690088	0.517181	-0.180302	-0.604394	0.29561	-0.595249	-0.106273
Manes.18G094500	-0.028332	-0.162157	0.0329315	-0.138162	-0.499436	-0.0605482	0.622909	0.232795
Manes.01G105600 6-phosphogluconate dehydrogenase family protein	-0.00562808	0.0424947	0.13399	-0.214119	-0.787564	-0.140763	0.660284	0.311304
Manes.01G014500 Calmodulin binding protein-like	-0.263698	0.251389	0.164028	0.423678	-0.60588	0.524606	-0.363904	-0.130219
Manes.01G166700 Protein kinase protein with tetratricopeptide repeat domain	-0.0302109	-0.446848	0.125409	-0.128021	-0.367904	-0.66032	0.508943	0.998952
Manes.15G064100 Calcium-dependent lipid-binding (CaLB domain) family protein	-0.22994	0.516006	0.0914721	0.317737	-0.64903	0.34341	-0.270537	-0.119118
Manes.17G010400	0.185404	-0.0362176	-0.282809	-0.403446	-0.258129	-0.613739	0.195273	1.21366
Manes.14G173500 ATACP5	0.0984278	-0.446317	0.1212	-0.553334	-0.365359	-0.420802	0.739943	0.82624
Manes.02G003300	0.0641954	0.0612108	-0.376369	-0.302801	-0.117606	0.655017	0.0412646	-0.0249111
Manes.04G057600 ATBXL4	-0.130253	-0.793601	-0.137137	-0.0890647	-0.0293388	-0.365757	0.445053	1.1001
Manes.08G133300 NAD(P)-linked oxidoreductase superfamily protein	-0.0904463	0.398519	0.268978	0.503229	0.112381	0.0349595	-1.27073	0.0431054
Manes.15G037700 ETR2	-0.642035	-0.503953	-0.466575	0.41344	1.17893	-0.815196	1.01973	-0.184334
Manes.11G018900	-0.322728	-0.0747843	-0.245524	0.162937	0.0848483	-0.17517	0.337768	0.232654
Manes.11G113100 Leucine-rich repeat (LRR) family protein	0.0776879	0.417749	0.55924	0.394567	-1.6632	0.145888	0.028138	0.0399309
Manes.18G073100	-0.108557	-0.184557	-0.0149594	-0.0605837	0.327885	-0.299368	0.232656	0.107486
Manes.12G090400 HSL1	0.248893	-0.0857426	0.186981	-0.119962	-0.631604	-0.712849	0.764196	0.350088
Manes.17G079900 phosphoglucomutase, putative / glucose phosphomutase, putative	0.407723	0.0361948	0.296412	0.0401874	-0.396136	0.195681	-0.564527	-0.0155354
Manes.13G110800 NAGS2	0.194972	0.238481	0.443088	0.216679	-1.10932	-0.0697665	0.0936798	-0.00781167
Manes.11G145300 PIP2;4	0.524566	0.448054	0.327895	-0.0169108	-0.837842	-0.195301	-0.449472	0.199011
Manes.17G071200 ATNCED5	0.00993353	-0.320017	-0.35982	-0.0558655	0.533681	-0.339526	0.910002	-0.378388
Manes.05G149600 Plant protein of unknown function (DUF869)	-0.502957	-0.34669	-0.0187813	-0.428425	0.622322	-0.0226047	0.351019	0.346118
Manes.11G140000 Transducin/WD40 repeat-like superfamily protein	0.176583	-0.106281	0.69496	0.536481	-1.61727	0.257372	0.0629589	-0.00480691
Manes.15G070100	-0.301251	-0.146777	0.159651	-0.0481781	0.123186	-0.769357	0.635259	0.347466
Manes.15G071000 GGR	-0.303797	-0.0476113	-0.367101	-0.376497	1.89509	-0.326022	-0.232439	-0.24162
Manes.16G013700 CRK25	-0.199828	-0.233293	0.0169879	-0.0270212	0.187604	-0.156211	0.250676	0.161084
Manes.17G071100 Galactose oxidase/kelch repeat superfamily protein	0.220802	0.356831	0.131166	0.166507	-0.947903	0.409013	-0.174858	-0.161557
Manes.17G118200 SAG101	0.0342887	-0.197295	-0.313735	-0.208134	0.390898	-0.0484942	0.333557	0.00891479
Manes.01G071800 AHL1	0.303901	0.46164	-0.0962497	-0.0543525	0.224377	0.232338	-0.403393	-0.668261
Manes.15G129300	-0.242946	-0.0540972	-0.0284697	-0.156822	0.186895	-0.0597462	0.362053	-0.00686707
Manes.02G112500 IDH-III	0.236032	0.0717905	-0.0403762	-0.0183157	-1.011	-0.0299359	0.573469	0.218334
Manes.05G048300 Plant VAMP (vesicle-associated membrane protein) family protein	0.00551844	0.320114	0.263363	0.00489371	0.168583	-0.217067	-0.52271	-0.0226952
Manes.02G127300 NRPB7	0.361226	0.485107	-0.107137	-0.187119	-0.253772	0.4601	-0.393643	-0.364763
Manes.01G151500 Wound-responsive family protein	-0.00887464	0.164397	0.120173	0.303548	-0.311076	-0.173138	-0.277964	0.182935
Manes.09G011300 pentatricopeptide (PPR) repeat-containing protein	-0.198023	-0.11044	-0.152551	0.00592171	0.0719417	-0.0298712	0.238096	0.174926
Manes.18G022000 BGAL3	-0.448584	-0.493675	0.47106	-0.253578	-0.371214	-0.45894	0.493028	1.0619
Manes.15G054400 ATPAP15	0.120583	-0.0592748	0.0708026	-0.287601	0.0629304	-0.357998	0.476087	-0.0255297
Manes.16G059600 ATPP2-A10	0.769652	0.303481	-0.145557	-0.224889	0.273347	0.186719	-0.476177	-0.686575
Manes.S037700 Late embryogenesis abundant (LEA) hydroxyproline-rich glycoprotein family	-0.0149564	0.0270503	-0.0255342	-0.39845	0.399372	-0.343265	0.574177	-0.218394
Manes.14G084000 myosin heavy chain-related	-0.849963	-0.546212	0.0468651	0.279907	0.0552168	-0.210774	0.802303	0.422658
Manes.01G152100 SEC14 cytosolic factor family protein / phosphoglyceride transfer family protein	0.281915	-0.504935	0.0608642	-0.494416	-0.482393	-1.1017	1.15984	1.08083
Manes.02G034300 AtMYB42	-0.128729	-0.22729	0.142903	-0.240105	0.0811036	-0.0160222	0.203015	0.185124
Manes.04G110000 AtRLP13	-0.362547	-0.17027	0.550285	1.18524	0.448421	-0.590052	-0.428712	-0.63237
Manes.18G069200 Glycosyl hydrolase family protein	-0.0418275	-0.238017	0.0345054	-0.173859	-0.139457	-0.0580406	0.208282	0.408414
Manes.07G060000 Sec23/Sec24 protein transport family protein	0.094335	-0.108108	0.00433742	-0.0140483	-0.206589	-0.395799	0.466814	0.159058
Manes.06G103300 ARM repeat superfamily protein	0.376455	0.165668	0.549488	-0.0516409	-0.327751	-0.333553	-0.219273	-0.159392
Manes.07G065400 Gibberellin-regulated family protein	0.341032	-0.282826	-0.359142	-0.649196	-0.234411	-1.62593	1.39221	1.41826
Manes.14G088900 CYP84A1	0.078069	0.441466	0.134373	-0.0496451	-0.52504	0.712839	-0.452407	-0.339656
Manes.02G046000 Protein of unknown function (DUF1666)	-0.0700972	-0.153124	0.00124894	-0.186482	0.228142	-0.170789	0.414244	-0.0631431
Manes.09G170000 Rubber elongation factor protein (REF)	0.299601	0.694636	0.0970449	-0.0143177	-0.516007	0.0491363	-0.163923	-0.44617
Manes.07G075100 O-acyltransferase (WSD1-like) family protein	0.0882118	-0.146507	-0.0516839	-0.0329616	-0.0129013	-0.309937	0.26056	0.205218
Manes.09G087400 AGD6	0.0719498	-0.149356	-0.290308	-0.269509	0.197414	-0.0439252	0.379493	0.104241
Manes.12G056600	0.114411	0.731874	0.240629	0.621389	-0.883877	-0.650047	-0.0262582	-0.148122
Manes.11G140900 zinc finger (C3HC4-type RING finger) family protein	0.266292	0.0335289	0.0439503	0.182995	-0.545751	-0.901761	0.596685	0.324062
Manes.15G115900 GDSL-like Lipase/Acylhydrolase superfamily protein	0.54386	-1.23102	-0.506123	-0.931848	-0.0601943	-0.592324	1.76543	1.01222
Manes.11G131000 ENTH/VHS family protein	-0.273943	0.00423441	-0.23489	-0.437401	1.15266	-0.458101	0.388354	-0.140909
Manes.01G097500 BCCP2	0.192234	-0.722925	-0.0900136	-0.775072	0.188533	-0.165112	0.481659	0.890696
Manes.12G138800 CSI1	-0.143793	-0.22509	0.17659	-0.0823491	0.756555	-1.42612	0.581391	0.362811
Manes.13G136400 Major facilitator superfamily protein	-0.654527	0.0933068	-0.585181	0.495643	-0.347957	-0.0615453	1.0477	0.0125569
Manes.16G001700 Ubiquitin-specific protease family C19-related protein	0.180633	-0.31985	-0.231009	-0.575879	0.0448333	-0.0491243	0.393779	0.556616
Manes.16G093900 inter-alpha-trypsin inhibitor heavy chain-related	-0.0937386	0.190655	0.480064	-0.0581376	0.242896	-0.0367579	-0.510878	-0.214103
Manes.02G064600 Protein of unknown function (DUF1262)	0.361859	-0.0137385	0.298251	0.668629	-0.806546	-0.643498	0.129684	0.00535989
Manes.11G020100 ATGER3	0.165998	-0.682961	-0.35691	-0.777397	0.0506903	-0.172967	0.742077	1.03147
Manes.04G089500 F-box family protein	0.805945	0.349295	0.773919	-0.226686	-0.719725	-0.576098	-0.363873	-0.0427771
Manes.14G058100 CYP71A25	1.14175	0.571926	-0.497986	0.27236	-0.717888	0.436566	-0.392892	-0.813835
Manes.05G125100 ATIRE1-1	-0.111507	-0.368225	-0.0427562	0.101785	0.757627	-0.743502	0.39419	0.0123872
Manes.01G207800	0.00670172	0.283086	0.1951	0.385377	0.177164	-1.08337	-0.0473022	0.0832472
Manes.06G091900 MDH	0.0243934	-0.147587	-0.186244	-0.292989	-0.392762	0.487486	0.318769	0.188934
Manes.03G054600 Protein of unknown function, DUF547	0.100747	-0.0361877	-0.0523771	-0.144224	-0.000179139	-0.266131	0.244021	0.154331
Manes.02G009300 UGE5	-0.0383812	0.384317	0.450795	0.832204	-0.759303	-0.736535	-0.0817116	-0.0513849
Manes.06G088300 Plant protein of unknown function (DUF863)	0.467158	0.617649	0.437039	-0.0512999	-1.1414	0.375391	-0.434028	-0.270513
Manes.06G099100 Homeodomain-like superfamily protein	0.644383	0.4863	-0.0574112	0.320688	-0.888775	-0.0572342	-0.325221	-0.12273
Manes.14G156200 Tetratricopeptide repeat (TPR)-like superfamily protein	0.0233185	-0.151515	-0.142144	0.0818568	0.477778	-0.92833	0.361823	0.277213
Manes.16G091200 ARF11	-0.243281	-0.276824	-0.1994	0.193609	-0.744225	0.58841	0.7313	-0.0495901
Manes.01G135100	0.0552025	0.239473	0.531011	0.0766179	-0.286372	0.0141606	-0.447998	-0.182096
Manes.15G180200	0.535176	0.201738	0.282541	0.398646	-0.0951566	0.104515	-0.633971	-0.793488
Manes.03G143900 ATSAHH1	0.613712	0.0160835	-0.671501	-1.05857	0.439494	0.131187	0.415173	0.114424
Manes.12G064400	0.129928	0.0112906	-0.189342	-0.15081	-0.401943	0.00847531	0.0528928	0.539508
Manes.17G091400 GAD4	-0.258717	-0.658827	-0.529036	0.274666	0.990445	-1.05296	0.855737	0.378691
Manes.18G081400 DPP6 N-terminal domain-like protein	0.448255	0.734894	0.169806	0.70461	-0.225099	-1.18031	-0.33325	-0.318906
Manes.17G050600 O-methyltransferase family protein	-0.272098	-0.431506	-0.723801	-0.207568	0.698039	0.458999	0.553224	-0.0752897
Manes.01G166300 PAR1 protein	-0.202176	-0.399676	0.281496	-0.215803	-0.136068	-0.216476	0.387509	0.501193
Manes.01G120000 Eukaryotic aspartyl protease family protein	0.162961	-0.27169	-0.25407	-0.717942	0.49369	0.177217	-0.297764	0.707598
Manes.17G104900 Mitochondrial transcription termination factor family protein	0.517648	0.408263	0.32313	-0.114655	-0.867843	0.289405	-0.482627	-0.0733201
Manes.17G119800 MMP	0.692372	0.723682	-0.113788	0.790023	0.167173	0.234238	-0.795357	-1.69834
Manes.14G118800 AtGUS3	0.246951	-0.129296	-0.18436	-0.34655	-0.0882959	-0.168998	0.292804	0.377745
Manes.04G012500 ACD1	0.164439	0.407066	0.365912	-0.108377	-0.708335	0.322509	-0.250287	-0.192926
Manes.12G001600 FT	0.389802	0.320595	-0.0106581	0.573811	-0.396453	0.0944006	-0.417926	-0.553572
Manes.04G139000	0.197618	0.569877	0.120496	0.33076	-1.03196	0.132037	-0.211965	-0.106859
Manes.05G087900 ATTPS9	-0.449602	-0.528895	-0.405611	0.00518071	1.00718	0.341904	0.24647	-0.21663
Manes.15G163900 O-Glycosyl hydrolases family 17 protein	0.146632	0.549418	0.382167	0.557202	-1.73616	0.274715	-0.467944	0.293972
Manes.07G029600	0.406258	0.440922	0.148012	0.544605	-0.651357	0.00409218	-0.477873	-0.414658
Manes.14G153700	-0.0389356	-0.358368	-0.218846	-0.0380757	0.993597	-0.665968	0.400871	-0.0742756
Manes.09G170800 TCTP	-0.161441	0.30608	0.949131	0.454366	-1.06532	-1.4072	0.196008	0.728382
Manes.13G126100 NAD(P)-binding Rossmann-fold superfamily protein	-0.119854	0.21006	-0.0263255	0.189405	-0.481488	-0.977423	0.869055	0.336569
Manes.12G016700 Protein phosphatase 2A regulatory B subunit family protein	-0.623706	-0.120178	-0.505425	-0.182901	1.26556	0.450071	0.012724	-0.296142
Manes.12G021200 O-fucosyltransferase family protein	-0.177178	-0.14957	-0.138027	-0.104026	0.484452	-0.201462	0.0797654	0.206045
Manes.12G048600 CYP82C4	0.693316	0.840384	0.000419371	0.455048	0.196719	0.537694	-1.37023	-1.35335
Manes.06G147000 Myosin heavy chain-related protein	0.0856224	-0.326138	0.167206	0.0424807	-0.413595	-0.716402	0.219858	0.940968
Manes.07G126000 HXXXD-type acyl-transferase family protein	0.7646	0.30029	0.529968	-0.145379	-0.165696	-0.587693	-0.120172	-0.575919
Manes.08G044300 AICARFT/IMPCHase bienzyme family protein	0.176991	0.0673653	-0.0120259	-0.323301	0.041175	-0.0860507	0.11199	0.0238562
Manes.08G172200 Protein kinase superfamily protein	-0.760303	-0.0182101	0.570278	1.19184	-0.504738	-0.099438	-0.308058	-0.0713678
Manes.10G011700 ATSZF2	-0.368514	-0.207027	0.107967	0.354556	-0.836127	0.0140131	0.392036	0.543096
Manes.16G048000 uridylyltransferase-related	0.142484	-0.199814	0.339205	0.415172	-0.811987	-0.0169843	0.102339	0.0295855
Manes.16G073200 haloacid dehalogenase-like hydrolase family protein	0.16394	-0.195743	-0.258944	-0.251747	0.517007	-0.172466	0.139876	0.0580766
Manes.03G208500 AtMYB108	-0.26207	-0.17039	-0.450748	0.0364599	0.460713	-0.776905	1.64876	-0.485818
Manes.06G072300 ANAC008	-0.0631879	-0.00932293	-0.0265706	-0.0392561	-0.589275	0.163899	0.605635	-0.041921
Manes.09G042800	0.476361	0.369583	0.327613	-0.305686	-0.240497	0.0149129	-0.446214	-0.196074
Manes.08G089100 HXXXD-type acyl-transferase family protein	0.0540486	-0.434478	0.0788082	-0.581445	-0.241471	-0.0224751	0.598721	0.548291
Manes.14G098500 Metallo-hydrolase/oxidoreductase superfamily protein	0.18937	0.236095	0.312351	0.235833	-0.948547	0.0462923	-0.0311486	-0.0402439
Manes.14G132300 Embryo-specific protein 3, (ATS3)	0.364442	0.759474	-0.144465	0.219844	-0.335301	0.124726	-0.287424	-0.701296
Manes.18G007500	0.131086	-0.0520471	-0.0496843	-0.437652	0.11926	-0.508308	0.387919	0.409427
Manes.18G020900 ATMPK1	0.0547341	0.628342	0.318112	0.325834	-1.78898	0.620207	-0.314672	0.156427
Manes.02G032600	0.242304	0.262021	0.336821	0.202646	-0.599685	-0.403867	-0.0578628	0.0176226
Manes.03G017100 Ran BP2/NZF zinc finger-like superfamily protein	0.483688	0.0348491	0.967436	0.031615	-0.391563	-0.499453	-0.499453	-0.12712
Manes.03G144700 HXXXD-type acyl-transferase family protein	0.435925	0.040939	0.337994	0.783732	-1.24122	0.343839	-0.346053	-0.355158
Manes.09G006500 Haloacid dehalogenase-like hydrolase (HAD) superfamily protein	0.288222	0.663812	-0.0323356	0.692833	-0.893304	-0.493407	-0.325006	0.0991846
Manes.03G088300 Protein of unknown function, DUF538	0.0797818	0.284972	0.35526	0.0764499	-0.370774	-0.190862	-0.0781837	-0.156644
