# Supplementary material for: Environmental responsiveness of flowering time in cassava genotypes and associated transcriptome changes
Source: PLoS One. 2021 Jul 21;16(7):e0253555. doi: 10.1371/journal.pone.0253555 (PMC8294508; doi:10.1371/journal.pone.0253555)
Supplement: S5 Table — The table shows log2 normalized counts of 7253 genes differentially expressed (padj≤0.05) (averages of biological replicates per time point, genotype and location). (XLSX) [file pone.0253555.s011.xlsx]

## Sheet: gc_means
	22	22	22	22	22	22	28	28	28	28	28	28	34	34	34	34	34	34
	516	516	350	350	195	195	516	516	350	350	195	195	516	516	350	350	195	195
	47	96	47	96	47	96	47	96	47	96	47	96	47	96	47	96	47	96
gene	i516_22_1	i516_22_3	i350_22_1	i350_22_3	i195_22_1	i195_22_3	i516_28_1	i516_28_3	i350_28_1	i350_28_3	i195_28_1	i195_28_3	i516_34_1	i516_34_3	i350_34_1	i350_34_3	i195_34_1	i195_34_3
Manes.09G158200 Esterase/lipase/thioesterase family protein	1.32725	0.987423	0.951785	1.11638	1.22673	0.860904	0.0262444	-0.184628	-0.154261	-0.569177	-0.253372	-0.913552	-0.589595	-0.917511	-0.648152	-1.08189	-1.38266	-0.977664
Manes.02G124800 HSP20-like chaperones superfamily protein	-1.39161	-1.13317	-2.54292	-1.84784	-1.9744	-1.41487	0.0985388	0.278486	-0.202304	0.510277	-0.0422869	1.20738	1.19745	2.58934	1.30697	0.593444	2.91854	1.81528
Manes.15G065100	2.06731	2.12037	1.84441	1.75878	1.02797	1.72143	0.531811	-0.20523	-0.713752	-1.22155	-0.711621	-1.20339	-1.15159	-1.49076	-1.74862	-1.3741	-1.52358	-1.31115
Manes.05G021500	0.960958	0.91317	0.798909	0.499812	1.09706	0.634003	-0.0491002	-0.119871	-0.124638	-0.300535	-0.0200667	-0.665063	-0.513547	-0.738051	-0.821455	-0.88579	-0.724769	-0.616484
Manes.16G022400	-1.24354	-1.23443	-0.803078	-1.14696	-0.982173	-0.649295	-0.229133	-0.282852	-0.100608	0.476236	0.778985	0.0181773	1.02165	0.874515	1.01264	1.28785	1.18927	1.01233
Manes.17G112400	-1.58085	-1.28083	-2.19943	-2.15226	-1.65362	-1.24986	0.0407334	-0.298176	-0.14813	1.23694	0.380146	1.43913	1.13557	2.06101	0.934228	1.6536	2.17324	1.25909
Manes.03G123900	2.05241	1.17728	0.585847	0.737691	1.18153	0.557818	-0.29939	-0.388612	-0.0892466	-0.316204	-0.469941	-1.10755	-0.456656	-0.784077	-0.917768	-0.516636	-1.28009	-0.928403
Manes.14G002600 MATE efflux family protein	1.67311	1.51683	0.357025	0.848457	1.02808	0.775701	-0.0535679	-0.12755	-0.426626	-0.615942	-0.298615	-0.733123	-0.906567	-0.752868	-0.828464	-1.22989	-0.528741	-0.326126
Manes.17G090500 NAD(P)-linked oxidoreductase superfamily protein	1.96484	1.61299	1.04662	1.879	0.580465	0.205168	0.111398	-0.390753	0.0134011	-0.0718352	-1.43623	-1.11037	-1.14085	-1.06082	-0.653933	-0.0703249	-1.9883	-1.50315
Manes.02G177900 emb1075	-1.39806	-0.941649	-0.634559	-1.18907	-0.59902	-0.68041	-0.163352	0.0754962	-0.088425	0.284926	0.180568	0.595262	0.692069	0.93451	0.873124	0.977068	1.0502	0.959988
Manes.08G109000	-1.47382	-1.43015	-2.12291	-1.59237	-0.806409	-0.881106	-0.952519	-0.682785	-0.513656	0.311261	1.66918	2.70473	0.892806	1.9485	1.34106	1.31383	1.74473	0.853765
Manes.10G076211	0.758294	0.767816	0.830456	0.631884	0.53775	0.788588	-0.0617452	-0.241975	-0.130976	-0.345512	0.0274985	-0.633915	-0.489835	-0.491071	-1.11995	-0.480567	-0.385778	-0.437542
Manes.09G070500 Bifunctional inhibitor/lipid-transfer protein/seed storage 2S albumin superfamily protein	1.74235	1.01387	0.673181	1.33908	1.80721	1.26336	-0.907987	-0.709386	-0.115029	-0.6761	0.2321	-0.607656	-1.02661	-1.09125	-0.836326	-0.436768	-1.61713	-1.06669
Manes.16G070800 HCF101	0.938486	0.915884	0.970555	0.75907	0.48247	0.633139	0.0436011	-0.413022	-0.0365481	-0.511703	-0.527273	-0.721331	-0.55739	-0.656012	-0.189512	-0.687571	-0.712242	-0.576322
Manes.10G027600 RCA	1.92234	1.71117	1.37046	1.29968	1.30394	1.34298	0.194686	-0.708366	-0.548094	-0.555121	-0.250244	-1.67873	-0.756171	-1.13314	-1.20151	-1.14806	-1.54108	-1.17213
Manes.18G004400 CAT2	-0.662496	-0.905875	-0.815626	-0.822906	-0.351194	-0.471019	0.0833245	-0.392983	0.00382626	0.242963	0.323656	0.320805	0.710782	0.796941	0.35628	0.50127	1.10554	0.840073
Manes.04G130900 Isochorismatase family protein	-0.777941	-0.327681	-0.755778	-0.647539	-0.54425	-0.421222	0.108028	0.103564	0.0744031	-0.182325	0.207816	0.631814	0.458564	0.414964	0.528917	0.175819	1.03227	0.816819
Manes.15G077000 bHLH105	0.55175	0.704884	0.422564	0.473184	0.316141	0.528186	-0.0983217	-0.128411	0.147629	-0.174453	-0.222657	-0.372907	-0.278142	-0.509088	-0.406978	-0.507771	-0.534743	-0.431451
Manes.03G163600 LSH6	-1.11854	-0.670595	-0.961336	-0.425954	-0.398688	-0.689636	0.00653393	0.0789831	0.160491	-0.25633	-0.102073	0.353761	0.580637	0.708869	0.636714	0.627398	1.00845	1.32204
Manes.08G148500 ATEXP15	0.950208	0.872685	0.745999	0.36369	0.566724	0.622897	0.405255	0.187782	0.196136	-0.138257	-0.292644	-0.763892	-0.522343	-0.409659	-0.753996	-0.972413	-1.01523	-1.1003
Manes.17G006500 membrane protein, putative	0.92209	1.37608	0.855586	0.824814	0.211218	0.795102	0.26296	-0.218051	0.133027	-0.302647	-0.663486	-0.729422	-0.741617	-0.826677	-0.425961	-0.387425	-1.04476	-1.28007
Manes.S088100	0.559199	0.878288	1.69589	1.36572	0.00959121	0.997891	0.471476	0.410282	1.07715	-0.496367	0.0359821	-1.21713	-0.335546	-1.35053	-1.26056	-0.6645	-1.97073	-1.88512
Manes.01G239000 LHY	1.74248	1.79804	1.46765	1.53784	1.55513	1.57431	-0.343385	-0.951834	-0.325132	-0.479939	-0.340157	-1.7896	-0.62063	-1.49443	-1.0067	-1.64519	-1.3343	-0.748242
Manes.06G145000 IQD24	0.416497	0.50391	0.548646	0.709239	0.405817	0.627679	-0.0436123	-0.0474592	0.134853	-0.0789132	-0.550708	-0.500915	-0.52905	-0.583341	-0.0736729	-0.292814	-0.86516	-0.629884
Manes.05G154000 Mannose-binding lectin superfamily protein	0.841196	0.872362	0.399064	0.598096	0.390622	0.483986	0.0902224	0.0580811	0.20068	0.118814	-0.113664	-0.696578	-0.445201	-0.940417	-0.605191	-0.730533	-0.720815	-0.466615
Manes.14G068700 ARAC8	0.426241	0.524787	0.542427	0.800861	0.377405	0.536224	-0.0138546	0.136204	0.331259	-0.201864	-0.217417	-0.377398	-0.570591	-0.82666	-0.480197	-0.641295	-0.427476	-0.389131
Manes.14G022300 HSP83	-2.09086	-1.49278	-1.1493	-0.990419	-1.53543	-1.68125	0.176087	0.178754	-0.443942	0.160401	-0.53468	2.06821	0.996013	2.92891	1.18799	0.424135	2.01472	1.44927
Manes.06G036500 FAD6	0.976543	0.903733	0.73677	0.361891	0.692145	0.654709	-0.0034549	-0.199958	-0.178918	-0.476438	-0.0933481	-0.707259	-0.363118	-0.525366	-0.569512	-0.340307	-0.597433	-1.10504
Manes.15G150300 aldose 1-epimerase family protein	1.31388	0.962272	0.0205967	0.565245	0.965316	0.618341	0.0490944	-0.171604	-0.359685	-0.10353	-0.588155	-0.883303	-0.468109	-0.487217	-0.604836	-0.851109	-0.399153	-0.302375
Manes.02G059300 FUL, AGL8	0.616151	0.841349	0.660397	0.763289	0.0228799	0.408795	0.157485	0.231774	0.338048	-0.0640541	-0.0700095	-0.135842	-0.410171	-1.12003	-0.504304	-0.799998	-0.711225	-0.795337
Manes.16G024400 Protein of unknown function (DUF1218)	-0.725775	-0.616491	-0.536477	-0.734451	-0.628234	-0.224579	0.125411	0.0648964	-0.284015	0.0152717	0.599439	0.565453	0.583086	0.447991	0.441709	0.3672	0.462962	0.928832
Manes.15G131800 Phosphoglucomutase/phosphomannomutase family protein	0.971116	1.35575	0.522905	0.343587	0.273967	0.614167	0.288834	-0.338851	-0.136305	-0.256042	-0.426687	-0.757565	-0.331537	-0.461745	-0.621305	-0.740445	-0.585013	-0.456874
Manes.05G084700 ATGR2	0.953718	0.612899	0.546265	0.405528	0.400028	0.636319	0.167319	-0.0768244	-0.294042	-0.297871	-0.242988	-0.599635	-0.546508	-0.439901	-0.578257	-0.216313	-0.563753	-0.502163
Manes.02G066700 APE1	1.31544	1.05886	1.00677	0.827958	0.630508	0.528118	0.0754955	-0.211301	-0.444197	-0.419475	-0.352286	-0.76218	-0.528083	-0.58151	-0.474903	-0.676142	-1.07506	-0.971774
Manes.15G149000 ATPPT2	1.355	1.22827	1.12444	1.39255	0.905928	0.926464	-0.398487	-0.357237	0.0737695	-0.604063	-0.630004	-1.20746	-0.55746	-1.08793	-0.627508	-0.773383	-0.82999	-1.23307
Manes.18G002601	0.451114	0.397334	0.495121	0.525643	0.557655	0.465932	-0.213516	-0.159726	0.180792	-0.0949831	0.00880167	-0.569061	-0.161222	-0.689505	-0.304194	-0.58098	-0.549163	-0.194773
Manes.16G099500 Lactoylglutathione lyase / glyoxalase I family protein	2.20822	1.86122	1.67793	1.56979	1.74893	1.61012	0.0411742	-0.905634	-0.618711	-0.623091	-0.131262	-1.68588	-0.808362	-1.48497	-2.00189	-1.96453	-0.991418	-0.656742
Manes.05G059700 CER1	-1.95681	-1.73653	-2.3384	-1.94721	-1.2457	-1.62611	-0.485904	-0.275454	-1.00107	1.18828	3.0086	1.06854	1.6678	0.674435	1.933	1.94532	1.66615	2.06327
Manes.12G071100 EBS	-0.444719	-0.47565	-0.255762	-0.440892	-0.268003	-0.325722	0.0296782	0.00249567	0.0642497	-0.178046	0.00964691	0.178199	0.396169	0.438244	0.249293	0.207423	0.705743	0.608273
Manes.05G089900 MLP423	-1.69623	-0.874394	-1.52404	-0.633473	-1.62493	-1.0682	0.41929	-0.503411	0.0574329	0.63414	-0.0248758	0.958091	0.354144	1.40305	0.92475	2.25975	1.32088	0.554081
Manes.03G123901	2.24211	1.71671	0.332725	0.429808	1.42144	1.01177	0.145644	-0.293511	-0.968723	-0.727993	-0.242662	-0.786922	-0.649202	-0.776978	-1.33761	-1.42753	-0.340277	-0.308117
Manes.16G008200 ABC1	1.02145	1.3519	0.697641	0.779081	0.649639	0.936148	-0.126676	-0.48933	-0.150061	-0.288863	-0.168649	-0.65773	-0.621305	-1.00873	-0.534849	-0.848813	-0.752932	-0.471538
Manes.09G153400 GME	0.748828	0.984581	1.2323	0.590458	0.860939	0.926567	0.0447268	-0.312518	-0.333842	-0.86621	0.0614108	-0.10425	-0.405056	-0.619836	-0.935236	-1.00126	-0.979684	-0.349125
Manes.11G019100 LOX3	-1.31319	-0.943882	-1.14504	-1.05052	-0.943969	-0.748868	-0.603296	-0.325187	-0.601254	0.879151	1.7306	0.650917	0.781421	0.489242	1.01044	1.46968	1.12466	1.06172
Manes.12G045600 Uncharacterised protein family SERF	-0.913313	-0.704538	-0.559987	-1.52337	-1.29732	-1.15902	0.613729	-0.104898	-0.307314	-0.0569973	-0.620649	0.578893	1.14425	1.63945	1.05243	0.639224	1.44917	0.8991
Manes.18G078950 ALDH3H1	0.819054	0.632518	0.541625	0.462091	0.0624118	0.155882	0.105854	0.246484	0.0708818	-0.203918	-0.282863	-0.723268	-0.406549	-0.36399	-0.470488	-0.406626	-0.714692	-0.147026
Manes.08G030200 NAD(P)-binding Rossmann-fold superfamily protein	-1.50398	-0.835938	-0.613444	-0.530892	-1.14446	-1.0084	0.35742	0.274221	0.390761	0.437735	0.561908	0.95975	0.649694	0.512945	1.14459	0.872213	-0.210845	0.185471
Manes.11G037700	1.16043	0.930002	1.01584	0.889754	0.643603	0.686413	0.0308107	-0.411845	-0.315573	-0.223148	-0.635829	-1.213	-0.578286	-0.417279	-0.779978	-0.624402	-0.611038	-0.549652
Manes.10G010100 UGP3	0.868498	1.5205	0.629502	1.10128	-0.07957	0.615354	0.256338	-0.274769	0.384834	-0.395443	-0.298959	-0.742885	-0.430957	-0.583976	-0.895304	-0.655463	-1.02747	-1.02193
Manes.06G002000 alpha/beta-Hydrolases superfamily protein	1.36342	2.02915	1.31114	1.14508	0.355014	0.912193	-0.150658	-0.751366	-0.341146	-0.93955	-0.660984	-0.707564	-0.437181	-0.821717	-1.37772	-0.803947	-0.735301	-0.135218
Manes.06G111600 OLD5	1.32419	1.12312	0.775993	0.930986	1.28878	0.989293	0.105739	-0.484974	-0.559147	-1.01149	-0.485176	-0.791084	-0.800891	-0.733031	-0.80486	-0.855196	-0.449423	-0.207076
Manes.15G112600 ATCLC-E	0.626823	0.917685	0.819368	0.784489	0.47839	0.617133	0.308859	0.0394014	0.0763002	-0.372596	-0.767927	-0.822065	-0.188071	-0.502933	-0.581902	-0.427014	-1.05246	-1.25144
Manes.S074100 HCF173	1.46802	1.35019	-0.0676081	1.03232	1.24231	1.29588	-0.436097	-0.602023	-0.792378	-0.208685	0.148707	-0.526969	-0.474019	-0.753701	-1.11988	-1.19694	-0.362187	-0.365641
Manes.02G172400 Thiamin diphosphate-binding fold (THDP-binding) superfamily protein	-0.814268	-0.879324	-1.36889	-0.866746	-0.554974	-0.717706	0.161017	0.615145	-0.144185	-0.0976815	0.419204	1.01566	0.330097	0.70925	0.878987	0.718668	0.765033	0.846028
Manes.16G112000 Glyoxalase/Bleomycin resistance protein/Dioxygenase superfamily protein	0.756402	0.772149	0.214093	0.507758	0.583828	0.545191	-0.036918	0.0447211	-0.11871	-0.420199	-0.0718149	-0.377016	-0.470579	-0.736946	-0.315499	-0.431552	-0.586993	-0.304784
Manes.07G110200 SULTR4;1	0.737158	0.38508	0.614335	0.514317	0.727707	0.481072	0.0247896	-0.303809	-0.134563	-0.27994	-0.266186	-0.649224	-0.376131	-0.731859	-0.590947	-0.217948	-0.325286	-0.0331947
Manes.15G110100 ZKT	1.23898	1.35625	0.895032	1.00869	0.802295	1.12839	-0.162005	-0.351074	-0.174667	-0.0875725	-0.0825325	-1.12635	-0.71906	-0.83391	-0.930442	-0.804124	-1.15453	-1.18676
Manes.01G257200 GL3	0.638704	0.708185	0.724701	0.679572	0.296343	0.373347	-0.0587426	0.001898	0.700162	-0.0303941	-0.471076	-0.897016	-0.516454	-0.797993	-0.155433	-0.464199	-0.783524	-0.997926
Manes.17G031000 plastid developmental protein DAG, putative	-0.451338	-0.456618	-0.0949239	-0.524401	-0.648421	-0.418907	0.0706054	0.00195019	-0.0810926	-0.0128754	-0.161884	0.195733	0.318037	0.473262	0.718346	0.386289	0.544764	0.501518
Manes.16G088300 JAZ12	-0.938664	-0.521043	-0.575551	-0.593911	-0.333904	-0.300024	-0.124826	-0.258152	-0.212655	0.147478	0.255164	0.528558	0.555406	0.572734	0.686715	0.683332	0.694312	0.341564
Manes.18G027800 Sugar isomerase (SIS) family protein	1.27778	1.59876	0.425945	0.142482	0.344151	0.398918	0.664331	0.11904	-0.272196	-0.309993	-0.441338	-0.568379	-0.358425	-0.649596	-0.734893	-0.918374	-1.07249	-0.50968
Manes.S075400 PLATZ transcription factor family protein	0.748546	0.767724	0.25814	1.16744	0.544813	1.24446	-0.228884	-0.0065591	0.172717	0.0506645	-0.559318	-0.452445	-0.687266	-0.877812	-0.281005	-0.636656	-1.01358	-1.32915
Manes.13G032400 2-oxoglutarate (2OG) and Fe(II)-dependent oxygenase superfamily protein	1.86745	1.53913	1.07001	1.40441	1.82393	1.69538	-1.20062	-0.872314	-0.745276	-1.05214	-0.270063	-1.09469	-0.630111	-1.00718	-0.892887	-0.623768	-0.830451	-1.36883
Manes.16G124800 TPL	-0.720561	-0.747349	-0.352125	-0.642007	-0.0678133	-0.374572	0.0161601	0.186658	-0.0884742	-0.104849	0.0603075	0.299343	0.400628	0.657143	0.45734	0.258058	0.585087	0.737909
Manes.02G178700 Inositol monophosphatase family protein	1.11961	0.609838	0.309064	0.74177	0.908428	0.631897	-0.124594	0.238766	0.0180799	-0.367795	-0.0217438	-0.455459	-0.704327	-0.972436	-0.448101	-0.589258	-0.878633	-0.700573
Manes.17G066200 ATWRKY28	-1.08586	-1.06648	-1.09331	-0.916632	-1.00572	-1.30726	-0.148936	-0.3952	-0.125597	1.09939	1.47659	0.385664	0.721304	0.506262	0.828592	1.75542	0.750436	0.738361
Manes.S111300 alpha/beta-Hydrolases superfamily protein	0.850603	1.04028	1.03242	1.48172	-0.0332751	0.29437	0.58299	0.699648	0.968839	-0.164494	-0.319516	-0.497275	-0.924593	-1.12516	-0.99479	-0.88133	-1.071	-2.35304
Manes.10G149500 BGLU32	-1.76572	-2.04592	-2.10512	-2.47766	-2.2122	-1.44487	0.723766	-0.59282	-2.06916	1.06966	2.8748	2.47224	1.2959	1.97185	0.325544	0.435025	4.2145	3.77607
Manes.02G051000 ATCNGC2	0.815183	1.09651	0.583677	1.09471	1.42228	1.06942	-0.393157	-0.400782	-0.163767	-0.4157	-0.324406	-0.929431	-0.610039	-0.922461	-0.428489	-0.386805	-1.36728	-0.919754
Manes.15G142400 Protein of unknown function (DUF1645)	-1.29516	-1.06036	-0.376304	-0.457257	-1.10015	-1.04269	0.18497	-0.0821493	0.133483	0.794461	0.215887	0.0655547	0.849377	0.948978	0.944585	1.10018	0.0718079	0.333809
Manes.14G067600 ALDH2	-0.626639	-0.598404	-0.572503	-0.518093	-0.104029	0.0291931	0.223094	0.174095	0.0320642	-0.0359706	0.44678	0.267355	0.310648	-0.0238484	0.156131	0.153095	0.635246	0.75237
Manes.04G062200 Protein of unknown function (DUF3049)	1.77917	1.95638	-0.00465006	1.17392	0.439808	0.420505	-0.384251	0.217552	-0.0496571	0.417189	-0.694324	-0.900073	-1.17622	-0.603606	-0.840561	-1.25682	-0.687353	-0.851379
Manes.07G114200 ATHSP70	-1.15802	-0.544846	-0.70763	-1.02976	-1.22322	-0.631906	0.106139	-0.12604	-0.244689	0.059665	0.0333062	0.501645	0.96456	1.93036	0.226998	0.114856	1.57562	1.28472
Manes.06G010650 S-locus lectin protein kinase family protein	-0.7039	-0.974059	-0.718362	-0.778776	-0.545442	-0.656744	-0.206847	0.190758	0.146382	0.365146	0.507292	1.04998	0.234456	0.6366	0.37033	0.818508	0.499186	0.676467
Manes.16G054132 Haloacid dehalogenase-like hydrolase (HAD) superfamily protein	-0.12341	-0.484757	-0.639499	-0.340818	-0.331829	-0.487658	-0.0317289	0.164664	-0.232665	0.149558	0.0771258	0.201595	0.265276	0.475707	0.369425	0.516135	0.45949	0.35919
Manes.03G053565 ATHMA8	1.08932	0.442416	0.480117	0.65127	1.37925	0.35813	-0.222444	-0.337896	-0.35582	-0.478296	-0.261136	-0.31516	-0.561554	-0.593877	-0.305903	-0.396756	-0.540968	-0.604666
Manes.06G059700 SOUL heme-binding family protein	1.63891	1.52203	0.6787	0.949487	-0.396493	-0.305644	1.067	0.522703	0.093297	0.455753	-1.25356	-1.03659	-0.983827	-0.300207	-0.650736	-0.880824	-1.39759	-1.42748
Manes.14G173500 ATACP5	2.56983	2.79068	0.97513	1.28767	-0.291958	0.979304	1.05188	-0.220747	0.180257	-0.863416	0.369735	-1.6227	-0.827229	-1.99399	-1.32286	-2.16537	-1.43609	-0.534712
Manes.05G132600 Bifunctional inhibitor/lipid-transfer protein/seed storage 2S albumin superfamily protein	-1.53545	-1.1425	-0.556024	-0.738787	-1.30654	-0.254679	0.247177	-0.488248	0.591572	-0.0806416	0.666146	0.935912	1.06203	1.06551	0.706619	0.780665	0.52427	0.347614
Manes.14G009200 DECR	0.728764	0.174673	0.254291	0.397785	0.552141	0.341986	-0.160235	0.115835	-0.104208	-0.0744778	-0.0267535	-0.145779	-0.402623	-0.532495	-0.510581	-0.381927	-0.335456	-0.0904039
Manes.09G077900 O-Glycosyl hydrolases family 17 protein	-0.710247	-0.519623	-0.215354	-0.454055	-0.746186	-0.677119	-0.117269	-0.108955	-0.0559034	0.156377	0.141885	0.623642	0.425805	0.827023	0.520744	0.438492	0.66433	0.424549
Manes.13G091100 ATIPS2	1.10329	1.19921	0.723664	0.743383	0.670044	0.535546	0.372686	-0.26281	0.307125	-0.118602	-0.414938	-0.813231	-0.509335	-0.627939	-0.539645	-0.723643	-2.00431	-1.07698
Manes.07G041000 Cox19-like CHCH family protein	0.766204	0.818876	0.701121	0.281351	0.387765	0.412846	0.0611166	-0.21395	0.0339505	-0.363888	0.214586	-0.642881	-0.399446	-0.65301	-0.652306	-0.449338	-0.524499	-0.144142
Manes.08G051700 NTRC	0.761117	0.921001	0.909628	0.47297	0.530573	0.565413	0.353637	-0.326418	-0.35863	-0.344335	-0.231729	-0.56616	-0.268814	-0.504292	-0.603338	-0.54061	-0.897668	-0.656295
Manes.04G164600 Plant calmodulin-binding protein-related	-0.863333	-0.84157	-1.25737	-1.07474	-0.791216	-0.555805	-0.0628869	0.442066	-0.297076	0.30335	0.489187	1.447	0.665211	1.10036	0.508172	0.635653	0.941671	0.255925
Manes.06G150500 Divalent ion symporter	1.01177	0.762172	0.499054	0.574731	0.973058	1.39133	-0.270866	-0.105974	-0.391499	-0.0830763	0.506901	-0.704259	-0.318295	-1.13729	-1.29368	-1.00739	-0.427256	-0.281461
Manes.13G054800 Protein of unknown function, DUF538	-0.44662	-0.296024	-0.458513	-0.22534	-0.806314	-0.760724	0.0154703	-0.127233	0.161554	0.529912	-0.294376	0.0137288	0.778473	0.887162	0.518862	0.50252	-0.141407	0.0122768
Manes.07G083100 3-oxo-5-alpha-steroid 4-dehydrogenase family protein	-0.85432	-0.791148	-0.269553	-0.818792	-0.706299	-0.494609	0.142981	-0.105604	0.239235	0.501933	0.575914	0.0741885	0.786834	0.603419	0.590785	0.627009	0.107269	0.0648209
Manes.15G159000 Chlorophyll A-B binding family protein	1.06342	0.598335	0.665785	0.928811	0.822	0.572122	-0.0305776	-0.244653	-0.116013	-0.341336	-0.076691	-0.555885	-0.691361	-0.908653	-0.339772	-0.676243	-0.842499	-0.477718
Manes.02G041800 ATHB-2	-0.627784	-1.02723	-0.655591	-0.524418	-0.448135	-0.45843	-0.183644	-0.140464	-0.284306	0.457049	0.436788	0.808834	0.405561	0.871157	0.665403	0.478471	0.558502	0.404408
Manes.13G065700 Phosphotyrosine protein phosphatases superfamily protein	1.69062	1.22952	0.852529	0.959379	0.445934	0.424018	0.124163	-0.605837	0.387572	-0.750376	-0.160294	-1.09709	-0.52089	-0.981738	-0.852619	-0.948507	-0.675398	-0.247871
Manes.02G108700 ASK2	-0.737456	-0.293308	-0.45544	-0.376957	-0.625793	-0.325699	0.201185	0.157941	-0.0451252	0.0352754	0.358835	0.307639	0.39216	0.230689	0.484054	0.126579	0.619775	0.561594
Manes.06G000500 Glutaredoxin family protein	0.398314	0.784694	0.7885	0.393301	0.464663	0.646719	-0.186692	-0.15222	0.0811727	-0.282582	0.0664547	-0.890127	-0.108688	-0.674419	-0.437364	-0.635092	-0.368827	-0.427961
Manes.08G049400 elongation factor family protein	1.16408	0.716865	0.371264	0.733592	1.38413	0.972772	-0.176442	-0.3778	-0.663222	-0.438223	0.146895	0.0324156	-0.777481	-0.922309	-0.974792	-0.88355	-0.104925	-0.267711
Manes.04G079000 Calcium-binding EF-hand family protein	-0.65543	-0.431758	-1.00574	-0.710659	-1.65694	-1.44213	0.634	0.782418	-0.0306034	0.574647	0.245077	1.28036	0.239045	0.972035	0.639108	0.817626	0.531901	-0.145764
Manes.11G085500 APL3	2.07722	1.41281	0.343385	1.20144	1.91628	1.07868	-0.6487	-0.502099	-0.564522	-0.797169	-0.310826	-1.58653	-0.781193	-1.27962	-0.706675	-0.707706	-0.879058	-0.286776
Manes.18G077648 LACS9	1.64805	1.64892	0.638864	0.521207	0.617585	0.687139	0.610636	-0.434969	-0.400368	0.0905025	-0.593727	-0.752112	-0.92368	-0.383037	-1.06485	-1.35247	-0.755706	-0.753757
Manes.04G166200 Protein of unknown function (DUF3537)	-0.493708	-1.15916	-1.41134	-0.837777	-0.554276	-0.256802	0.20436	0.18302	0.298486	0.281727	0.0912887	0.725488	0.363647	0.667838	0.298265	0.444323	1.20531	0.935011
Manes.01G034300 RNA-binding KH domain-containing protein	0.505298	0.543287	0.776417	0.523164	0.49486	0.381625	0.222099	-0.131418	0.171625	0.074597	-0.487297	-0.727735	-0.29818	-0.502651	-0.388162	-0.503189	-1.01714	-0.571886
Manes.07G032100 AMC1	1.04988	1.08829	0.0805388	0.210591	0.529197	0.527811	-0.00519851	-0.300255	-0.178731	0.0373614	0.0615925	-0.580439	-0.521348	-0.417561	-0.598954	-0.411593	-0.666193	-0.450012
Manes.17G122300 Protein kinase superfamily protein	-0.96908	-0.893605	-1.34007	-0.360327	-0.289319	-0.264609	0.453449	0.015041	-0.0633267	0.0962126	0.592568	0.203441	0.780191	0.460995	0.481927	0.515824	0.586453	0.682588
Manes.14G014800	0.479596	0.431296	0.469023	0.548862	0.607374	0.317092	-0.0492821	-0.141097	0.120981	-0.26232	-0.0321312	-0.743441	-0.264195	-0.350177	-0.615499	-0.372699	-0.287879	-0.314981
Manes.04G016600 SETH2	0.628234	0.781917	0.641725	0.409983	0.78829	0.403035	-0.408867	-0.183835	0.0574003	-0.280151	-0.137402	-0.271592	-0.376671	-0.529008	-0.368456	-0.596306	-0.597361	-0.44458
Manes.13G024700 ATTAP1	0.761374	0.505451	0.564078	0.553882	0.790496	0.589144	-0.386777	-0.0322741	-0.346924	-0.399252	-0.308786	-0.0640039	-0.331823	-0.509301	-0.383585	-0.49683	-0.48726	-0.456437
Manes.01G192100 ATH7	1.83318	1.91475	0.652188	1.2456	2.27641	2.00858	-0.0225789	-0.750518	-0.269852	0.318776	0.350146	-1.75539	-1.28857	-2.21829	-1.35492	-2.094	-1.50523	-0.465653
Manes.08G171800 LTP3	-1.19493	-1.41852	-1.04738	-1.409	-1.57548	-1.40824	-0.729932	-0.411439	-1.56451	0.357316	2.73287	0.699086	1.54985	1.56512	1.14164	1.95526	1.3203	1.53311
Manes.S021926 ATRMA1	0.979818	0.557555	1.01299	0.869032	0.906222	0.784226	-0.653457	-0.273949	-0.0715859	-0.183584	-0.0425785	-0.905213	-0.486976	-0.484981	-0.213921	-0.730864	-1.17935	-0.888651
Manes.02G036400 Flavin-binding monooxygenase family protein	0.669904	0.629262	0.559617	0.398024	0.420911	0.441097	0.204628	0.00673254	0.126674	-0.32665	-0.220559	-0.918853	-0.24343	-0.43287	-0.330003	-0.33796	-1.0525	-0.486993
Manes.15G183128 OHP	0.580107	0.603653	0.779197	0.460667	0.771224	0.761157	0.132945	-0.272295	-0.382077	-0.538503	-0.0273937	-0.594409	-0.385002	-0.579557	-0.375189	-0.544675	-0.473621	-0.422055
Manes.02G107900 GDSL-like Lipase/Acylhydrolase superfamily protein	0.954416	1.19913	0.933689	1.36774	1.12322	1.15472	0.161475	0.0125521	0.318585	-0.877254	0.417867	-0.971817	-0.799801	-1.75095	-0.73414	-0.610495	-1.63185	-1.49352
Manes.18G048100 AREB3	-0.517081	-0.497641	-0.367074	-0.588177	-0.256296	-0.466944	-0.000296857	0.260004	-0.287119	0.0906538	-0.0361003	0.455183	0.142057	0.482063	0.41475	0.469764	0.548455	0.71447
Manes.09G105200 ATPDX1	1.82271	0.736874	0.236864	0.802043	1.37846	1.38201	-0.78726	-0.186538	-0.802991	-0.603855	0.462451	-0.573442	-0.903987	-0.995059	-0.881194	-0.784102	-0.14176	-0.36821
Manes.08G024900	0.92123	0.822045	0.733056	0.614503	0.535145	0.546341	0.0905814	0.407183	0.212129	0.277623	0.224929	-0.955245	-1.03503	-0.865519	-0.718622	-0.654862	-1.51159	-0.586798
Manes.10G008900 ATFER4	1.02068	0.902997	1.68566	1.11251	1.04658	1.31013	-0.84956	-0.954636	-0.173825	-0.333054	0.291142	-1.16591	-0.716789	-1.34314	-1.0468	-1.21428	-0.034242	0.239268
Manes.01G018600 Zinc-binding dehydrogenase family protein	1.06164	0.650213	0.0788633	0.701167	0.561269	0.698323	-0.171137	-0.170247	0.0984489	0.206574	-0.111445	-0.382722	-0.813928	-0.337397	-0.422823	-0.865475	-0.616881	-0.80218
Manes.14G163000 HSP20-like chaperones superfamily protein	-1.97136	-0.629793	-0.261998	-1.55225	-2.05996	-1.53677	1.06661	0.146801	0.514623	0.182121	-0.371104	0.629814	1.3169	1.83213	1.05129	0.509135	0.967109	0.862957
Manes.04G100800 RING/U-box superfamily protein	1.20235	1.06867	-0.158533	-0.0250297	1.06935	0.677489	0.483794	0.286192	-0.453949	-0.130041	0.0400002	-0.319447	-0.364495	-0.298517	-1.1593	-1.67253	-0.371672	-0.13705
Manes.05G186100 AAP6	0.38032	1.08445	1.24804	1.25156	0.541802	0.785951	-0.303789	-0.786548	0.0572393	-0.611147	-0.400814	-0.724002	-0.59226	-0.424252	-0.398178	-0.0708967	-1.2392	-0.87942
Manes.06G176700 GAPCP-2	0.818712	0.891479	0.324937	0.285684	0.53611	0.195393	0.111394	-0.115989	-0.134911	-0.17867	0.16753	-0.329202	-0.479856	-0.1814	-0.617294	-0.816478	-0.511599	-0.285397
Manes.01G022900 CDF1	-0.434617	-0.387189	-0.58896	-0.492661	-0.304304	-0.328768	0.069171	-0.0435943	-0.307534	-0.0688163	0.139045	0.616673	0.495624	0.641506	0.256375	0.216785	0.67713	0.482624
Manes.17G022900 Protein kinase superfamily protein	0.467678	0.462179	0.173594	0.212075	0.399081	0.344556	-0.0973568	-0.0848963	0.117151	-0.0447893	-0.0131494	-0.0293212	-0.287567	-0.799641	-0.251428	-0.182123	-0.401571	-0.198728
Manes.11G096500 Protein of unknown function (DUF1624)	0.998145	0.971032	0.560511	0.488763	0.285088	0.294516	0.119896	-0.1442	-0.103063	-0.445965	-0.239087	-0.54599	-0.520633	-0.342346	-0.642945	-0.68009	-0.291629	-0.181359
Manes.07G135900 biotin/lipoyl attachment domain-containing protein	0.697562	0.562065	0.547597	0.557723	0.914222	0.551694	-0.66419	-0.268419	-0.110522	-0.250121	0.117491	0.074929	-0.619542	-0.749017	-0.125632	-0.374201	-0.425803	-0.770449
Manes.05G179800 Gibberellin-regulated family protein	1.49278	1.21666	1.16791	1.76855	0.8735	0.569656	-0.707332	-1.20816	-0.13065	-0.873599	0.0965315	-0.991715	-0.41855	-0.602691	0.0175966	-0.621067	-1.29806	-1.62367
Manes.15G030000 Major facilitator superfamily protein	0.463039	0.560506	0.583888	0.419594	0.209447	0.476107	-0.067277	-0.0301951	-0.00410944	-0.283245	-0.206855	-0.0864198	-0.36744	-0.446973	-0.245242	-0.606181	-0.606183	-0.0934188
Manes.07G031300 ATHSP22.0	-0.735572	-0.485451	-0.690051	-0.996722	-0.735944	-0.486114	-0.424066	-0.605612	-0.291755	0.118817	0.160518	0.445419	0.242862	1.7125	1.18435	0.0255838	1.74831	0.896505
Manes.14G037500 RNA polymerase III RPC4	-0.544352	-0.541288	-0.612781	-0.45467	-0.415603	-0.535579	-0.0910147	0.0218217	0.314595	0.0847369	0.290931	0.427358	0.299046	0.235481	0.750241	0.52649	0.336766	0.389258
Manes.04G011000 ATMGT10	1.05235	0.879194	0.693155	0.912959	1.20688	1.24554	-0.173159	-0.299337	0.214556	-0.172526	-0.138627	-1.50332	-0.589768	-0.55775	-0.853285	-1.29678	-0.829055	-0.922054
Manes.01G219700 PHR2	1.13846	0.731411	0.428685	0.750683	0.558964	0.461634	-0.142859	-0.217687	-0.242057	-0.565326	-0.179949	-0.752411	-0.647876	-0.575534	-0.161215	-0.179851	-0.618681	-0.45511
Manes.06G020000	0.380472	0.367358	0.550927	0.30044	0.583264	0.465056	-0.175089	-0.0861582	0.130271	-0.160459	0.0654409	-0.64121	-0.251632	-0.56321	-0.451314	-0.393099	-0.244434	-0.225035
Manes.18G072400 ARF17	0.9947	0.831642	0.262759	0.53798	0.267633	0.598427	0.541644	0.364037	-0.273041	-0.314391	-0.659283	-0.548415	-0.2632	-0.613243	-0.768217	-0.618495	-0.493846	-0.620808
Manes.13G029000 AtGolS4	1.67309	0.965425	-0.18096	0.876862	1.55109	1.10301	-0.312273	0.177452	-0.636472	-0.735518	0.126243	-0.635599	-0.996351	-1.23315	-1.02463	-0.939693	0.000948856	0.0765795
Manes.02G097600 Sec14p-like phosphatidylinositol transfer family protein	-0.546217	-0.704253	-0.476159	-0.716376	-0.559654	-0.379789	0.123357	-0.123684	-0.0888894	0.327522	-0.216162	0.226537	0.696018	0.524686	0.676902	0.632177	0.553322	0.357842
Manes.02G157700 ATCOAB	1.02076	0.739228	0.0969322	0.199681	0.399271	0.192076	0.445623	-0.224406	-0.155271	-0.0432427	-0.14063	-0.479594	-0.364526	-0.0859056	-0.656495	-0.370034	-0.654104	-0.516206
Manes.15G179300 Protein of unknown function (DUF1637)	-0.661767	-0.649208	-0.727766	-0.51325	-0.987454	-0.738531	0.365787	-0.0616092	-0.501529	0.289303	0.136734	0.429894	0.579357	1.28202	0.674127	0.480961	0.666169	0.521542
Manes.02G034000 Copper amine oxidase family protein	-0.531738	-1.07982	-1.45166	-0.693451	0.303794	-0.1143	-0.390219	0.123135	-0.384951	0.0751511	0.886332	0.50151	0.228086	0.278008	0.457423	0.498018	1.40892	1.22704
Manes.14G166700 Polymerase/histidinol phosphatase-like	0.591618	0.431858	0.546845	0.840366	0.202674	0.269017	-0.342396	0.00149859	0.465538	-0.0928666	-0.346822	-0.615249	-0.597641	-0.446082	-0.307161	-0.0719278	-0.860754	-0.414188
Manes.16G070500 NIG	-0.563186	-0.245942	-0.307062	-0.35779	-0.359178	-0.226393	0.31746	-0.0936311	0.207432	0.0564586	-0.163716	0.0879852	0.394669	0.34797	0.242983	0.227525	0.288429	0.325328
Manes.13G153900 Peroxidase superfamily protein	1.38816	0.78155	0.678987	1.24607	1.36389	1.13141	-0.84581	-0.945627	-0.439551	0.120245	0.410002	-1.08949	-0.486818	-0.583676	-0.679136	-0.858199	-1.18898	-0.938774
Manes.05G015600 LHY	1.78458	1.78648	1.78183	1.87852	1.71855	1.79789	-0.287055	-0.931672	-0.241295	-0.253794	-0.376084	-1.94836	-0.508814	-1.69379	-2.15164	-1.6214	-1.28123	-0.981898
Manes.07G037600 2-oxoglutarate (2OG) and Fe(II)-dependent oxygenase superfamily protein	-0.766623	-0.978159	-0.62991	-0.46923	-0.310155	-0.410788	0.32052	-0.332439	-0.0593929	0.088795	0.0296093	0.288495	0.62425	0.682799	0.374748	0.503323	0.678387	1.0469
Manes.17G077000 TPX2 (targeting protein for Xklp2) protein family	-0.679416	-0.542091	-1.12635	-0.311402	-0.496522	-0.332397	0.148236	0.252835	-0.123359	0.205146	0.00610232	0.706558	0.532096	0.797616	0.383694	0.436133	0.312651	0.258359
Manes.14G101600 NIMIN-2	-0.987605	-1.47491	-1.45109	-1.54262	-0.945539	-1.37049	-0.726674	0.0982771	-0.47347	0.658293	1.81727	2.1483	0.58659	0.935161	1.25718	1.26609	1.33689	0.953769
Manes.15G051150 Protein kinase superfamily protein	1.16076	1.29745	0.81938	0.680913	0.193957	0.68838	-0.307754	-0.137558	-0.111008	-0.425001	-0.435256	-0.626141	-0.521641	-0.755261	-0.439798	-0.678567	-0.86093	-0.274053
Manes.12G055700 alpha/beta-Hydrolases superfamily protein	1.19304	0.717932	0.655579	0.586858	0.545973	0.425372	-0.179415	0.112873	-0.297631	-0.411931	-0.388148	-0.64969	-0.737282	-0.709994	-0.188153	-0.311796	-0.50441	-0.559891
Manes.16G134800 ATWRKY11	-1.07738	-1.01675	-1.33536	-0.411943	-0.630832	-0.659977	-0.316133	0.324963	-0.255749	0.866523	0.878654	1.27876	0.696333	0.570792	0.536275	0.621242	0.465936	0.508644
Manes.14G112200 ALDH11A3	1.53815	1.12397	1.34012	1.19945	1.45074	1.0123	-0.752796	-0.923043	-0.147599	-0.570447	-0.311207	-1.4312	-0.768566	-1.13895	-0.257956	-0.59835	-1.23609	-0.78202
Manes.08G058800 Concanavalin A-like lectin protein kinase family protein	-0.831509	-0.718436	-1.49409	-1.10347	-0.702417	-0.201561	0.18442	0.596338	-0.768784	0.0109927	0.661337	1.11301	0.997648	1.40899	0.0781044	-0.034634	1.04725	1.046
Manes.11G029700 basic helix-loop-helix (bHLH) DNA-binding superfamily protein	-1.00014	-0.984596	-0.961288	-0.605659	-0.470788	-0.417848	-0.152147	-0.222401	-0.443367	0.471511	0.411631	0.548819	0.147522	1.31597	0.789205	0.705049	0.792366	0.990644
Manes.05G198600 ATFKBP62	-0.551385	-0.789714	-1.04774	-0.334149	-1.04774	-1.04774	-0.407892	-0.71623	-0.417362	-0.0683443	-0.0643705	0.900828	0.667759	2.3702	0.71057	0.358084	1.84564	0.800415
Manes.06G117600 Uncharacterised protein family (UPF0041)	0.470619	0.23107	0.529026	0.411423	0.505705	0.401395	-0.189538	-0.0148638	0.0122959	-0.257975	0.0216462	-0.4154	-0.183612	-0.432329	-0.502063	-0.298141	-0.409679	-0.221084
Manes.05G131300 Ribosomal protein S16 family protein	-0.794562	-0.458551	-0.535508	-0.660647	-0.424006	-0.576984	0.140029	0.0213136	0.125629	0.295033	0.172627	0.371844	0.296692	0.552437	0.18846	0.327677	0.936625	0.773385
Manes.11G094900 PAD2	0.435398	0.318478	0.198415	0.181515	0.373958	0.342491	0.169112	0.023878	-0.135197	-0.174631	-0.176884	-0.316215	-0.286851	-0.340217	-0.313614	-0.310994	-0.182255	-0.047258
Manes.15G123800 TCP2	0.494612	0.434132	0.72224	0.498603	0.343679	0.22873	0.216146	0.00407967	0.162142	-0.14465	-0.339725	-0.776987	-0.338829	-0.568339	-0.444799	-0.122663	-0.699431	-0.411484
Manes.12G039200 RmlC-like cupins superfamily protein	-0.561125	-0.970516	-1.31491	-0.687362	-0.746715	-0.652597	-0.746397	0.143489	-0.117737	0.698404	1.08522	0.622859	0.845752	0.712691	0.572271	0.642952	0.548822	1.0158
Manes.05G089700 MLP423	-1.17304	-1.83685	-1.91837	-1.87499	-0.888461	-1.43615	1.18899	1.04257	-1.63579	0.292455	0.861193	3.0281	0.892846	2.44507	-0.512428	0.300451	2.26751	1.51374
Manes.12G153700 AK-HSDH	-0.314222	-0.646439	-1.08524	-0.221301	0.053609	-0.243109	-0.51894	-0.0834603	-0.299496	0.131563	0.536966	0.418681	0.2916	0.423598	0.334459	0.45538	0.658719	0.968633
Manes.06G152800 HSP83	-1.26317	-0.325827	-0.78036	-1.11159	-1.50468	-1.11886	0.413263	-0.01167	-0.233017	-0.166198	-0.781548	1.37155	0.887397	2.81549	0.599499	-0.159645	1.61501	0.734042
Manes.17G103700 GHS1	0.777268	0.586929	0.75505	0.399376	0.513246	0.617371	-0.0922786	-0.344954	-0.169401	-0.466186	-0.269967	-0.706258	-0.428794	-0.604824	-0.416563	-0.0851092	-0.261512	-0.323959
Manes.06G141300 PGM1	1.13574	0.969678	0.369986	0.522962	-0.0178054	0.248897	0.29089	-0.161108	-0.0547432	-0.230818	-0.29652	-0.770366	-0.367391	-0.387272	-0.317664	-0.301622	-0.661687	-0.821024
Manes.06G050000 ATNUDT19	0.419889	0.515663	0.555717	0.621875	0.440955	0.226761	0.0268415	0.0280598	0.194597	-0.233081	-0.374341	-0.0978272	-0.541886	-0.509844	-0.678056	-0.298294	-0.335254	-0.346372
Manes.03G193200 ATCUL1	0.424017	0.223186	0.286788	0.288579	0.222163	0.275154	-0.166612	-0.20041	-0.0399103	-0.168582	-0.120222	-0.181853	-0.162662	-0.00338026	-0.353938	-0.217998	-0.101275	-0.206242
Manes.16G025400 Clathrin light chain protein	-0.489451	-0.592314	-0.357332	-0.262262	-0.232208	-0.397348	-0.231874	-0.00390521	0.265329	0.39589	0.313343	0.44233	0.297326	0.284601	0.219184	0.319189	0.22885	0.193239
Manes.09G185200 ZFN1	0.72036	0.884713	0.404604	0.645212	0.252191	0.224393	0.376089	0.361272	0.0795436	-0.311139	-0.47977	-0.296222	-0.742661	-0.80129	-0.230662	-0.174576	-1.13474	-0.621343
Manes.12G109000 HOS15	-0.796135	-0.379405	-0.19217	-0.170764	-0.704062	-0.437025	0.0279866	0.16351	0.266442	0.359474	-0.093005	0.448613	0.256948	0.329094	0.35606	0.641245	0.223992	-0.161399
Manes.04G095600 ERF1-3	-0.295042	-0.296853	-0.3183	-0.305419	-0.462317	-0.406451	0.0777357	0.0420148	0.0633905	0.13205	0.095863	0.0985953	0.208159	0.372664	0.20391	0.283829	0.462086	0.394398
Manes.01G218200 BGLU11	1.04013	1.13213	-0.0822786	0.874088	1.07519	0.900794	-0.515923	-0.0892974	-0.377749	-0.323803	-0.493983	-0.413079	-0.655487	-0.588234	-0.112952	-0.487231	-1.28549	-0.491521
Manes.09G179000 CRB	0.859706	0.821326	1.26375	0.884238	0.317295	0.65292	0.122726	-0.391432	0.0327764	-0.396366	-0.268772	-1.36273	-0.275908	-1.0492	-0.495972	-0.188345	-1.00377	-0.601015
Manes.01G124200 PSY	0.892724	0.564831	0.711366	1.17172	0.289632	0.345178	-0.54774	0.296165	0.520427	-0.00992808	-0.130444	-0.390505	-0.969785	-1.02114	-0.269999	-0.227118	-1.11416	-0.984396
Manes.15G113700 VPS9B	-0.280328	-0.446232	-0.478574	-0.55338	-0.511354	-0.627492	0.214089	0.0811846	-0.0458869	0.239722	-0.209592	0.195625	0.23748	0.606989	0.715803	0.416232	0.576065	0.0855227
Manes.17G096900	1.81536	1.9044	-0.0243296	0.817453	0.211767	0.541003	0.0336598	-0.0694525	0.0692667	-0.429324	-0.110331	-0.771411	-0.465391	-0.813427	-0.988298	-1.14182	-0.562492	-0.747058
Manes.12G126900 KAC1	0.47652	0.745891	0.859942	0.5485	0.268591	0.559729	-0.0185085	-0.105574	0.353578	-0.166754	-0.561711	-0.730724	-0.353702	-0.599346	-0.43958	-0.206185	-1.04749	-0.54473
Manes.06G025700 Protein kinase superfamily protein with octicosapeptide/Phox/Bem1p domain	0.609954	0.73882	0.189121	0.36004	0.138393	0.0123437	0.18551	0.111215	0.139814	-0.220703	-0.28909	-0.31281	-0.440268	-0.226022	-0.322966	-0.513393	-0.379544	-0.161345
Manes.13G152000 RING/U-box superfamily protein	0.873196	0.644864	0.23566	0.499772	0.110801	0.275162	-0.194348	0.0743901	-0.0573497	0.24336	0.28104	0.0555775	-0.328612	-0.618668	-0.444637	-0.745909	-0.653988	-0.534151
Manes.04G164200 SCL-3	-0.64704	-0.362456	-0.379237	-0.737227	-0.604295	-0.21172	0.0979673	0.27707	-0.186987	-0.189981	0.28595	0.0954699	0.627765	0.176176	0.509514	0.254458	0.730092	0.952478
Manes.07G018100 CYP96A1	0.598228	0.332745	0.585922	1.44434	1.35946	1.02031	-0.476402	-0.0848236	-0.185694	-0.151335	0.437662	-0.28314	-0.407588	-1.09473	-1.27213	-0.84052	-0.714798	-0.681402
Manes.01G269100 ATSPX3	1.50663	1.87124	0.376298	0.66121	0.532914	0.315244	0.626055	-0.502588	0.207367	-0.625002	0.334304	-0.383349	-0.81374	-0.971493	-1.14471	-1.48675	-0.276233	-0.503751
Manes.03G116900 Dynein light chain type 1 family protein	1.33007	1.4543	0.558503	1.16616	0.304142	0.223065	-0.126354	0.180214	0.0433113	-0.248518	-0.0301105	-0.557957	-0.893899	-1.48133	-0.487455	-0.111906	-1.04339	-1.23399
Manes.S022167 APS2	0.648693	0.486623	1.28177	0.69165	0.537986	0.864542	-0.416863	-0.840943	0.0446045	-0.256871	-0.022776	-0.783971	-0.451682	-0.826109	-0.195654	-0.452915	-0.441007	-0.424491
Manes.18G094200 Protein of unknown function (DUF3511)	-1.04525	-1.03945	-0.537322	-0.551005	-0.45413	-0.808686	-0.307152	0.142653	0.0414573	0.358534	0.410631	1.08726	0.514646	0.986234	0.563824	0.868728	0.329763	0.0727136
Manes.08G073400 O-Glycosyl hydrolases family 17 protein	-0.937233	-0.968195	-0.0142674	-0.323483	-0.657042	-0.481816	0.210394	-0.0381027	0.458046	0.0812978	-0.352202	-0.135973	0.481487	0.302971	0.982718	1.26136	-0.253908	0.204881
Manes.06G056400 ATBCB	0.237676	0.817937	1.15989	0.618128	0.506296	0.792768	0.698581	-0.0224911	0.13211	-0.509195	-0.110264	-0.424395	-0.341207	-0.890009	-0.639692	-1.13673	-0.891446	-0.709985
Manes.11G037900 D-isomer specific 2-hydroxyacid dehydrogenase family protein	-0.919195	-0.544769	-0.389716	-0.400259	0.00734282	-0.174259	0.0827116	-0.0758336	-0.472886	-0.209466	0.213934	0.269595	0.440389	0.423915	0.392544	0.514059	0.739645	0.764961
Manes.16G136700	-0.242328	-0.817699	-0.665563	-0.677528	-0.592439	-0.732151	-0.326691	-0.0130405	-0.217611	-0.176983	0.0982227	0.546565	0.202512	0.977824	0.910399	0.665264	0.733263	1.181
Manes.08G072560 basic helix-loop-helix (bHLH) DNA-binding superfamily protein	-1.06556	-1.05091	-1.13322	-0.796707	-0.424384	-0.387508	-0.231392	-0.330626	-0.386996	0.665165	1.57158	1.70119	0.748805	0.235491	0.496277	0.504371	1.13631	0.32672
Manes.02G064800	1.203	0.975366	0.456876	0.794002	0.586432	0.657255	-0.0605384	0.0988886	-0.262795	0.100844	-0.527741	0.0334879	-0.640297	-0.870148	-0.853761	-0.937835	-0.689773	-0.686903
Manes.08G089250 SQD2	0.933962	1.47834	0.713629	0.626669	-0.555734	0.442628	0.32004	-0.249828	0.416294	-0.478603	-0.29489	-0.880354	-0.440421	-0.771519	-0.439774	-0.429082	-0.672849	-0.501814
Manes.14G126500 LSH6	-1.30267	-0.538407	-1.00297	-0.710662	-0.84868	-0.259936	0.410976	0.449403	-0.241251	0.168462	0.0190247	0.44191	0.343312	1.3125	0.362154	-0.0327198	1.16185	1.21295
Manes.12G054500 Thioesterase/thiol ester dehydrase-isomerase superfamily protein	0.249908	0.465575	0.386708	0.459523	0.225259	0.433578	0.0987742	0.0827093	0.0408017	-0.249771	-0.17995	-0.174874	-0.248985	-0.487675	-0.323395	-0.445642	-0.102006	-0.574222
Manes.04G093000 Glycosyl hydrolase family 38 protein	-0.386957	-0.986787	-0.727349	-0.477325	-0.205642	-0.375484	0.168176	-0.0203213	0.170924	-0.198542	0.20812	0.486983	0.0989909	0.265537	0.5284	0.742595	0.667819	0.742757
Manes.16G128900 ATWRKY40	-0.60292	-0.993674	-0.851705	-1.14429	-0.559832	-0.700007	-0.499793	0.0383496	-0.594357	0.522518	1.24034	1.39445	0.825976	0.606537	0.866842	0.925323	0.430779	0.175979
Manes.08G138300 ATPPCK2	1.00685	0.86265	0.0490704	0.186835	0.726594	0.779503	0.125123	-0.0812548	-0.23845	0.0169741	-0.309085	-0.112369	-0.189554	-0.397611	-1.02394	-0.411352	-1.01105	-0.684655
Manes.02G117300 Auxin efflux carrier family protein	1.16896	1.13857	-0.284853	0.823341	1.18571	1.13229	-1.1336	-0.376898	-0.374618	-0.372027	0.478164	-0.350358	-0.720334	-0.893193	-0.749913	-0.649047	-0.120588	0.151199
Manes.12G141200 ATATH13	1.04201	1.01838	0.598323	0.843257	0.719303	0.794291	-0.102348	-0.403952	-0.0445585	0.0903337	-0.284886	-0.800795	-0.450215	-0.91578	-0.526075	-0.737131	-0.882996	-0.920085
Manes.05G011600 NIMIN-1	-0.630301	-1.06817	-0.53519	-1.0733	-1.05033	-1.06977	-0.782421	-0.230911	0.251097	0.555781	1.56579	0.746477	0.673744	0.501385	0.732989	0.763654	1.17272	0.957638
Manes.16G126400	-0.855776	-0.416141	-0.27011	-0.515873	-0.542759	-0.341279	0.108629	0.119146	0.0751267	0.240343	0.166849	0.356569	0.426061	0.507958	0.22577	0.179363	0.522973	0.542921
Manes.09G055000	0.867076	0.442601	0.360141	0.675923	0.557724	0.469142	-0.495394	0.422417	-0.315515	0.191916	-0.0433949	-0.254492	-0.547943	-0.81722	-0.772273	-0.493115	-0.589648	0.0693146
Manes.05G087400 ATBET11	-0.766017	-0.524046	-0.990809	-0.701301	-0.0227363	-0.0254544	0.0116398	-0.122124	-0.395227	0.0128806	0.488658	0.700909	0.713104	0.751324	-0.0139468	-0.0306822	1.07109	0.894431
Manes.14G039100 OLE1	-0.733163	-0.631698	-0.593517	-0.81708	-0.364393	-0.17242	-0.482231	-0.892928	-0.490631	-0.189713	0.483752	0.953175	0.820026	0.945594	0.491095	0.77157	1.13643	0.935884
Manes.03G142600 Plant protein of unknown function (DUF827)	-0.713128	-0.442114	-0.320804	-0.375871	-0.631691	-0.0929552	0.0572749	0.0623292	-0.0297962	0.303121	-0.0481344	0.618399	0.307759	0.399886	0.176288	0.256748	0.700759	0.293404
Manes.09G160650 Frigida-like protein	-0.592266	-0.78019	-0.844018	-0.520547	-0.49766	-0.328878	-0.150685	0.146357	-0.466235	-0.205892	-0.0190233	1.08685	0.347198	1.00821	0.738978	0.133405	1.08959	0.860913
Manes.13G043000 PIF1	-0.821853	-0.939303	-0.481397	-0.246606	-0.291376	-0.492917	-0.637601	-0.171172	-0.378349	0.047128	0.290423	0.512098	0.127591	0.632988	0.59232	0.947409	1.2124	1.15479
Manes.10G052600 lactate/malate dehydrogenase family protein	0.746754	1.15882	1.08388	0.769017	0.0232085	0.556995	0.398373	-0.136083	0.16484	-0.206269	-0.585879	-1.33494	-0.366197	-0.751809	-0.605238	-0.867929	-0.534289	-0.497435
Manes.11G106100 CHI-B	0.478751	0.501186	1.15784	1.25911	0.565523	0.942804	-0.658902	-0.814987	0.127944	-1.06134	-0.348774	-0.124961	-0.223305	-0.74352	-0.403711	-0.0325349	-0.813115	-0.355437
Manes.16G135200 Coatomer, beta subunit	-0.436476	-0.516566	-0.109222	-0.388026	-0.0440496	-0.168522	-0.170013	-0.188127	0.256759	0.160428	-0.0209201	-0.0071378	0.217761	0.330341	0.277935	0.34652	0.350969	0.323974
Manes.16G056900 HINT 2	0.312416	0.613422	0.814099	0.297027	0.341833	0.558035	0.310445	-0.189112	0.0614016	-0.506728	-0.157859	-0.608396	-0.138147	-0.507162	-0.373842	-0.329905	-0.573544	-0.555875
Manes.13G001100 ATPGLP1	0.725247	0.391483	0.327636	0.557126	0.382754	0.408468	-0.00314971	-0.0459219	0.0360466	-0.102029	0.0611369	-0.567613	-0.408967	-0.631551	-0.215863	-0.340907	-0.55289	-0.561191
Manes.06G114500 ATGSL08	-0.412754	-0.48624	-0.209259	-0.231742	-0.249236	-0.255789	0.0496837	-0.0179084	0.121248	0.14948	0.0281673	0.40437	0.187544	0.36613	0.253714	0.067654	0.329805	0.238873
Manes.07G022900 ATATP-PRT2	0.777915	0.904321	0.945491	0.413536	0.396776	0.712969	0.214761	-0.536064	-0.165724	-0.562731	-0.261421	-0.794559	-0.525169	-0.560168	-0.287299	-0.665865	-0.270675	-0.267467
Manes.02G194900 Chaperone DnaJ-domain superfamily protein	0.564258	0.757655	0.232112	0.479681	0.524016	0.605181	0.146895	0.166888	0.13337	-0.191627	0.11558	-0.201824	-0.536352	-0.783628	-0.89331	-0.848505	-0.35601	-0.092697
Manes.12G085500 RNA-binding (RRM/RBD/RNP motifs) family protein	-0.51652	-0.569948	-1.06871	-0.575796	-0.236054	-0.581791	-0.355496	-0.0812414	-0.224157	0.412797	0.00179903	1.07556	0.32955	1.0133	0.560705	0.462104	0.840428	0.229098
Manes.17G013300 BOU	0.922293	0.652502	0.544785	0.634659	0.648212	0.689724	-0.492065	-0.108709	0.0380621	-0.0138544	-0.268327	-0.95216	-0.916899	-0.717594	-0.1322	-0.204407	-0.679053	-0.417223
Manes.18G067800	0.940012	0.256737	0.0915053	1.11053	0.868374	0.886435	-0.399043	-0.0830133	0.433585	0.0731942	0.729611	-0.252903	-1.01718	-0.869941	-0.494055	-0.758588	-0.944433	-1.09011
Manes.03G148800 LUH	-0.220226	-0.559412	-0.484688	-0.711508	-0.370279	-0.242639	-0.0300126	-0.00543415	0.160362	-0.0360851	0.0973332	0.580809	0.343525	0.438864	0.475116	0.395674	0.0653433	0.526631
Manes.15G079100	0.658718	0.609076	0.445129	0.395675	0.238948	-0.0650324	0.0767129	0.204697	0.134922	0.0267767	-0.0316532	-0.506431	-0.258112	-0.567356	-0.314889	-0.245896	-0.636	-0.834969
Manes.10G025500 Regulator of chromosome condensation (RCC1) family protein	1.35855	0.889598	0.8972	1.1353	0.978075	0.514811	-0.744915	-0.0695655	0.276335	-0.571008	-0.981623	-0.512265	-0.627156	-0.588117	-0.6089	-0.721665	-0.702308	-0.981623
Manes.08G169900 UBC28	-0.978175	-0.54305	-0.483505	-0.754958	-0.532245	-0.321237	0.189244	-0.00947637	-0.195686	-0.0663329	0.168373	0.72098	0.845829	0.750546	0.0953419	0.228318	1.08281	0.690916
Manes.16G129000 ATWRKY40	-1.27432	-1.1688	-1.17376	-1.42588	-0.774351	-1.55523	-0.163081	0.073469	-0.470874	0.584904	1.91807	2.4992	0.570707	0.633964	0.750877	0.68498	1.07899	1.56483
Manes.16G044200 RKF1	-1.07467	-0.877574	-0.684357	-0.876016	-0.0425007	-1.07467	-0.198122	0.184121	-0.160037	-0.00129624	0.629092	0.697469	0.841432	0.521474	0.196914	0.550546	1.35447	1.36111
Manes.06G100100 ADP-glucose pyrophosphorylase family protein	0.755484	0.592312	0.354488	0.502554	0.538764	0.26031	-0.370139	-0.252408	-0.130401	-0.101951	0.149331	-0.159363	-0.332156	-0.600954	-0.155884	-0.271936	-0.547914	-0.624178
Manes.09G076000 VTC4	1.16354	1.20347	0.558148	0.577373	0.0392858	0.272943	0.151426	-0.318981	0.238977	-0.391924	0.019206	-0.785629	-0.381312	-0.886233	-0.433756	-0.545782	-0.888135	-0.216194
Manes.08G092100 ATCAX3	1.28331	1.0507	2.09629	1.58783	2.88407	1.32256	-0.919442	-0.891619	0.073562	-1.11346	-0.587479	-1.1185	-1.18255	-1.3286	-0.921218	-0.867965	-1.46402	-1.4402
Manes.01G141900 AP3	-0.828343	-0.390466	-0.614399	-0.828343	-0.460807	-0.409389	0.0482099	-0.148117	0.0225695	0.111159	-0.0162014	0.310211	0.161698	0.870084	0.918937	0.448927	0.781406	0.572003
Manes.01G189900 ATVDAC1	0.549206	0.481359	0.392229	0.229617	0.383965	0.408715	0.0479986	-0.170575	-0.0772452	-0.0553732	-0.165374	-0.570908	-0.319198	-0.214002	-0.223136	-0.590635	-0.354423	-0.173682
Manes.15G104300 ATPA2	2.00911	1.51823	0.818877	1.96331	1.77238	1.66812	-1.15089	-1.06311	-0.281923	-0.484804	0.809325	-1.27606	-0.829097	-2.03237	-1.49797	-0.570978	-0.840553	-1.45103
Manes.13G117000 CYP81D8	-0.438677	-0.794935	-1.38737	-1.27471	-0.500929	-0.170887	-0.234013	-0.381387	-1.15105	0.570829	1.34899	0.529711	0.493254	0.553199	0.264435	1.1511	1.92146	1.15156
Manes.04G083800 FBA2	1.48431	1.20879	0.857228	1.00267	1.14536	1.26401	-0.384718	-0.912363	-0.506816	-0.114661	-0.210121	-1.21204	-0.458544	-0.972702	-0.927862	-0.989395	-0.686072	-0.434748
Manes.15G031800 Leucine-rich repeat (LRR) family protein	-0.306443	-0.693404	-1.28856	-1.09659	-0.456746	-0.331601	-0.134859	0.100311	-0.484588	-0.0481818	0.71268	1.00662	0.637566	1.17328	0.181048	0.53131	0.829994	0.776889
Manes.18G085000 ACR3	0.77669	0.913038	0.460318	0.93877	0.409324	0.598122	-0.36433	-0.405261	0.04735	-0.227334	-0.69207	-0.703285	-0.459674	-0.153408	-0.14735	-0.266352	-0.976076	-0.808421
Manes.10G075600 NDC1	0.660108	0.549233	0.389243	0.492516	0.328495	0.161352	0.0455806	-0.0478794	0.145418	-0.255842	-0.285195	-0.172192	-0.412697	-0.388386	-0.393371	-0.480937	-0.490326	-0.241538
Manes.02G082800 ATSS4	0.57615	0.416546	0.315691	0.563415	0.176403	0.25775	0.00662662	-0.0583284	0.119992	0.0417949	-0.172761	-0.250173	-0.494436	-0.43933	-0.24965	-0.264041	-0.506475	-0.523464
Manes.04G110900 alpha/beta-Hydrolases superfamily protein	1.4374	0.788656	0.493079	0.967266	1.03182	1.17542	-0.317641	-0.298418	-0.155458	-0.221705	0.174048	-1.30308	-0.649027	-1.27436	-0.685542	-0.454615	-0.878989	-0.747292
Manes.05G028100 Fatty acid/sphingolipid desaturase	0.756577	0.266504	0.598992	0.532918	0.624209	0.653617	-0.250845	0.0790624	0.29031	-0.246707	0.437052	-0.924022	-0.385235	-1.01834	-0.567701	-0.354358	-0.766439	-0.215101
Manes.15G045400 MAC3A	0.511398	0.503132	0.488891	0.0849448	0.465553	0.107098	0.0038606	-0.13883	-0.0923598	-0.241479	-0.223467	-0.332923	-0.183172	-0.219459	-0.0594312	-0.429348	-0.52138	-0.123429
Manes.16G128400 ALDH11A3	-0.834713	-0.13638	-0.488976	-0.130103	-0.757085	-0.315657	0.133606	-0.0731361	0.175478	0.144933	-0.0122289	0.390818	0.367049	0.466422	0.518858	0.278623	0.257952	0.340081
Manes.04G057700 Metal-dependent phosphohydrolase	0.899264	0.803964	0.154787	0.349619	0.535045	0.205786	-0.0761749	0.00145647	-0.492102	-0.262518	-0.378678	-0.14629	-0.305348	-0.229103	-0.142123	-0.40272	-0.732231	-0.302547
Manes.15G022000 alpha/beta-Hydrolases superfamily protein	0.57153	0.777447	0.614819	0.823833	0.132914	0.3924	-0.297909	-0.15742	-0.0677163	-0.140984	-0.0150836	-0.343892	-0.0257061	-0.622534	-0.708107	-0.441493	-0.121851	-0.795784
Manes.10G122900 TH-1	1.13029	0.98055	-0.0600904	-0.0334476	0.433245	0.123045	0.553789	0.117518	-0.550948	-0.177879	-0.275691	-0.266592	-0.477151	-0.13096	-0.337562	-0.575957	-0.468849	-0.480534
Manes.08G173200 saposin B domain-containing protein	-0.544803	-0.375532	-1.21348	-0.744597	-0.58767	-0.82755	0.455216	0.671196	-0.237683	0.0383515	0.0649012	1.17567	0.385508	0.744483	0.336576	0.356751	0.478363	0.595917
Manes.06G107400 SOUL heme-binding family protein	-0.97136	-0.569598	-0.749064	-0.868175	0.19669	0.526252	-0.0766474	-0.224596	-0.305929	-0.292054	0.974551	0.674382	0.361622	0.398142	-0.20416	-0.461503	1.54745	1.66419
Manes.11G072400 GAPA-2	0.930694	1.19069	0.861893	0.352134	0.225335	0.684995	0.503125	-0.241622	-0.193186	-0.430593	-0.0778937	-1.3834	-0.381419	-0.593607	-0.597017	-0.442734	-0.817624	-0.524115
Manes.05G136000	0.432998	0.314938	0.594037	0.621977	0.425186	0.402445	-0.349775	-0.292518	0.0576079	-0.444834	-0.0464614	-0.615713	-0.240084	-0.632492	-0.147567	-0.0971737	-0.302109	-0.002834
Manes.08G166700 Phosphoglycerate mutase, 2,3-bisphosphoglycerate-independent	0.59085	0.836714	0.554204	0.368663	-0.0215445	0.268878	0.191789	-0.135524	-0.0219421	-0.295388	-0.153502	-0.472068	-0.408807	-0.329968	-0.492708	-0.312707	-0.333771	-0.229423
Manes.08G014100 UDP-Glycosyltransferase superfamily protein	-1.38526	-0.936464	-0.711653	-0.328557	-0.465577	-0.364644	-0.09796	-0.0984275	0.222082	0.721043	-0.0266158	0.657138	0.650629	0.29736	0.49933	0.458485	0.64515	1.03375
Manes.09G060800 DME	-0.557079	-0.379563	-0.0635898	-0.0914045	-1.08587	-0.968509	0.365186	0.189404	0.268747	0.0595761	-0.174659	0.430695	0.388106	0.721355	0.443057	0.676462	0.106688	-0.311541
Manes.01G054900 CP5	0.695756	0.537981	0.679855	0.0857952	0.407819	0.561956	0.269124	-0.234431	-0.167651	-0.460418	-0.221139	-0.715246	-0.0929777	-0.355305	-0.619182	-0.347478	-0.342497	-0.162383
Manes.S052200 SOUL heme-binding family protein	0.335244	0.920545	0.615227	0.511222	0.130612	0.932427	0.158194	-0.0824192	0.05972	-0.28474	0.0504019	-0.617344	-0.0602156	-0.85121	-0.760201	-0.875983	-0.277511	-0.278183
Manes.08G044800 FAD2	1.58268	1.92953	1.08906	1.22005	0.676275	1.12352	-0.0568331	-0.518377	0.347178	-0.166306	-0.0456965	-1.84961	-0.700405	-1.537	-1.32642	-0.749489	-1.78194	-0.692954
Manes.14G002500 DiT1	1.03547	0.898147	0.806228	0.458487	1.36687	1.33955	-0.938492	-0.594472	-0.516695	-0.371903	-0.0301541	-0.406959	-0.790483	-0.755193	-0.286341	-0.388552	-0.66878	-0.78804
Manes.13G147200 ATRMA1	-0.937348	-1.01624	-1.21512	-1.00631	-0.902529	-0.983001	0.0743887	-0.0617925	-0.726776	0.634553	0.916541	1.21259	1.18174	1.02062	0.507487	0.27707	1.37503	1.22573
Manes.14G133100 EBF1	0.549404	0.450023	0.480681	0.593474	0.643373	0.798597	-0.156456	-0.28269	-0.0828472	-0.200548	0.213171	-0.669497	-0.382588	-0.440861	-0.600495	-0.479516	-0.756659	-0.121342
Manes.08G104100 ZFN1	0.304836	0.714344	0.516444	0.602285	0.140993	0.222332	-0.127796	-0.069303	0.196183	0.245925	-0.60832	-0.221263	-0.259369	-0.331097	-0.138939	-0.42109	-0.769476	-0.794565
Manes.16G105200 Protein of unknown function (DUF3531)	-0.590459	-0.889566	-0.341563	-0.435843	-0.443973	-0.692629	0.186863	0.285364	0.0174563	-0.226804	0.102842	0.703042	0.258569	0.407869	0.625467	0.672942	0.446932	0.496646
Manes.04G129750 D-isomer specific 2-hydroxyacid dehydrogenase family protein	0.671951	0.361093	0.0341107	0.346823	1.49244	1.4563	-0.600365	-0.199979	-0.306603	-0.454395	0.17213	-0.539177	-0.499014	-0.612665	-0.623122	-0.559945	-0.122399	-0.270492
Manes.02G075000 ARM repeat superfamily protein	-0.409396	-0.440953	-0.660345	-0.328559	-0.655055	-0.468668	-0.0388358	0.0987567	0.137496	0.174241	0.433545	0.821491	0.459943	0.507581	-0.0285579	0.451729	0.337225	0.208674
Manes.14G113600 Ribosomal protein L35	0.531098	0.455406	0.764964	0.520858	0.632309	0.6511	-0.0578952	-0.344351	-0.195866	-0.441695	-0.118969	-0.708942	-0.495739	-0.396531	-0.174699	-0.193662	-0.505021	-0.550014
Manes.16G136800 CRY3	0.828299	0.732262	0.765961	0.74949	0.365421	0.063827	0.17456	0.0225046	-0.319759	-0.302128	-0.803291	-0.167012	-0.364994	-0.459564	-0.0635697	-0.152877	-1.05827	-1.03058
Manes.08G075000 DPP6 N-terminal domain-like protein	-1.21592	-1.42462	-1.26682	-1.34549	0.1865	-0.662284	-0.622327	-0.764241	-0.787182	-0.570391	3.63823	0.747039	1.0092	-0.80373	0.36321	1.76697	2.89163	1.92878
Manes.12G145500	-1.52927	-1.47483	-0.665444	-0.698525	-0.514873	0.199447	0.249601	-0.348085	0.219121	0.137138	0.97083	0.189277	0.930199	0.752985	1.02462	0.615423	0.365425	0.128214
Manes.16G064400 FATB	0.504936	1.11697	0.852846	0.569131	0.125482	0.652278	0.160298	-0.261102	0.401488	0.295982	-0.199212	-0.63428	-0.375707	-0.776891	-0.584899	-0.952676	-0.825857	-0.932853
Manes.16G130700 ATGPX1	1.14868	0.448089	0.456713	0.421281	0.885268	0.369134	-0.132794	-0.215354	-0.666095	-0.56732	-0.0352015	-0.305906	-0.452451	-0.324945	-0.545531	-0.275358	-0.496967	0.014094
Manes.08G037900 alpha/beta-Hydrolases superfamily protein	-0.872768	-0.90828	-1.03119	-0.859844	-0.825148	-0.132344	0.0252477	0.220499	-0.194074	0.543637	0.308956	0.907665	0.39051	0.616329	0.423374	0.379473	1.21562	0.90463
Manes.10G141300 ATCCD1	0.91521	0.885296	0.254055	0.547314	0.999723	0.75925	0.091289	-0.167914	-0.3313	-0.371423	-0.0620107	-0.130085	-0.777539	-0.844041	-0.663463	-0.715249	-0.597168	-0.0825483
Manes.01G102700 PLC-like phosphodiesterases superfamily protein	1.40243	1.29491	-0.209046	0.245166	0.494518	0.424893	0.268022	0.0485594	-0.439847	-0.326436	0.312955	-0.172558	-0.569911	-0.158491	-0.497416	-1.44594	-0.552804	-0.384714
Manes.11G095500 Major facilitator superfamily protein	1.20873	0.804551	1.04729	0.913313	1.55704	1.35484	-0.666972	-0.940545	-0.430295	-0.365971	-0.124015	-0.984151	-0.32097	-0.910636	-0.839427	-0.739931	-0.99451	-0.403845
Manes.04G061400 CLPP2	-0.77425	-1.00235	0.0864157	-0.366137	-0.37483	-1.06755	0.181564	-0.132181	0.0460191	-0.0465268	-0.35075	0.0233099	0.554317	0.523974	0.420812	0.714648	0.973244	1.2083
Manes.14G138700 KNAT3	0.364252	0.355363	0.245695	0.450792	0.357864	0.289753	0.0881555	0.252023	0.165249	0.0911656	-0.0715559	-0.200055	-0.194705	-0.636946	-0.278351	-0.340317	-0.868676	-0.674705
Manes.15G107301 ACD1-LIKE	1.10321	0.55553	0.379665	0.662968	0.171555	0.103018	0.0580446	0.271657	-0.131796	-0.0325834	-0.320487	-0.344905	-0.698903	-0.309522	-0.155325	-0.323021	-1.14431	-0.672049
Manes.16G098200 PAL4	-0.804731	-0.963221	-1.12303	-0.811664	-1.40724	-1.25002	-0.325077	0.000684069	0.218637	0.923714	1.18447	1.19988	0.920169	0.714946	0.880372	0.785824	0.257636	0.718946
Manes.10G038112 PPL1	0.766416	0.454064	0.931693	0.662077	0.688647	0.669689	-0.155904	-0.169922	0.114966	-0.326619	-0.205747	-0.776609	-0.666192	-0.847032	-0.0181504	0.0590091	-1.07586	-1.1859
Manes.14G023000	-0.570779	-0.232875	-0.427495	-0.388749	-0.624474	-0.462712	0.395714	0.203456	0.0927301	0.312408	0.1218	0.491769	0.397574	0.243912	0.101015	0.0197314	0.364254	0.432991
Manes.03G114500 Peroxisomal membrane 22 kDa (Mpv17/PMP22) family protein	1.98802	1.45463	1.5648	1.41064	2.03123	1.64473	-0.343253	-1.19433	-0.791069	-0.356223	-0.216116	-1.69162	-0.723884	-1.68398	-1.42115	-1.6082	-0.720398	-0.32981
Manes.09G046000 PUB23	-0.872288	-0.872288	-0.872288	-0.872288	-0.570749	-0.383981	-0.431026	-0.501288	-0.424552	0.659617	1.62478	0.212817	0.557592	0.496056	0.967976	0.79118	0.824019	0.83087
Manes.02G132100 CYP710A1	-0.334661	-0.511433	-0.925211	-1.03875	-0.788592	-0.707458	0.241806	-0.186298	-0.081994	0.264869	0.691512	0.630835	0.681465	0.584917	0.523562	1.17618	-0.130159	0.460199
Manes.01G107200	0.676618	0.838338	0.158054	0.426538	0.868764	0.683152	-0.419729	-0.0490659	-0.245479	-0.521058	-0.0116791	0.471497	-0.493487	-0.432664	-0.56778	-0.751031	-0.56172	-0.154853
Manes.15G010500	-1.1871	-1.19723	-0.600615	-1.24448	-0.611385	-1.0695	-0.00154414	0.553126	-0.704813	-0.0689352	0.200805	1.58518	1.24541	1.002	0.277331	0.559857	1.93188	0.853942
Manes.14G091600 AtHsp90.5	-0.379774	-0.436349	-0.171764	-0.517735	-0.634164	-0.522938	0.110129	0.0805391	-0.111953	0.0234931	-0.151563	0.454744	0.229325	0.641561	0.123173	0.276592	0.811843	0.819773
Manes.12G042100 SAD1	0.26549	0.21174	0.734019	0.191639	0.424626	0.405965	0.0073191	-0.175807	0.0813267	-0.0974486	-0.00678469	-0.506909	-0.244147	-0.418917	-0.427565	-0.579859	-0.150654	0.0967773
Manes.05G137800	-0.54377	-0.450498	-1.15077	-0.96829	-0.192852	-0.40848	0.0729831	0.0179609	-0.293302	0.428845	0.730943	1.15592	0.677961	0.553409	-0.145492	-0.0620305	1.06472	0.744913
Manes.17G027900 malonyl-CoA decarboxylase family protein	0.447006	0.526693	0.754282	0.25431	0.301318	0.299321	0.273233	-0.133632	0.0461064	-0.389363	-0.528618	-0.406868	-0.204764	-0.482476	-0.161756	-0.238584	-0.544015	-0.458041
Manes.11G011200 alpha/beta-Hydrolases superfamily protein	-0.988271	-0.923432	-0.516271	-0.0980732	-0.752997	-0.357587	-0.315298	0.0510556	-0.423422	-0.228349	-0.846882	0.680817	0.895326	1.11026	0.481885	0.672946	0.649375	1.60503
Manes.06G168450 UDP-Glycosyltransferase superfamily protein	-1.06209	-0.512495	-0.462302	-0.25193	-0.334391	-0.461219	-0.545569	-0.0787157	0.200124	0.0517988	0.547199	0.709522	0.308369	0.566083	0.168896	0.699	1.11806	0.196884
Manes.04G119200 Phototropic-responsive NPH3 family protein	0.851423	1.32399	0.378017	0.379411	-0.154812	0.411245	0.761196	0.169067	0.241339	0.141942	-0.690984	-1.02398	-0.478046	-0.312367	-0.263806	-0.476843	-1.23205	-1.51061
Manes.02G095200 APC10	-0.250608	-0.790153	-0.968333	-0.638245	-0.249045	-0.481804	0.340879	0.374718	0.452895	0.0206675	-0.108393	0.165756	0.125386	0.531409	0.475139	0.562261	0.278187	0.406696
Manes.10G075700 FUC95A	0.687891	0.505205	-0.220157	0.414114	0.922833	0.659362	-0.378468	0.268283	-0.11357	-0.300925	0.138305	-0.283499	-0.687961	-0.75285	-0.186597	-0.391277	-0.365192	-0.128438
Manes.17G032700 Adenine nucleotide alpha hydrolases-like superfamily protein	-0.506532	-0.963461	-0.4902	-0.602881	-0.248569	-0.375444	0.417933	0.275205	-0.080597	0.184839	0.305336	0.59319	0.424032	0.502622	-0.0276619	0.406415	0.175266	0.552658
Manes.14G098900 Uncharacterized protein family (UPF0016)	0.72406	0.632582	0.252847	0.12102	0.316333	0.425773	-0.245914	-0.00399088	-0.127325	-0.14313	-0.217013	-0.433902	-0.0811979	-0.403486	-0.453829	-0.316524	-0.402538	0.00762495
Manes.01G237200 S-adenosyl-L-methionine-dependent methyltransferases superfamily protein	0.503025	0.544625	0.351622	-0.0435271	0.622913	0.616116	0.286944	-0.239078	-0.256102	-0.375148	0.149016	-0.371084	-0.135334	-0.525244	-0.446762	-0.65032	-0.296096	0.137567
Manes.15G000300 DNA-binding enhancer protein-related	0.731729	0.62388	0.378136	0.432069	0.39434	0.207139	-0.122758	-0.222186	-0.0344304	-0.338287	-0.313715	-0.487126	-0.341188	-0.410707	-0.263499	-0.336534	-0.155465	-0.0902451
Manes.02G066100 APE1	0.65941	0.321954	0.356001	0.273169	0.705336	0.26631	0.0367556	0.00128273	-0.190215	-0.0864722	-0.0934632	-0.610207	-0.342686	-0.598618	-0.374782	-0.410184	-0.186238	-0.0359875
Manes.13G098300 ATHB22	-1.22877	-0.468215	-0.461601	-0.248904	-0.711255	-0.237548	0.0510202	0.00498148	0.235979	0.502794	-0.0932976	0.456078	0.453705	0.500712	0.458358	0.383891	0.249714	0.534789
Manes.08G022400 SBE2.2	0.813453	0.915766	-0.123541	0.473835	0.505398	0.375775	0.150084	0.0270493	0.117399	0.107483	-0.192336	-0.300729	-0.575372	-0.607416	-0.60108	-0.662472	-0.38723	-0.494247
Manes.12G022400 Phototropic-responsive NPH3 family protein	-0.875653	-0.88405	-0.553052	0.0229181	-0.814485	-0.348961	0.0574594	0.261164	0.373733	-0.0614925	0.0172487	0.324197	0.580459	0.866872	0.715671	0.489159	-0.0460741	-0.039984
Manes.11G005300 Major facilitator superfamily protein	-0.970639	-0.490113	-1.15711	-0.965138	-0.942168	-0.933651	-0.711613	-0.579364	-0.492782	1.01859	1.96247	0.462138	0.931329	1.02276	0.628366	1.07432	0.735164	0.691046
Manes.11G125800 ATKAO2	0.775091	0.683096	0.403473	0.294104	0.305558	0.338508	0.0068909	-0.0837828	-0.316783	-0.0475811	-0.399648	0.00864899	-0.302892	-0.135498	-0.1129	-0.539367	-1.03182	-0.479054
Manes.11G138900	-0.396852	-0.592532	-0.240369	-0.957757	-0.853907	-0.291585	0.61836	0.128487	-0.0940595	0.106292	-0.104666	0.0430567	0.491775	0.976357	0.000357498	0.573515	0.43315	0.42634
Manes.08G096000 Mitochondrial substrate carrier family protein	1.33217	1.31682	0.798294	1.41443	1.35309	1.14596	-0.745794	-0.71172	-0.346518	0.041295	-0.0261668	-1.33352	-0.710871	-1.56638	-1.27514	-1.43091	0.0271977	0.41041
Manes.02G093100 CLM	-0.659063	-0.947994	-0.568466	-0.533077	-0.718881	-0.952514	-0.318538	-0.120048	-0.160971	0.853834	1.25095	0.932215	0.637073	0.405571	0.698564	0.594258	0.415956	0.0862543
Manes.18G092700 Basic-leucine zipper (bZIP) transcription factor family protein	-0.529356	-0.384378	-0.571904	-0.482517	-0.329046	-0.378698	0.0268692	0.000143842	0.041986	0.305013	0.313622	0.893718	0.169012	0.43662	0.331544	-0.0558785	0.438173	0.485374
Manes.13G038400 RmlC-like cupins superfamily protein	-0.863244	-0.787517	-0.483871	-0.711305	-0.484735	-0.557378	-0.395565	-0.538271	-1.08453	0.535844	0.94235	-0.125056	1.44868	0.382248	1.06358	0.85874	1.11797	0.490734
Manes.08G011500 MAT3	0.523175	1.00101	0.95996	0.91726	0.997519	1.15752	-0.432072	0.126603	0.603452	-0.632182	0.166669	-1.02987	-0.816099	-1.00368	-0.76184	-0.621237	-1.09539	-1.07049
Manes.07G081300 ATEXP13	-0.525074	-0.21303	-0.0497029	-0.486242	-0.466538	-0.0503598	0.0247449	-0.24966	0.147561	0.108554	0.21579	-0.15967	0.349728	0.308038	0.327991	0.308338	0.221588	0.420773
Manes.02G018900 Phosphoglycerate mutase family protein	0.626346	1.00015	0.197865	0.584326	0.378178	0.509417	0.657742	0.333909	0.222581	-0.6319	-0.507163	0.0775279	-0.602207	-0.713013	-0.516312	-0.574229	-0.847657	-0.931992
Manes.07G131600	0.344579	0.595252	0.810705	0.194804	0.271363	0.576674	0.488632	0.0129023	0.0964117	-0.338661	-0.284797	-0.424772	-0.329867	-0.599742	-0.743062	-0.50791	-0.209164	-0.389389
Manes.17G090100 ATIDD15	0.33313	0.137921	0.380947	0.309522	0.562525	0.359975	-0.237044	-0.106996	0.0220348	-0.205012	0.38127	0.00272522	-0.422363	-0.0814489	-0.258884	-0.519265	-0.345256	-0.4513
Manes.02G025100 ATOSM34	1.44863	0.938925	-0.230732	1.25671	1.07111	0.882275	-0.275498	0.0404386	-0.0663534	-0.41561	-0.0965994	0.429427	-0.974402	-0.560045	-1.05543	-0.806195	-1.10579	-1.10778
Manes.05G072300 oxidoreductase, 2OG-Fe(II) oxygenase family protein	0.671147	1.22162	0.212884	0.517229	0.237575	0.389198	-0.181754	-0.492363	0.21451	0.155232	-0.463973	-0.3788	-0.458514	-0.539587	-0.174573	-0.712852	-0.361412	-0.385441
Manes.12G004000 BCCP	0.012082	-0.445816	-0.0843157	-0.465124	-0.425311	-0.717621	0.0464134	-0.304828	-0.137988	-0.0541997	-0.0543751	0.0826653	0.236404	0.72155	0.701214	0.623115	0.214373	0.198976
Manes.05G186500 LRR XI-23	-0.937955	-0.87313	-1.12127	-0.55645	-0.501337	-0.696247	-0.0606316	0.344402	-0.605301	0.721851	1.06346	0.856496	0.48582	0.26131	0.805616	0.822465	0.575368	0.370965
Manes.10G027000 AGF2	-0.470024	-0.602286	-0.602286	-0.410319	-0.602286	-0.406786	-0.119437	0.0411215	-0.103672	0.105652	-0.602286	-0.216862	0.450935	0.74593	0.783283	0.528164	0.959377	0.852791
Manes.01G250600 HS	0.353214	0.458706	0.629216	0.191465	0.208321	0.316363	0.150694	-0.378234	0.0670962	-0.151378	-0.226432	-0.387995	-0.0543671	-0.389242	-0.141235	-0.403405	-0.406332	-0.265062
Manes.12G054200	-0.391696	-0.456068	-0.127877	-0.458957	-0.455266	-0.360215	0.17638	0.0219421	-0.175893	-0.0508908	-0.0235058	0.467845	0.0483236	0.467893	0.62685	0.561063	0.228805	0.188473
Manes.05G051900 HUB1	-0.497618	-0.251177	-0.0477007	-0.389545	-0.649372	-0.37436	0.240569	0.0724133	0.0897463	0.320283	0.00126956	0.343723	0.457921	0.373652	0.0588624	0.139886	0.209871	0.129796
Manes.08G075400 AFC1	0.607733	0.456429	0.411537	0.385383	0.289966	0.213418	0.327603	0.0264216	0.0196096	-0.133513	-0.245387	-0.80121	-0.440777	-0.532483	-0.126112	-0.094157	-0.700793	-0.369196
Manes.11G027200 CYP90D1	0.674341	0.77902	-0.0746932	0.854439	0.32585	0.730732	-0.189171	0.258708	-0.410849	0.0847405	0.262855	-0.262338	0.00678194	-0.896058	-0.564444	-0.655403	-0.502008	-0.884502
Manes.18G060111	-0.431989	-0.904178	-0.602207	-0.443662	-0.524539	-0.35519	-0.308581	0.158564	-0.0169013	0.136696	0.192807	0.328538	0.470829	0.727495	0.448869	0.661641	0.461091	0.492293
Manes.11G133200 RNA-binding (RRM/RBD/RNP motifs) family protein	-0.679839	-0.218712	-0.117849	-0.666158	-0.490609	-0.27741	0.233227	-0.0742044	0.0836366	0.0867338	-0.0728793	-0.0589615	0.607109	0.606209	0.210872	0.0787774	0.598788	0.460378
Manes.02G080600 AtUGP2	0.857919	0.676765	0.37186	0.0766328	0.325971	0.504988	0.357311	0.0957673	-0.124246	-0.303442	0.0191972	-0.647255	-0.48577	-0.741641	-0.489477	-0.40442	-0.600538	0.15127
Manes.15G019800	-0.23201	-0.490247	-0.880264	-0.593462	-0.426595	-0.267196	-0.199677	0.288902	-0.0423046	0.435533	0.449071	0.544737	0.160547	0.7372	-0.10286	0.127574	0.794931	0.438552
Manes.02G068500	-0.695034	-0.419098	-0.558705	-0.294823	-0.214877	-0.286528	0.108203	-0.00527276	-0.196611	0.470975	0.167458	0.593121	0.402995	0.379285	0.170542	-0.019203	0.496716	0.479933
Manes.03G160100 PGR5	1.02783	1.06921	0.750567	0.806421	0.826438	0.783158	-0.0389515	-0.198711	0.416556	0.0351072	-0.128196	-1.47233	-0.567762	-0.968521	-0.850943	-0.543419	-1.18832	-1.03162
Manes.06G144000 CCB2	0.405038	0.490405	0.428284	0.304161	0.392106	0.0390587	0.455845	0.267918	0.0504605	-0.344174	-0.504892	-0.168315	-0.194601	-0.440443	-0.647626	-0.434245	-0.345285	-0.139788
Manes.12G110500 Acetamidase/Formamidase family protein	0.641395	0.568767	0.307485	0.516544	0.423656	0.269831	0.23741	0.146969	0.0595902	-0.182247	-0.507239	-0.53523	-0.295314	-0.728176	-0.130857	-0.614519	-0.365113	-0.423219
Manes.17G050500 O-methyltransferase family protein	1.34323	0.753566	-1.01322	0.467674	1.09351	1.22179	0.0453895	0.252009	-0.842695	-0.219822	0.54171	-0.0136057	-0.785196	-0.487513	-0.71867	-0.845469	-0.466514	-0.458462
Manes.08G069675 ATSDAT	1.67541	1.17446	-0.225419	0.715001	1.33845	1.08442	-0.617532	-0.833102	-0.520048	-0.383439	-0.2631	-0.721481	-0.563327	-0.626007	-0.585668	-0.301338	-0.598669	-0.414553
Manes.03G061500 D-aminoacid aminotransferase-like PLP-dependent enzymes superfamily protein	-0.499552	-0.4439	-0.342785	-0.387648	-0.0295602	-0.51183	-0.226473	0.186512	-0.060366	0.0700015	0.157522	0.121211	0.288635	0.154276	0.404735	0.183498	0.651081	0.891872
Manes.09G183900 DRP4C	-1.1275	-0.329661	-0.974588	-1.14281	-1.20396	-0.615454	-0.0157208	0.12305	0.525399	0.352276	0.213871	1.1595	0.713488	0.583767	0.319729	0.299236	1.48409	0.881672
Manes.09G040200 SCL30A	-0.557363	-0.427653	-0.471403	-0.942218	-0.684265	-0.794942	0.554242	0.123619	-0.207597	-0.0146637	-0.280224	0.651234	0.491548	0.95073	0.546117	0.357253	0.717483	0.5264
Manes.09G018001 Calcium-binding EF-hand family protein	-0.82013	-0.397637	-0.151187	-0.348673	-0.207322	-0.0395744	-0.343814	-0.119262	0.326592	-0.239759	0.168763	0.213225	0.4032	0.130469	0.302788	0.533913	0.43588	0.637726
Manes.05G125200 GAPB	1.91358	1.72955	0.675073	0.539495	0.854301	1.3737	0.533966	-0.423202	-0.497153	-0.0590003	-0.145668	-1.95158	-0.781505	-0.846068	-0.914989	-1.26913	-1.28144	-0.864243
Manes.04G093225 Ubiquinol-cytochrome C reductase iron-sulfur subunit	0.736064	0.749214	0.745993	0.51952	-0.638309	-0.35809	0.676684	0.131127	0.414042	0.257843	-0.704962	-0.646863	-0.143341	-0.0770342	-0.306073	-0.464469	-1.00712	-1.00581
Manes.16G032100 DNAJ heat shock family protein	-0.381658	-0.630623	-1.03436	-0.52283	-0.423281	-0.245574	0.175786	-0.375166	-0.293633	-0.103401	0.413436	0.530734	0.391641	1.15731	0.426801	0.0441601	1.01083	0.767236
Manes.02G095900 AtPPa2	0.783584	0.910823	0.689103	0.121552	0.529292	0.400472	0.688322	0.211904	0.119125	-0.187454	0.0629738	-1.25328	-0.510654	-1.03147	-0.755715	-0.749687	-0.490389	-0.148099
Manes.09G177500 haloacid dehalogenase-like hydrolase family protein	0.971967	0.651193	0.384332	0.495281	0.557972	0.201831	0.117392	0.00640095	-0.0190549	-0.15752	-0.172697	-0.780498	-0.364064	-0.662083	-0.297549	-0.247435	-0.786732	-0.718068
Manes.17G051600 ATERF1	-0.699495	-1.19591	-1.33863	-0.964468	-1.03691	-1.37659	0.120253	0.0349036	-0.833207	0.280452	1.51807	1.3441	0.914342	1.05711	0.904683	0.787012	0.809697	1.34782
Manes.03G090700 Uncharacterised protein family (UPF0497)	1.42612	1.57731	0.195379	0.667305	0.118803	0.6522	0.47061	0.17872	0.488855	-0.267731	0.606377	-0.270009	-0.920427	-0.843743	-0.632539	-1.20323	-1.68536	-1.51245
Manes.03G073600	-0.591674	-0.0574611	-0.426712	-0.38481	-1.01824	-0.563159	0.306333	0.149163	-0.114622	0.118251	0.124125	-0.138607	0.526851	0.584699	0.38521	0.388079	0.306659	0.754963
Manes.01G226500 Late embryogenesis abundant protein (LEA) family protein	0.229296	0.40967	0.141781	0.460271	0.24408	0.171504	0.0601891	0.176341	0.013904	-0.198578	-0.102271	-0.392622	-0.417294	-0.316754	-0.114972	-0.108649	-0.347466	-0.283823
Manes.07G018900 AKT2	-0.291956	-0.0578291	-0.736098	-0.235071	-0.379698	-0.560888	0.197329	0.254796	-0.154715	0.0244225	0.248773	0.0881848	0.246751	0.328216	0.151383	0.315751	0.42121	0.588242
Manes.12G087100 Pentatricopeptide repeat (PPR-like) superfamily protein	-0.632462	-0.290246	-0.0870747	-0.541802	0.0952953	0.113615	-0.113133	-0.0716541	-0.589504	-0.240761	0.333203	0.378836	0.139272	-0.0190762	0.397972	0.202421	0.828762	0.914904
Manes.14G095900 ATPPC4	0.849138	0.956221	0.61389	0.409	0.432115	0.828926	-0.00701918	-0.394441	-0.358327	-0.39938	-0.0886924	-0.356479	-0.258465	-0.494051	-0.82506	-0.828278	-0.18776	-0.153472
Manes.15G161200	0.791036	0.661366	0.788539	0.26659	0.451364	0.752822	0.304571	-0.248281	-0.411513	-0.095471	-0.240286	-0.575038	-0.53146	-0.367617	-0.760253	-0.584674	-0.356699	-0.353505
Manes.16G130300	0.690279	0.508944	0.183639	0.250409	0.213966	0.292263	0.0217181	0.0481194	0.0312768	-0.0794317	0.00900789	-0.115211	-0.555655	-0.456119	-0.383424	-0.0240456	-0.617501	-0.389206
Manes.02G084200 Tropomyosin-related	0.29476	0.440872	0.343954	0.189222	0.16918	0.239222	-0.112324	-0.100767	0.211413	0.0299142	-0.344099	-0.219619	-0.247415	-0.206322	-0.298812	-0.287541	-0.219	-0.215317
Manes.03G062100 alpha/beta-Hydrolases superfamily protein	0.462732	0.559215	0.317018	0.434122	0.338177	0.808994	0.15954	-0.238023	0.102799	-0.287422	-0.404278	-0.615837	-0.391381	-0.487332	-0.320795	-0.408317	-0.324818	-0.229059
Manes.04G003100 copper ion binding	0.709247	0.626249	0.396818	0.0986927	0.927371	0.602041	0.000116404	-0.38534	-0.393935	-0.170718	0.0984628	-0.245265	-0.0587128	-0.303516	-0.598987	-0.922316	-0.379099	-0.264615
Manes.11G159200 cytochrome-c oxidases;electron carriers	-0.443802	-0.503942	-0.548021	-0.371338	-0.460425	-0.566464	-0.212461	-0.430458	-0.576812	-0.577271	-0.103229	0.660022	0.356929	0.78181	0.468171	0.373149	1.60591	1.9037
Manes.18G054700 PCK1	0.745266	0.721106	0.557908	0.589952	0.515747	0.77656	-0.360355	-0.22479	-0.146404	-0.437908	0.00990537	-0.56112	-0.227615	-0.311602	-0.385696	-0.611809	-0.867837	-0.381491
Manes.15G149500 ARFA1F	-0.534664	-0.605111	-0.551346	-0.722483	-0.388311	-0.38129	-0.00859403	0.0217792	-0.294356	-0.336663	0.0754135	0.849255	0.618237	0.77644	0.388728	0.0577753	1.06421	0.950912
Manes.10G061500 ATFD3	-0.787646	-0.649077	-0.203485	-0.382156	0.0536836	-0.386105	-0.272292	-0.252218	-0.11299	0.216616	0.446194	0.386425	-0.0496543	0.00931223	0.553609	0.453386	0.928399	0.952506
Manes.06G101400 Calmodulin binding protein-like	0.568708	0.891485	0.758893	0.534928	0.754608	0.851265	-0.402177	-0.281188	-0.0880368	-0.733956	-0.2208	-0.51896	-0.291122	-0.30054	-0.275459	-0.738823	-0.695414	-0.437706
Manes.16G093500 JAZ1	-0.803879	-0.631583	-0.205069	-0.257638	-0.509223	-0.565209	-0.593659	0.0138243	0.0386911	0.209344	0.0113181	0.37369	-0.0674652	0.199087	0.409487	1.2645	0.899041	0.964143
Manes.15G169600 PLL1	-0.396865	-0.46682	-0.36406	-0.199981	0.0391463	-0.3627	0.0308359	0.0517334	-0.192767	0.0428131	0.0145373	-0.104871	0.282435	0.152289	0.441503	0.241752	0.693806	0.447555
Manes.09G103700 ATCAX3	0.828135	0.282905	1.43697	0.979242	1.59919	0.817473	-0.371833	-0.562789	0.0692297	-0.813343	-0.202539	-0.794716	-0.472111	-0.54951	-0.766234	-0.704241	-0.620266	-1.04211
Manes.03G113000 Regulator of chromosome condensation (RCC1) family protein	0.16569	0.325937	0.444007	0.413145	0.110352	0.186199	0.0688947	-0.0685953	-0.0370312	0.0160201	0.00572431	-0.654729	-0.16134	-0.165327	-0.245536	-0.140782	-0.300955	-0.417492
Manes.15G147600 NAD(P)-binding Rossmann-fold superfamily protein	0.752208	0.520219	0.710888	0.483779	0.32443	0.440309	0.172894	-0.00787142	0.104534	-0.61583	-0.350161	-0.789892	-0.401433	-0.489025	-0.247276	0.0499023	-0.881838	-0.674701
Manes.15G013800 ATCUL1	0.262313	0.339662	0.0892331	0.217091	0.163682	0.190703	0.019546	0.0573944	0.177241	-0.0799387	-0.299314	-0.154951	-0.209512	-0.222895	-0.0591382	-0.225943	-0.480552	-0.14434
Manes.03G019200 ATMBF1C	-0.547195	-0.275731	-0.510265	-0.900625	-0.65701	-0.490503	0.307086	-0.435785	-0.406513	-0.634769	-0.0733312	0.101777	0.596014	1.59338	0.0679985	-0.447007	2.18451	1.89842
Manes.02G101600 FBA2	1.16122	1.16012	0.455097	0.605833	0.432195	0.964899	-0.0458248	-0.522598	-0.257603	-0.261749	-0.38947	-0.863918	-0.429613	-0.547797	-0.604397	-0.675201	-0.460141	-0.438351
Manes.06G090100 EMB2728	0.577374	0.582526	0.655338	0.450859	0.542686	0.656765	0.0506418	-0.101976	0.0579089	-0.449587	0.266108	-0.831046	-0.341559	-1.04767	-0.485761	-0.328373	-0.494926	-0.168894
Manes.05G147800	0.235709	0.432453	0.114884	0.279495	0.346456	0.620931	0.0230717	0.152784	0.0764374	-0.0574044	-0.459193	-0.37165	-0.237703	-0.295991	-0.122296	-0.340342	-0.428386	-0.583497
Manes.12G126300 MSL2	0.769174	0.884109	0.485458	0.20233	0.489387	0.637134	0.0896649	-0.143336	-0.332185	-0.223686	-0.298948	-0.319825	-0.502772	-0.60092	-0.401779	-0.576749	-0.314343	-0.23063
Manes.04G089800 SRG3	2.65793	2.14838	0.484969	1.24737	-1.43515	-0.556407	0.939512	-0.127036	0.264686	0.0494502	-0.471225	-0.976354	-0.554723	-0.828135	-0.542271	-0.701878	-1.68486	-1.4376
Manes.06G092200 RING/FYVE/PHD zinc finger superfamily protein	0.608908	0.409107	0.150804	0.118238	0.387578	0.226525	0.210679	0.13262	-0.0943231	-0.419792	0.176475	-0.0622405	-0.296348	-0.368703	-0.415129	-0.562603	-0.182182	-0.063397
Manes.11G115300 Eukaryotic protein of unknown function (DUF914)	0.63628	0.942977	0.0837766	0.336815	0.307658	0.312944	0.254514	-0.189456	-0.502088	-0.0493065	-0.356252	-0.049488	-0.259286	-0.124383	-0.447919	-0.533904	-0.14616	-0.601033
Manes.16G016600 HSA32	-0.663745	-0.174608	-0.682576	-0.394258	-0.641905	-0.351979	0.0986743	-0.187499	0.126631	0.170165	-0.0378373	0.613491	0.51158	0.996148	0.471544	0.00504776	0.358316	0.141203
Manes.17G059200	-0.517225	-0.698049	-1.06174	-0.205056	-0.718495	-0.347847	-0.161297	-0.150265	-0.543591	0.410806	0.250437	1.06332	0.572699	0.586826	0.836082	0.614306	0.283709	0.476795
Manes.14G065100 ATISU1	0.685779	0.572009	0.126927	0.60233	0.0484311	-0.0595448	-0.066596	0.12816	0.148891	-0.0789587	-0.174472	-0.426274	-0.491037	-0.262466	-0.228158	-0.0816246	-0.565427	-0.400039
Manes.01G058900 BRH1	-0.954872	-1.23141	-1.37814	-0.613336	-0.334224	-0.228321	-0.952336	0.0115358	0.106637	0.732218	0.740265	1.14929	0.187156	0.941546	0.908177	0.791633	1.03109	0.0999493
Manes.12G071000 EBS	-0.202958	-0.193839	-0.250546	-0.36263	-0.258368	-0.364121	0.123466	-0.0774957	-0.190185	0.166175	0.0615002	0.00269302	0.191674	0.466248	0.514511	0.297711	0.0602368	0.0861053
Manes.05G046900 RNA 3\'-terminal phosphate cyclase/enolpyruvate transferase, alpha/beta	0.54585	0.804776	0.37034	0.329876	0.171714	0.424596	0.14397	-0.313408	0.118033	-0.357764	-0.238445	-0.518629	-0.35798	-0.473368	-0.184629	-0.415707	-0.231837	-0.220538
Manes.18G036200 Calcium-binding EF-hand family protein	-0.690458	-1.50139	-1.47412	-1.31402	-0.104856	-1.05504	0.121952	0.519379	-1.27581	0.0655101	1.36778	1.7379	0.437239	0.928025	0.71612	0.67672	1.48804	1.33241
Manes.08G166600 Protein of unknown function (DUF567)	1.30163	0.849899	-0.00237093	0.338767	0.695219	0.418716	-0.17182	0.175578	-0.287858	-0.246877	0.0451017	-0.476159	-0.638107	-0.622711	-0.881764	-0.043034	-0.509554	-0.387291
Manes.05G141400 AMY2	0.693486	0.545968	-0.229186	0.434911	0.91573	0.749218	-0.0910343	-0.273758	-0.254244	0.126092	0.149884	-0.295471	-0.431125	-0.909554	-0.60718	-0.689234	-0.103776	0.279231
Manes.14G006300 CCT motif family protein	0.854909	1.45949	-0.0747455	0.812286	0.379486	0.630813	-0.177226	-0.0775199	-0.300879	-0.360684	-0.18526	-0.211406	-0.536685	-0.793802	-0.371631	-0.706494	-0.292828	-0.416484
Manes.06G136300 Plant invertase/pectin methylesterase inhibitor superfamily protein	-0.963314	-0.86479	-0.0214105	-0.716223	-1.09213	-0.271832	0.229837	-0.560832	0.2047	-0.311274	0.170889	-0.470805	0.850436	0.630664	1.17475	1.29415	0.103359	0.822464
Manes.17G119500	0.853594	0.862439	0.429215	0.326796	0.205807	0.406268	0.285474	0.0256488	-0.123527	-0.446231	-0.194154	-0.536434	-0.117815	-0.239242	-0.817366	-0.448869	-0.750035	-0.322665
Manes.07G090900 ATOEP16-1	1.32338	1.12712	-0.433962	-0.0150422	0.682579	0.519373	0.481555	0.0232344	-0.540454	-0.316276	-0.0400369	-0.159685	-0.539378	-0.400407	-0.632447	-0.972112	-0.237773	-0.0232535
Manes.08G095800 ATFER4	0.561148	1.13168	2.56338	2.15481	2.38679	1.94305	-1.59582	-1.56087	-0.328224	-1.38231	1.1422	-1.06697	-1.40976	-2.74999	-0.742202	-1.17567	-0.0611214	0.291886
Manes.18G084900 Protein kinase superfamily protein	0.677494	0.89098	0.521	0.996101	0.910588	0.417115	-0.334889	-0.294408	-0.185098	-0.304496	-0.361774	-0.592924	-0.438289	-0.807119	-0.0743922	-0.634148	-0.354087	-0.701872
Manes.S025800 DPP6 N-terminal domain-like protein	-1.07818	-0.881081	-0.864238	-0.551225	-0.0852911	-0.0493499	-0.715615	-0.591846	0.0949289	-0.453102	1.38196	0.101593	0.652077	-0.886122	0.769847	2.13124	1.29187	0.986507
Manes.05G003700 Cytochrome c oxidase subunit Vc family protein	0.641912	0.224805	0.45253	0.500507	0.886977	0.401347	-0.466183	-0.110651	-0.0697371	-0.499991	0.152295	-0.532149	-0.422894	-0.530756	-0.390839	-0.0876126	-0.334581	-0.0796884
Manes.05G096100 ATHB-1	-0.718397	-0.236401	-0.732195	-0.462866	-0.280377	-0.570314	-0.307187	-0.20368	-0.0332816	0.497449	0.418728	0.645115	0.314654	0.402459	0.473155	0.483515	0.47484	0.521518
Manes.14G101900 Integrase-type DNA-binding superfamily protein	-0.671286	-0.522838	-0.243327	-0.601441	-0.45779	-0.283723	0.183675	-0.0295259	-0.149416	0.300359	0.0972316	0.440894	0.407177	0.669278	0.0997451	0.140457	0.681853	0.518008
Manes.15G079000 4-Oct	0.261751	0.599349	0.732588	0.767237	0.199101	0.229937	-0.0997248	-0.0312067	0.0392103	-0.011921	-0.0598053	-0.488579	-0.291343	-0.464449	-0.265866	-0.406991	-0.769296	-0.568827
Manes.12G024600 RPM1	-0.567582	-0.303825	-0.588396	-0.0456853	-0.824784	-0.471314	-0.152118	0.188644	0.321987	0.200104	0.0617407	0.418425	0.0128597	0.396667	0.556206	0.641578	0.267237	0.206084
Manes.05G002300 Late embryogenesis abundant protein (LEA) family protein	0.428066	0.697682	0.467799	0.427172	0.38006	0.20347	0.0976284	-0.0647316	-0.015983	-0.146144	-0.00918576	-0.417109	-0.259793	-0.472631	-0.871864	-0.346682	-0.319839	-0.0399403
Manes.13G136100 Protein of unknown function (DUF677)	-0.530759	-0.359935	-0.477375	-0.395393	-0.460506	-0.338195	-0.502366	0.315411	0.058247	0.362857	0.332954	0.794356	0.142232	0.260417	0.549939	0.226066	0.273282	0.323447
Manes.04G117400 Rubredoxin-like superfamily protein	0.452688	0.629752	0.675344	-0.00819617	0.446401	0.555124	0.31778	-0.157911	-0.0333228	-0.33333	-0.17661	-0.732457	0.0143343	-0.412285	-0.477789	-0.399122	-0.532912	-0.462224
Manes.09G170100 Ribosomal protein L30/L7 family protein	-0.623233	-0.973135	-0.407747	-0.593173	0.0858183	-0.516001	-0.683756	-0.282545	-0.48946	0.0781947	0.259138	1.23908	0.498217	0.86136	0.416327	0.689462	0.834457	0.576829
Manes.14G042100 Transcriptional coactivator/pterin dehydratase	1.04169	0.854449	0.951025	0.690953	0.2059	0.101981	-0.142304	-0.364805	-0.235999	-0.499127	-0.544977	-0.879487	-0.409389	-0.243628	0.0891247	0.194407	-1.01079	-0.916158
Manes.03G197000 Ribosomal L22e protein family	0.202026	0.135804	0.811731	0.497846	0.907238	0.192157	0.0353355	-0.324174	-0.166928	0.146216	-0.167089	-0.438262	-0.457026	-0.547582	-0.1774	-0.255552	-0.417725	-0.47646
Manes.15G027500 SNARE associated Golgi protein family	0.402079	0.542554	-0.0533012	0.225471	0.237985	0.277618	0.252198	-0.0372863	0.112776	0.0537804	-0.0549671	0.143021	-0.354951	-0.339247	-0.634413	-0.326967	-0.302033	-0.323464
Manes.06G164100 RNA-binding (RRM/RBD/RNP motifs) family protein	-0.96561	-0.464462	-0.477849	-0.309568	-0.493489	-0.0309359	-0.263434	0.365211	-0.428215	0.0984652	0.0245974	0.623281	0.299975	0.658337	0.274826	0.693537	0.631129	0.28581
Manes.12G069200 Phosphotyrosine protein phosphatases superfamily protein	1.09724	1.30665	0.873886	0.676911	0.111586	0.0476125	0.220589	-0.56653	0.0865259	-0.58782	-0.357358	-0.474602	-0.385605	-0.795763	-0.506783	-0.414929	-0.651871	-0.261525
Manes.08G102300	-0.375289	-0.507551	-0.507551	-0.507551	-0.310149	-0.312051	-0.339337	-0.238901	-0.322399	-0.507551	-0.0390069	0.339186	0.740561	0.116948	0.423263	0.619479	1.43051	1.31143
Manes.03G142700 Sec14p-like phosphatidylinositol transfer family protein	0.648999	0.728735	0.516344	0.383335	0.00718564	0.0246525	0.179607	0.0675388	-0.00754382	-0.00573832	-0.523327	-0.582333	-0.448807	-0.458011	-0.254155	-0.216559	-0.286039	-0.356675
Manes.18G138400 Major facilitator superfamily protein	0.689461	0.873993	0.17267	0.584858	0.150271	0.440311	-0.188758	-0.0582332	-0.087535	0.0958788	0.0157839	0.315699	-0.39829	-0.48469	-0.153457	-0.298739	-1.11524	-1.22286
Manes.17G016800 ACT1	0.466222	0.353725	0.388255	0.29271	0.422123	0.489463	0.158867	-0.158316	-0.192903	-0.117981	-0.0506014	-0.301873	-0.262074	-0.465156	-0.494247	-0.253151	-0.332774	-0.256055
Manes.02G065600 ICME-LIKE2	0.84404	0.497114	0.21036	0.869448	0.552927	0.0426461	-0.371782	-0.445848	0.00909208	-0.431904	-0.235167	-0.408859	-0.145716	-0.117531	-0.394927	-0.205524	-0.285924	-0.438643
Manes.08G075200 Tetratricopeptide repeat (TPR)-like superfamily protein	-0.552663	-0.459282	-0.456172	-0.228488	-0.44207	-0.122514	-0.0638309	-0.0365969	-0.102301	0.320837	0.141272	0.400944	0.321057	0.362897	0.0627614	0.340944	0.678439	0.362478
Manes.08G035700 YAB2	0.414745	0.184581	-0.595039	0.732238	0.749024	0.422981	-0.184725	0.133136	-0.328312	0.291287	0.0586581	0.355767	-0.561939	-0.4278	-0.453191	-0.267491	-0.205846	-0.372823
Manes.05G169600 ADR1-L1	-0.521945	-0.903084	-1.36069	-0.679766	-0.703794	-0.442224	-0.573837	0.0726724	-0.361532	0.670707	1.31976	0.822369	0.710379	0.214654	0.54325	0.743648	1.02914	0.716075
Manes.18G045800 ATSAT32	0.736571	1.06231	0.685749	0.276729	-0.596027	-0.242786	0.192687	0.022965	-0.0138616	0.000127381	-0.204415	-0.433717	-0.146551	-0.17723	-0.381736	-0.19271	-0.511999	-0.68923
Manes.09G108300	-0.714641	-0.606127	-0.647998	-0.654936	-0.649501	-0.846903	-0.118927	-0.248083	0.491319	0.381708	-0.846903	-0.0697641	0.163452	0.880456	0.891283	1.30896	0.26487	1.2067
Manes.06G101900 WLIM1	-0.510549	-0.504419	-0.482764	-0.875658	-0.485551	0.230367	-0.552534	0.177083	0.0471443	-0.103163	-0.13648	0.492232	0.437312	0.482366	0.377342	0.394136	0.873591	0.823987
Manes.07G010700 Acyl-CoA N-acyltransferases (NAT) superfamily protein	-0.49274	-0.210561	-0.364811	-0.496118	-0.787963	-0.13883	0.615156	0.22805	0.168777	-0.108468	0.00732049	0.275555	0.244889	0.261996	0.303407	0.0549257	0.381451	0.419109
Manes.01G147900 Rhodanese/Cell cycle control phosphatase superfamily protein	1.54827	1.14758	0.265984	0.742892	0.757773	0.567535	0.139535	-0.555448	-0.180553	-0.390576	-0.383079	-1.59367	-0.224891	-0.840857	-0.868944	-0.772987	0.129947	-0.156168
Manes.04G074700 ERD7	-0.93332	-0.547354	-0.607539	-0.610832	-0.539371	-0.358986	0.207056	-0.0184262	0.103613	-0.169083	-0.0378253	0.541159	0.52385	0.184335	0.154865	0.389348	1.29276	1.53667
Manes.02G107700 SGNH hydrolase-type esterase superfamily protein	0.612301	0.659165	1.39139	1.53972	0.911855	0.709812	-0.318017	-0.318715	0.662728	-0.673026	-0.0961654	-1.29239	-0.706007	-0.704373	-0.658354	-0.438878	-1.2846	-1.33124
Manes.04G095400 ATGRXCP	0.777241	0.901807	0.459182	0.366158	0.436128	0.261244	0.198546	-0.241058	-0.197933	-0.372913	-0.273815	-0.608436	-0.413578	-0.458497	-0.346615	-0.417256	-0.363106	-0.183327
Manes.10G007600 IMK2	1.16311	1.56327	0.799326	0.0723367	0.329742	0.243316	0.205263	-0.296088	-0.0392018	-0.187401	-0.624616	-0.88349	-0.28807	-0.0249375	-0.250485	-0.44539	-1.1509	-1.60818
Manes.12G113500 ACA2	0.254178	0.204634	0.441178	0.220406	0.270386	0.239494	0.0327958	0.0584124	0.0120071	-0.15927	-0.125948	0.110722	-0.350051	-0.66398	-0.269415	-0.173679	-0.145217	-0.0152017
Manes.17G040400 ENDO4	0.142759	0.416672	0.693931	0.367262	0.174438	0.259982	0.188836	-0.171607	0.241929	-0.107976	-0.138938	-0.293784	-0.348023	-0.47033	-0.530984	-0.424783	0.0027373	-0.218175
Manes.12G073200 Histidine kinase-, DNA gyrase B-, and HSP90-like ATPase family protein	-0.506463	-0.513957	-0.100067	-0.783772	-0.547015	-0.261623	-0.203591	0.0459969	0.0797125	0.0663843	-0.0253912	0.493794	0.225776	0.613129	0.668296	0.37128	0.30364	0.496827
Manes.08G000400	0.540584	0.499406	0.435947	0.462082	0.816204	0.389219	0.205771	-0.00543099	0.0596874	-0.259158	0.0154622	-0.486575	-0.574419	-0.821043	-0.213134	-0.382993	-0.56007	-0.6979
Manes.16G059500 IMPL1	0.41654	0.640215	0.232207	0.20725	0.369283	0.571915	-0.12288	-0.0493387	0.00968977	-0.260177	-0.213966	-0.432213	-0.352252	-0.575339	-0.0374568	-0.153389	-0.375027	-0.323193
Manes.18G075800 Thioredoxin superfamily protein	-0.35842	-0.164136	-0.697292	-0.622005	-0.505161	-0.29244	0.768174	-0.0279698	0.0428883	0.226939	-0.198998	0.06	0.229153	0.388816	0.269786	0.398447	0.170789	0.483041
Manes.01G232000 HCO3- transporter family	0.868423	1.5915	1.03297	0.636857	0.937353	0.745294	-0.222018	-1.05349	-0.38338	-0.460083	-0.458654	-0.763453	-0.445202	-0.227614	-0.514319	-0.538194	-0.781074	-0.948955
Manes.08G171700 ATLTP1	-1.6599	-1.40784	-2.20228	-2.6225	0.683052	0.874968	0.670716	-0.604678	-1.6127	-0.0440194	2.25964	1.83248	1.40479	1.40802	0.236226	0.245517	1.3792	1.47463
Manes.05G178100 MRG1	-0.583206	-0.0651016	-0.713512	-0.644337	-0.473145	-0.400611	0.256088	0.36918	-0.162908	0.343656	0.332315	0.485094	0.255335	0.169785	0.23399	-0.0344504	0.608549	0.747899
Manes.06G063700 RHA2A	0.756868	0.854005	0.872385	0.479195	0.465023	0.838301	0.278681	-0.581023	-0.0238286	-0.409442	-0.205015	-1.13781	-0.102731	-0.875017	-0.733887	-0.814685	-0.0384064	-0.124535
Manes.03G082900 PSBR	-1.04606	-0.36499	-0.447535	-0.358991	-0.776301	-0.371349	0.408808	-0.679159	0.19374	0.00535535	0.135824	-0.417308	0.905781	0.323082	0.670327	0.461376	1.13122	0.764144
Manes.04G010800	-1.04121	-1.18164	-0.283409	-0.449889	0.293181	0.0676306	-0.341053	-0.147732	-0.0824245	-0.435734	0.536481	0.676683	0.313084	0.0551582	0.0952403	0.563876	1.3356	1.31362
Manes.07G130700 FAD8	1.52556	1.36978	1.17651	0.853944	0.971445	1.31392	0.26642	-0.360795	-0.0113098	0.235728	-0.495975	-1.79119	-0.857995	-1.12622	-0.86655	-0.840317	-1.86657	-1.32145
Manes.15G063200 Mitochondrial transcription termination factor family protein	0.501923	0.704817	0.296532	0.269203	0.312162	0.34352	0.357294	0.0260508	-0.0632751	-0.107251	-0.260063	-0.40557	-0.368576	-0.416443	-0.606635	-0.306866	-0.59629	-0.151759
Manes.15G100400 SPS2	0.992674	1.1196	0.458698	0.383005	0.297123	0.442692	0.396205	0.198585	-0.186325	-0.371994	-0.371148	-0.561211	-0.658157	-0.535396	-0.540441	-0.3712	-0.836943	-0.668304
Manes.01G025500 MRH6	-0.532597	-0.725857	-0.820623	-0.122067	-0.177042	-0.266814	-0.327941	0.0571808	0.110451	0.0977141	0.238723	0.256941	0.235721	0.156186	0.393146	0.910038	0.292658	0.730436
Manes.18G053900 Leucine-rich repeat transmembrane protein kinase family protein	0.796132	0.611567	0.284685	0.952655	0.279996	0.704953	-0.541821	-0.194051	0.0885292	-0.145817	-0.00939782	-0.682577	-0.39617	-0.701361	-0.293553	-0.721708	-0.366083	-0.0279963
Manes.13G132200 Tetratricopeptide repeat (TPR)-like superfamily protein	0.220141	0.491926	0.266695	0.279705	0.194003	0.266183	0.238705	-0.0631003	-0.0253473	-0.191963	-0.234397	-0.38314	-0.0544064	-0.424864	-0.0796509	-0.284899	-0.25823	-0.373922
Manes.18G043000 CYP81K1	-0.392066	-0.305859	-0.74609	-0.287304	-0.29562	-0.332926	-0.187645	0.252717	-0.258295	0.205423	0.219717	0.548903	0.0906761	0.626895	0.038659	0.308875	0.927154	0.228066
Manes.14G088500 AGL8	0.277415	0.766855	-0.0189009	1.24482	0.671213	1.43012	0.158755	1.14518	-0.483961	-0.671368	0.57621	0.189884	-0.844691	-1.0094	-1.24416	-1.03876	-1.69394	0.353161
Manes.15G186300 basic helix-loop-helix (bHLH) DNA-binding superfamily protein	0.445042	0.511472	0.65232	0.46641	0.648884	0.784838	-0.152048	-0.340008	0.518182	-0.149019	-0.418944	-0.736744	-0.407157	-0.770799	-0.248929	-0.0896708	-1.00311	-0.64548
Manes.18G111900 ARR3	0.212199	0.452677	0.428549	0.440184	0.522078	0.195101	0.193618	-0.013299	0.123855	-0.239689	-0.234532	-0.508055	-0.294141	-0.458398	-0.422074	-0.203202	-0.5627	-0.100902
Manes.02G085501 AGL1	0.252188	0.962261	0.270574	0.804747	0.462987	0.625088	0.327182	0.189478	0.0119871	-0.496263	0.15697	-0.712688	-0.3615	-0.895006	-0.82679	-0.761897	-0.292208	0.000372318
Manes.01G112500 Bifunctional inhibitor/lipid-transfer protein/seed storage 2S albumin superfamily protein	0.954555	0.852184	0.372058	0.558421	0.505526	0.391233	-0.305991	-0.0475245	-0.0648414	-0.326436	-0.13877	-0.462914	-0.445518	-0.525018	-0.456771	-0.271818	-0.737051	-0.446352
Manes.13G089700 TGA1	-0.300211	-0.299104	-1.13495	-0.373788	-0.475649	-0.202928	-0.539729	-0.044401	0.256565	0.28454	0.530647	0.289642	0.468545	0.32217	0.441493	0.320226	0.354494	0.74105
Manes.14G053000 P-loop containing nucleoside triphosphate hydrolases superfamily protein	-0.604352	-0.448402	-0.474666	-0.170591	-0.165148	-0.0523212	-0.315315	0.0771438	0.173709	-0.172799	-0.0551344	0.136392	0.201992	0.0955921	0.607437	0.455001	0.545335	0.562488
Manes.06G131100 ATERF-1	-0.331173	-0.550654	-1.31293	-1.11382	-1.14455	-0.560481	0.0363042	0.106182	-0.166544	0.284987	1.11325	1.14448	0.88643	0.660601	0.536515	0.488518	0.563172	0.450008
Manes.14G005700 ALB-1V	0.771834	0.579358	0.754222	0.524101	0.0466877	0.303102	0.0882622	-0.141512	0.00613012	-0.0857352	-0.244606	-0.619112	-0.36171	-0.334732	-0.337835	-0.177417	-0.83668	-0.751735
Manes.18G042700 CYP81D5	-0.908554	-0.795948	-0.884025	-0.203124	-0.591564	-0.391269	0.329309	0.363508	-0.160318	-0.0700594	0.0487611	0.963894	0.134151	0.601317	0.580158	0.356569	0.683165	0.763954
Manes.04G071600 Splicing factor, CC1-like	-0.287274	-0.307904	-0.439566	-0.219921	-0.371312	-0.183299	-0.133058	0.0515511	-0.0336008	0.233072	-0.0419521	0.439999	0.21865	0.454084	0.115881	0.207756	0.436026	0.20834
Manes.15G125100 Remorin family protein	-0.887113	-0.419784	-0.657243	-0.195204	-0.0306206	-0.695957	-0.638511	-0.510119	-0.244231	0.427847	0.749974	0.45059	0.687297	0.322241	0.472241	0.58185	0.788781	0.691616
Manes.16G006800 Protein of unknown function, DUF584	-0.693059	-0.36751	-0.755553	-0.484828	-0.471633	-0.593825	0.247993	-0.213283	0.542639	0.380063	0.397986	0.436932	0.352933	0.722184	0.273777	0.348914	0.459424	-0.22756
Manes.S016801	-1.2899	-0.861229	-0.269952	-0.446433	0.0594226	0.184052	-0.456175	0.0264385	-0.260588	-0.0024006	0.269267	0.778264	0.737509	0.305998	0.431122	0.109319	0.990984	0.560705
Manes.16G102600 GATA21	0.663497	0.536938	0.563764	0.218694	0.607006	0.497014	-0.0859777	-0.0650421	-0.379976	-0.215947	-0.118549	-0.553234	-0.163014	-0.238219	-0.329371	-0.500506	-0.290305	-0.701198
Manes.14G157400 PA-domain containing subtilase family protein	-0.957862	-0.665514	-0.96651	-0.97276	-0.10036	-0.524706	0.0241621	0.204266	0.0897322	-0.157652	0.504181	1.21759	0.0207577	0.810888	0.775089	0.494016	0.51249	0.655422
Manes.09G123700 ATWRKY70	-0.788525	-0.638264	-1.2558	-0.922841	-0.836672	-0.512864	0.248607	0.125774	-0.111672	0.0221719	0.587392	1.93049	0.296222	1.023	0.798054	0.745581	0.234821	-0.0418653
Manes.12G003200 NAD(P)-binding Rossmann-fold superfamily protein	0.965387	0.378321	0.36441	0.208763	0.263045	0.183664	0.0584393	0.15242	-0.0168172	-0.297275	-0.223887	-0.613443	-0.335217	-0.5506	-0.437369	-0.337028	-0.0757444	0.0128606
Manes.14G046500 Sterile alpha motif (SAM) domain-containing protein	-0.35775	-0.432409	-0.311166	-0.542155	-0.2206	0.078252	-0.0450675	-0.207473	-0.210112	0.0264576	0.133662	0.427781	0.422217	0.262856	0.19593	0.170478	0.443746	0.750627
Manes.08G120300 ATLOX1	0.810399	0.418815	0.375401	0.75265	0.47572	0.387171	-0.718936	-0.124282	0.0504368	-0.313638	-0.131701	0.11528	-0.607578	-0.144463	-0.0963696	-0.287207	-1.09521	-0.355543
Manes.16G059600 ATPP2-A10	1.0219	0.803051	0.394641	0.126518	0.918763	0.67577	-0.214873	-0.245447	-0.433131	-0.654807	0.148382	-0.609382	-0.440844	-0.563896	-0.458751	-0.788658	-0.155568	0.406211
Manes.15G010800	-0.248358	-0.639573	-0.441354	-0.555152	-0.346945	-0.635277	0.223501	-0.119812	-0.233021	0.221255	0.0694646	0.130874	0.567738	0.408243	0.30294	0.622054	0.385235	0.725068
Manes.13G050500 CYP82G1	-1.2542	-1.50237	-1.50699	-1.42926	-0.413002	-1.12081	-1.35684	-1.13039	-0.743011	1.14143	2.45262	1.19675	1.54955	1.06615	0.899674	1.64197	1.60671	0.981065
Manes.01G114600 Auxin efflux carrier family protein	0.482346	0.199046	0.841212	0.68497	0.404063	0.37884	-0.768673	-0.198441	0.213096	-0.0616279	0.0566546	-0.708503	-0.186322	-0.320158	-0.410006	-0.00412119	-0.86661	-0.362877
Manes.08G075015 Zinc finger (C3HC4-type RING finger) family protein	-2.16761	-1.94102	-0.703389	-0.624042	0.0967559	-0.324958	-1.36116	-1.08761	-0.00586814	-1.41468	4.08595	0.220257	1.17525	-1.88476	0.450081	2.46907	3.82875	2.85095
Manes.11G121700 Far-red impaired responsive (FAR1) family protein	0.486363	0.301239	0.396433	0.26705	0.218881	0.294944	0.149692	0.327492	0.0519226	-0.208442	0.221392	0.0756466	-0.3711	-0.669111	-0.66196	-0.31045	-0.084948	-0.621522
Manes.02G047500 RNA-binding KH domain-containing protein	-0.0385054	-0.20995	-0.305436	-0.343274	-0.228654	-0.378939	0.0778187	0.155934	0.0241394	0.0693089	-0.0825292	-0.0479209	0.26672	0.328869	0.298012	0.190278	0.0250303	0.245937
Manes.09G065800 zinc finger (C2H2 type) family protein	-0.44082	-0.582539	-0.578315	-0.92892	-0.599293	-0.661448	-0.340273	0.113101	-0.218456	0.108	0.0309292	1.12629	0.63476	0.898863	0.841524	0.208609	0.856942	0.303647
Manes.18G019300 LisH and RanBPM domains containing protein	0.503254	0.0835092	0.137303	0.454854	0.382398	0.00643236	0.0852102	0.143745	0.116411	-0.103676	0.0183014	-0.0588962	-0.434306	-0.359297	-0.648632	-0.343782	-0.0373085	0.0427673
Manes.03G087500 Protein of Unknown Function (DUF239)	-0.681025	-0.0976934	0.0483306	-0.551142	-0.873569	-0.229382	0.313018	-0.186786	0.292839	-0.0439796	-0.0237648	0.00957138	0.513203	0.535142	0.270488	0.373672	0.280304	0.209216
Manes.07G136400 Heavy metal transport/detoxification superfamily protein	0.754793	0.936195	-0.323799	0.381062	1.10481	0.432162	-0.348324	-0.271699	0.235649	-0.293058	-0.353339	-0.0707832	-0.651071	-0.173439	-0.263773	-0.404824	-0.510705	-0.737199
Manes.03G072100	0.386799	0.294095	0.428988	0.243923	0.345211	0.0482328	-0.0130625	-0.092336	-0.0784697	-0.205181	-0.111906	-0.392862	-0.231204	-0.19284	-0.259082	-0.230305	-0.212327	0.0499428
Manes.09G125200 RNA-binding (RRM/RBD/RNP motifs) family protein	-0.318996	-0.373595	-0.268741	-0.481027	-0.251668	-0.622163	0.408479	0.293009	-0.101336	0.0276039	-0.209745	0.421279	0.0781861	0.502366	0.162189	0.398291	0.264396	0.345174
Manes.01G237600 Protein of unknown function (DUF1295)	1.01432	1.65332	0.467341	0.612841	0.0895343	0.182162	0.10916	0.000428791	0.317734	-0.461499	-0.787516	-0.597661	-0.775109	-0.287769	-0.481245	-0.386959	-1.00431	-0.691901
Manes.18G080200 ATNRAMP6	0.417134	0.175556	1.75069	1.5466	1.19762	1.11843	-0.680901	-0.876685	0.429777	-0.604745	-0.157995	-1.27274	-0.286244	-1.14907	-0.806367	-0.438483	-0.620963	-0.638273
Manes.11G081500 AVA-P4	0.57055	0.782537	0.763427	0.448994	0.104302	0.245956	0.348796	-0.277607	0.10514	-0.395863	-0.171834	-0.869683	-0.188673	-0.564804	-0.417304	-0.3693	-0.397833	-0.294876
Manes.08G045000 ATOEP16-3	0.533322	0.53863	0.472057	0.187444	0.241312	0.393865	0.167859	-0.13668	-0.024284	-0.499938	-0.239948	-0.58804	-0.102023	-0.420262	-0.419601	-0.264297	-0.248806	0.0756894
Manes.11G145000 Protein kinase superfamily protein	1.03387	0.533421	0.685113	0.846279	0.387405	-0.242151	-0.592335	0.152758	0.240543	0.0942427	-0.809406	-0.765529	-0.681611	-0.276767	0.033018	0.0146249	-1.18884	-0.578839
Manes.18G139820 ATHSP22.0	-0.50826	-0.50826	-0.294316	-0.50826	-0.50826	-0.284806	-0.50826	-0.314368	-0.50826	-0.282338	-0.234609	0.393187	0.360857	1.26377	1.23547	0.856396	0.199935	0.404822
Manes.11G155200 ATMGT10	0.808001	0.643587	0.552988	0.527108	0.231358	0.298529	-0.0934299	-0.244209	-0.287014	-0.427183	-0.460738	-0.163549	-0.351021	-0.207199	-0.324875	-0.356587	-0.577142	0.0463488
Manes.10G085400 ATSOT17	-1.33178	-0.926277	-0.91464	-1.42465	-0.858504	-0.39114	-0.862934	-0.572664	1.12366	-0.455162	0.175472	1.07261	0.592781	1.77894	1.74262	1.71191	-0.299354	0.233019
Manes.08G034500 TatD related DNase	-0.774992	-0.518455	-0.329038	-0.69778	-0.303187	-0.58523	-0.164263	0.505867	-0.165376	-0.119135	-0.241138	0.723554	0.574849	0.303534	0.594354	0.940362	0.357722	0.267596
Manes.18G011100 Glutathione S-transferase family protein	0.428828	0.310602	0.718728	0.422014	1.02912	0.259128	-0.975098	-0.0485394	-0.282914	0.061453	-0.0575188	0.0211706	-0.403462	-0.671824	-0.509737	-0.0430614	-0.475247	0.0687374
Manes.14G109832 MATE efflux family protein	1.61213	1.10184	0.398921	0.265005	1.28828	0.974112	0.109326	-0.806222	-1.00118	-0.285548	0.1209	-0.763867	-0.320601	-0.48423	-0.79943	-1.07224	-0.673452	-0.153816
Manes.12G047400 SMAD/FHA domain-containing protein	-0.435743	-0.219235	-0.465963	-0.437661	-0.269933	-0.225474	0.226053	0.388372	0.153851	-0.063307	0.0620155	0.268151	-0.0715085	0.324621	0.288876	0.218766	0.187246	0.365016
Manes.09G163500 TLP18.3	0.800184	0.602175	0.229038	0.469975	0.467978	0.537975	0.0366144	-0.0436137	-0.111066	-0.219597	0.0293817	-0.74676	-0.421733	-0.596716	-0.412428	-0.427978	-0.386823	-0.262009
Manes.05G037550 NAD(P)-binding Rossmann-fold superfamily protein	1.17955	0.420714	0.330125	0.297059	0.737193	0.640902	-0.21886	0.0785812	-0.11763	0.152924	0.335429	-0.386674	-0.335582	-0.560336	-1.54964	-1.00421	-0.0324425	0.00749916
Manes.17G059100	-0.662732	-0.652098	-0.635255	-0.194169	-0.412413	-0.386112	0.0791433	-0.362863	0.326234	0.174052	-0.0793652	0.275552	0.21015	0.412172	0.68678	0.462302	0.773487	0.462539
Manes.01G123700	-0.246198	-0.541849	-0.199376	-0.219298	-0.255067	-0.445334	-0.00971512	0.161218	0.119223	0.152037	-0.197355	0.15217	0.193959	0.402316	0.231449	0.261752	0.232961	0.40455
Manes.15G125300 HMR	-0.334055	-0.174605	-0.278874	-0.323811	-0.352104	-0.38025	0.19222	-0.00841037	-0.114173	-0.0295221	-0.14461	0.340641	0.0717863	0.246905	0.472778	0.381263	0.301932	0.448317
Manes.06G069300	-0.422614	-0.550653	-0.842892	-0.398218	-0.145019	-0.276437	-0.199034	0.183945	-0.340636	0.116755	0.711229	0.581566	0.00798316	0.223369	0.322346	0.754795	0.580892	0.475776
Manes.09G123100 ATPK19	1.04794	1.16086	0.469502	0.464276	-0.105593	-0.172647	0.129541	-0.325832	0.295687	-0.207892	-0.244036	-0.683014	-0.381156	-0.39356	-0.56593	-0.307372	-0.508446	-0.226246
Manes.18G003900 HMG BETA 1	0.356406	0.43981	0.450257	0.486742	0.00669389	0.286686	0.298877	0.191347	0.420059	0.0580832	-0.18944	-0.828642	-0.189056	-0.808623	-0.424619	-0.475241	-0.432633	-0.195419
Manes.04G103800 XH/XS domain-containing protein	0.275006	0.452796	0.272629	0.635197	0.508285	0.819023	-0.109983	-0.33942	0.542401	-0.306162	0.267971	-0.126553	-0.336041	-0.661193	-1.07367	-0.295379	-0.331771	-0.384877
Manes.12G053800	0.703022	0.895936	0.295677	0.609456	0.148732	0.343859	-0.476501	-0.242677	0.715702	0.545458	-0.116622	-0.18058	-0.365105	-0.281938	-0.467129	-0.600567	-1.2591	-1.17958
Manes.06G113600 MA3 domain-containing protein	-0.374937	-0.26368	-0.209799	-0.325449	-0.125245	-0.381382	0.0253377	0.127054	-0.0147981	0.0290422	0.117015	0.371325	0.11851	0.517627	0.0753368	0.126332	0.249916	0.27582
Manes.14G099400 PLAC8 family protein	-1.00326	-1.9001	-1.59573	-1.24972	-0.271427	-0.923457	0.384995	0.453713	-1.06101	0.376608	0.885699	2.27037	0.45689	0.789021	0.323352	0.394402	2.48096	1.60155
Manes.18G036300 Calcium-binding EF-hand family protein	-0.567716	-0.882428	-1.4531	-1.29285	-0.273929	-0.97583	0.154218	0.310448	-0.955856	0.0372636	1.22729	1.48582	0.601559	0.848928	0.358556	0.510617	1.40863	1.24845
Manes.15G151700 beta-1,4-N-acetylglucosaminyltransferase family protein	0.520038	0.620056	0.0600791	0.272844	0.133815	0.63059	0.412458	0.216544	0.0740703	0.160022	0.0533237	-0.671601	-0.170398	-0.585086	-0.790313	-0.489838	-0.684025	-0.295022
Manes.05G022000 basic helix-loop-helix (bHLH) DNA-binding superfamily protein	-0.151763	-0.191513	-0.165475	-0.499853	-0.646476	-0.266811	0.0392539	0.0975892	0.0837419	0.0943729	0.389666	-0.0571196	0.399415	0.0924531	0.29036	0.40624	0.239113	0.0560375
Manes.03G043500	2.07219	2.10258	0.347062	1.22303	-0.528388	0.323618	0.420652	-0.537709	0.09785	-0.548053	-0.0409496	-0.798991	-0.560583	-1.1888	-1.02214	-1.00944	-0.669616	-0.27825
Manes.09G072200 AtSIP2	1.14296	0.624192	0.0648659	0.419754	0.305068	0.494106	0.0733796	0.511932	0.00803767	-0.10909	0.0503694	-0.588375	-0.665782	-0.745319	-0.341833	-0.416235	-0.711446	-0.799597
Manes.11G053400 UFO	1.21365	0.938326	1.43209	0.889149	0.609809	0.507704	-0.98999	-0.921618	-0.295317	-0.577456	-0.148039	-1.32985	-0.360737	-0.559407	-0.468527	-0.188923	-0.11078	-0.254466
Manes.15G129300	1.72922	1.68974	0.297211	1.1172	-0.248039	0.263979	0.0475249	-0.387302	0.315759	-0.887303	0.252566	-0.621491	-0.390982	-0.891779	-0.545716	-0.978766	-0.831366	-0.495832
Manes.12G026600 Plant protein 1589 of unknown function	1.5752	1.21344	1.34287	1.32352	0.342099	0.262384	0.726786	-0.0704762	0.232031	0.189589	0.199279	-1.50624	-0.722101	-1.95823	-1.92523	-1.01416	-0.656247	-0.313373
Manes.09G107700 ACI1	-0.505469	-0.7384	-0.792164	-0.338798	-0.0573856	-0.323161	-0.694307	0.31819	0.0752606	-0.022406	0.357148	0.646309	0.232635	0.141321	0.494897	0.365429	0.921768	0.84131
Manes.04G141500 EIF4A1	-0.546879	-0.453375	0.173373	-0.394801	-0.228751	-0.354875	-0.136015	-0.211286	0.108686	-0.0803802	-0.0778515	0.159301	0.319865	0.430369	0.221165	0.346686	0.514369	0.613511
Manes.15G013000 ATVAMP724	-0.208256	-0.196219	-1.2033	-0.72782	-0.0219375	-0.314658	-0.0768368	0.114901	-0.381109	0.301835	0.237187	0.576171	0.416506	0.667117	0.324289	0.281194	0.256526	0.466561
Manes.04G065020 LYM2	0.566395	1.15295	1.15595	0.975405	0.070888	0.324377	0.074186	-0.131404	0.765409	-0.529822	-0.665594	-1.07019	-0.46561	-0.473052	-0.0508843	-0.125892	-1.69534	-1.53223
Manes.05G172701 ACAM-1	-0.294186	-0.0515936	-1.05242	-0.667129	-1.05242	-0.828965	0.116898	0.39785	-0.381107	-0.126062	0.34918	0.935759	0.804762	0.933575	0.195872	0.183373	0.907917	0.539471
Manes.06G141200 GA20ox1	1.07446	0.61598	0.586212	1.34719	0.780219	0.468936	-0.793236	-0.664411	0.270795	-0.258052	-0.483214	-0.863493	-0.384013	-0.55273	-0.3194	-0.308883	-0.756269	-0.691632
Manes.12G147700 AtSRT2	0.376293	-0.378077	0.49679	0.699834	1.1954	0.885049	-0.675618	-0.419171	0.137396	-0.452934	0.227927	-0.0854767	-0.411234	-0.777566	-0.387586	-0.378428	-0.0905788	0.0829019
Manes.05G172801 MSS3	-0.268858	-0.572098	-1.00697	-0.735951	-0.467591	-0.970062	-0.666034	0.114433	-0.195169	0.515214	1.10251	1.55478	0.27057	0.905062	-0.0300747	0.217116	1.13137	0.546955
Manes.03G050700 AGC (cAMP-dependent, cGMP-dependent and protein kinase C) kinase family protein	-0.37541	-0.218761	-0.308577	-0.482326	-0.461629	-0.318827	0.202738	0.167298	0.035787	0.0883966	0.104127	0.545296	0.354522	0.501487	0.0459678	0.0453325	0.23405	0.202527
Manes.05G185101 ATXYN1	-0.184291	-0.722569	-0.761708	-0.512571	-0.296213	-0.462752	0.0607655	0.032558	-0.411897	0.0553855	0.323053	0.640958	0.236002	0.445153	0.394746	0.597814	0.905498	0.424856
Manes.02G173300 SCL1	-0.170941	-0.30279	-0.551153	-0.7124	-0.812908	-0.509836	0.2843	0.446139	-0.176292	0.209606	0.236775	0.325084	0.168242	0.331752	0.295485	0.396727	0.42312	0.671122
Manes.03G191200 Protein kinase superfamily protein	0.769924	0.534344	0.792596	0.584193	-0.131037	-0.129564	0.246817	-0.328955	-0.128635	-0.0181249	-0.375113	-0.290756	-0.178412	0.0541648	0.0340717	-0.0654521	-1.11299	-1.27503
Manes.12G049200 GTP cyclohydrolase I	0.603834	0.469355	0.496091	0.330126	-0.0119856	0.0596805	-0.00779759	-0.197873	-0.284593	0.106846	0.0722503	-0.389443	-0.156913	-0.362828	-0.209898	-0.128846	-0.399324	-0.341281
Manes.11G084700 Homeodomain-like superfamily protein	0.560159	0.489068	0.362962	0.107915	0.330013	0.248618	0.197827	-0.0375112	-0.0681619	0.0361865	-0.401499	-0.367912	-0.221634	-0.312816	-0.532313	-0.468655	-0.170245	-0.0978305
Manes.16G037200	-0.632279	-0.228587	-0.123929	-0.482573	-0.671715	-0.251802	-0.0534148	0.0499026	-0.112615	0.144438	0.152171	0.164409	0.543856	0.473986	-0.0468793	0.0646383	0.784884	0.888995
Manes.13G073200 CYCP2;1	0.155833	0.244636	0.368295	0.302046	0.489375	0.665557	-0.0697827	0.192919	-0.064211	0.0453201	0.440278	-0.152173	-0.0952049	-0.350803	-0.664565	-0.523249	-0.673802	-0.65855
Manes.06G015800 Leucine-rich repeat protein kinase family protein	0.298464	0.17481	0.359282	0.566271	0.128823	-0.0473612	-0.137769	0.0711358	0.0884003	-0.0280034	-0.0775218	-0.0327548	-0.240809	-0.419223	-0.202377	-0.163354	-0.246295	-0.315862
Manes.09G072900	-0.755292	-0.455776	-0.660674	-0.437284	-0.154553	-0.0790642	-0.30885	0.143931	-0.0444032	0.21643	0.0361153	0.523776	0.388617	0.68727	0.0167126	0.336479	0.600948	0.498845
Manes.04G042800 ARM repeat superfamily protein	0.313661	0.640294	-0.0743134	0.163793	1.1209	1.15704	0.0743871	-0.32997	-0.14728	-0.361564	-0.459906	-0.395693	-0.288934	-0.292237	-0.488186	-0.328369	-0.566596	-0.316636
Manes.01G007400	0.0859058	0.232192	0.291157	0.334404	0.0109402	0.217196	0.00814908	0.180496	0.134074	-0.0259633	-0.0177969	0.0978775	-0.221724	-0.460634	-0.237746	-0.312145	-0.244942	-0.189593
Manes.02G137400 9/1/2020	0.556149	0.797954	0.490968	0.0237552	0.0599199	0.301706	0.506795	0.0547342	-0.225758	-0.00142529	-0.123533	-0.412265	-0.157239	-0.0574691	-0.469078	-0.722231	-0.783779	-0.418592
Manes.04G108800 PTAC17	0.0187091	-0.242857	-0.396486	-0.534607	-0.234133	-0.276173	0.128297	0.0854278	-0.342366	0.00145762	0.0739447	-0.0301203	0.234116	0.441793	0.108226	0.281892	0.429662	0.616566
Manes.14G094000 Adenosylmethionine decarboxylase family protein	1.2223	0.881883	0.915245	0.443505	1.38001	1.1369	0.387122	-0.438008	-0.68886	-0.479644	-0.141981	-1.22076	-0.496368	-0.944838	-1.32635	-0.918467	-0.128751	-0.12015
Manes.15G100500 Peptidase S24/S26A/S26B/S26C family protein	0.742579	0.196002	0.50378	0.357916	0.898025	0.537748	0.0912394	-0.349511	-0.403161	-0.522668	-0.0136809	-0.268859	-0.648095	-0.32778	-0.621753	-0.288095	-0.199483	0.232683
Manes.04G088500 AT-TCP20	-0.696554	-0.0222494	-0.843123	-0.175582	-0.978486	-0.402513	-0.0143922	0.121349	-0.164967	0.175464	-0.591147	0.465212	0.512382	1.01225	0.515971	0.361565	0.582307	0.441955
Manes.07G013100 Protein of unknown function (DUF1644)	0.923261	0.650829	0.114361	0.285465	0.456517	0.0629102	0.136855	0.181405	-0.00763345	-0.453717	0.0066918	-0.476046	-0.423925	-0.602974	-0.527345	-0.379544	-0.0828897	-0.0724522
Manes.16G020800 ATFMN/FHY	0.787863	0.745261	0.237533	0.435265	0.080578	-0.233725	0.0515145	-0.0459316	0.1649	-0.161417	-0.0626137	-0.187888	-0.378729	-0.625068	-0.10436	-0.252004	-0.400676	-0.401345
Manes.08G042800 Aha1 domain-containing protein	-0.625484	-0.244159	0.0566953	-0.363302	-0.557677	-0.167913	0.0976808	0.0515281	-0.0298715	0.00328195	-0.138373	0.201833	0.3597	0.538697	0.185089	0.144065	0.298387	0.465657
Manes.15G101900 OSB2	0.321656	0.256266	0.0663162	0.281959	0.580161	0.188148	0.0386007	0.152056	-0.00513688	-0.104657	-0.00253119	-0.232482	-0.194411	-0.344469	-0.441578	-0.287242	-0.278135	-0.248354
Manes.14G023900 Calcium-dependent lipid-binding (CaLB domain) family protein	0.483669	0.654897	0.07814	0.124263	0.670985	0.860766	-0.091267	-0.104434	-0.126414	-0.233184	0.442001	-0.345348	-0.293428	-0.723544	-0.755594	-0.915402	0.198336	0.260832
Manes.13G135400 PQ-loop repeat family protein / transmembrane family protein	0.567445	0.934812	0.730634	0.544782	0.416387	0.403492	0.370105	0.171427	0.697123	-0.183325	-0.534529	-0.881202	-0.62448	-1.1814	0.117011	0.00727315	-1.44782	-1.59338
Manes.09G130200 CYP89A6	-0.653834	-0.747946	-0.940213	-0.358304	-0.15181	-0.519674	-0.615802	0.367814	-0.219474	0.0865244	0.665739	0.793229	-0.0746579	0.45098	0.277418	0.137482	1.45364	1.52964
Manes.09G184400 ATNAP11	-0.633891	-0.433709	-0.316134	-0.179782	-0.555366	-0.352594	-0.38416	0.100886	-0.320605	-0.107521	0.437668	0.686095	0.223239	0.489222	0.355585	0.709668	0.63843	0.34555
Manes.06G071700 TEM1, EDF1	-0.223669	-0.683935	-1.06769	-0.951175	-0.52443	-0.336081	0.418932	0.00577146	-0.411195	0.176486	0.660906	0.707339	-0.00685468	1.15653	0.469648	0.547824	0.304155	0.472355
Manes.11G066500 ATWRKY40	-0.368025	-0.714562	-0.779366	-0.451637	-0.506124	-0.485877	-0.31141	-0.0753244	-0.497474	0.499633	0.392424	0.734255	0.266735	0.255204	0.708285	0.698438	0.766197	0.749381
Manes.18G045200 LBD38	1.44673	1.10416	1.03857	0.892338	1.18757	0.731476	-0.746158	-0.777739	-0.496597	-0.677527	-0.197153	-1.15058	-0.175982	-0.573262	-0.871562	-0.178978	-0.919985	-0.586843
Manes.15G175300 AHA11	-0.421911	-0.734806	-1.12337	-0.528479	-0.296161	-1.16391	0.19685	0.221603	-0.592397	0.0746909	-0.270169	0.971306	0.267299	0.976618	0.735741	0.663239	0.946901	0.939464
Manes.11G007100 BZIP45	0.388231	0.173618	0.217138	0.350364	0.185284	0.103543	-0.117999	0.0106312	-0.0542662	-0.128079	0.134093	0.0874229	-0.117609	-0.323921	-0.455137	-0.420855	-0.0299247	0.0919928
Manes.09G063700 ATPAL2	-0.625234	-1.0084	-0.79265	-0.219546	-0.716371	0.0433592	-0.390269	0.232815	0.413336	0.0699179	0.40638	0.0104426	0.0191324	0.230323	0.779115	0.998248	0.489631	0.542881
Manes.09G002900 DNA/RNA helicase protein	-0.318284	-0.385337	-0.476867	-0.274988	-0.468098	-0.380054	0.120312	0.28912	0.0676225	0.224714	0.0266387	0.591611	0.091307	0.463918	0.238556	0.245681	0.35286	-0.127514
Manes.13G061200 ACAT2	0.474017	0.652066	0.620957	0.848725	0.694929	0.937564	-0.168621	-0.261317	0.320344	-0.834031	0.296599	-0.96779	-0.556582	-0.741089	-0.500257	-0.505341	-0.500618	-0.300237
Manes.12G094000 SNRK2-3	-0.554956	-0.116178	-0.0827775	-0.264924	-1.4053	-1.28746	0.632874	0.607103	0.525968	0.375746	-0.678203	0.0455627	0.298743	0.532173	0.599835	0.541884	0.0190509	0.00948836
Manes.01G099100	1.3867	0.623166	0.176464	0.733664	0.826586	0.491391	0.0462184	-0.428111	-0.419497	-0.23532	0.0540256	-0.297153	-0.628496	-0.908742	-0.577486	-0.577713	-0.23125	-0.28886
Manes.06G164200 Chaperonin-like RbcX protein	0.666726	0.896042	0.279042	0.331565	0.121967	0.542129	0.343603	0.408783	0.356838	-0.101523	-0.408678	-0.521693	-0.537836	-0.613004	-0.425284	-0.778667	-0.808197	-0.497007
Manes.08G079293 ATMT-1	-0.638659	-0.616322	-0.861886	-0.427784	-0.35765	-0.62756	-0.311415	-0.113364	-0.285934	0.28288	0.690214	1.25669	0.585729	1.23502	0.888356	-0.0292364	0.117793	-0.14796
Manes.01G085400 ATERF-1	-0.665031	-0.413054	-0.850931	-0.460305	-0.850931	-0.24353	0.0256217	0.174343	-0.310442	0.245981	-0.039008	1.30608	0.408191	0.597959	0.464819	0.239256	0.599171	0.590843
Manes.08G010600 Heavy metal transport/detoxification superfamily protein	-1.07073	-1.11283	-1.02164	-0.70545	-0.242736	-0.577323	-0.914569	-0.810661	-0.292314	1.03923	1.57844	1.09656	0.790008	0.648285	0.432123	0.927191	1.37934	0.312776
Manes.03G124981 ribosomal protein S18	-0.314893	-0.831041	-0.894647	-0.966534	-0.344439	-0.66044	-0.43171	0.168857	-0.701635	-0.0636309	0.441451	1.37777	0.371679	0.945726	0.991088	0.821103	0.666944	0.379605
Manes.02G124600 HSP20-like chaperones superfamily protein	-0.545809	0.329106	-0.794272	-1.26103	-1.53702	-0.506914	0.861017	0.32699	-0.310692	-0.0107408	-0.159499	0.354189	0.936585	1.72678	0.050338	-0.670162	1.27633	0.637712
Manes.05G079300 PBD1	0.400503	0.410132	0.783067	0.447688	0.144318	0.425106	-0.112598	0.0892159	0.169987	-0.211722	-0.104522	-0.698277	-0.162002	-0.641365	-0.555083	-0.35943	-0.501022	0.0620956
Manes.18G099400 ATSUC2	-0.752656	-0.956926	-0.918267	-1.04451	0.166335	-0.0824163	-0.100607	0.00829257	-0.0820709	0.00971814	0.873135	0.242685	0.512354	0.575691	0.683162	0.523471	0.453451	0.618373
Manes.16G032700 GRX480	-0.864357	-0.501774	-0.534536	-0.529099	-0.548698	-0.544445	0.0789555	0.058616	-0.204021	0.52337	0.495559	0.946546	0.318325	0.362216	0.511876	0.355555	0.603464	0.231455
Manes.12G054900 UGT74E2	-0.2425	-1.0584	-1.44488	-0.789081	-1.22994	-0.576675	-0.342355	1.01967	-0.0253308	0.943319	0.0426373	0.342565	0.162643	0.704162	1.21169	0.68957	0.337308	0.74464
Manes.03G111300 ATHM4	-0.527997	-0.23711	-0.265254	-0.199356	-0.250566	-0.545978	-0.0269807	-0.133973	-0.206838	-0.0290124	0.132866	-0.00953087	0.319924	0.336539	0.536207	0.540541	0.340688	0.570758
Manes.05G173400 EF hand calcium-binding protein family	-0.650156	-1.13578	-1.37656	-1.1779	-0.215134	-0.788628	0.555705	0.419281	-1.37656	-0.37704	1.46252	1.67807	0.910193	1.35105	-0.371835	-0.789415	2.48521	1.90838
Manes.09G143500 ACHT4	-0.0161643	-0.68466	-0.485768	-0.612122	-1.51733	-1.36504	0.173243	0.376458	-0.0198932	0.515451	0.14845	0.969655	0.237264	1.03251	0.501996	1.07314	-0.182503	0.250774
Manes.01G043500 DMR6	-0.733936	-1.24859	-1.19266	-1.0328	-0.202202	-0.691289	0.153659	0.477015	-0.64793	0.238315	0.572953	1.81102	0.34078	0.638815	0.602802	0.598412	0.705698	0.959751
Manes.12G147601 ANAC002	-0.795746	-0.776244	-0.957134	-1.11734	-0.481002	-0.443895	-0.222524	0.101942	0.13295	1.05251	1.23126	0.620803	0.345674	-0.0378933	0.717059	0.277767	0.707101	0.746644
Manes.02G171300 AT-HSC70-1	-0.864348	-0.625331	-0.730565	-0.474194	-0.325193	-0.536722	0.02203	0.0355751	0.224618	0.237148	0.126096	1.42587	0.254422	0.759159	0.177626	0.326764	0.365161	0.361387
Manes.02G125200 HSP20-like chaperones superfamily protein	-0.543665	-0.26894	-0.676822	-0.472911	-0.12288	-0.733432	-0.140605	-0.422877	-0.550374	-0.79121	-0.021954	0.629236	0.660719	2.03723	0.295757	-0.404395	1.80142	0.79291
Manes.05G089600 nodulin MtN21 /EamA-like transporter family protein	-0.788147	-0.473444	-1.51208	-0.589556	-0.543006	-0.28687	-0.0726725	0.37146	0.000460268	0.862405	0.43881	-0.295637	0.401071	0.0667748	0.976687	0.654461	0.749909	0.5056
Manes.18G041000 ATWRKY7	-0.673586	-1.21	-1.02009	-0.328606	-0.65154	-0.758621	0.0303381	0.672707	-0.0210961	0.350387	0.501448	0.51088	0.410377	0.226913	0.813887	0.638852	0.660805	0.606995
Manes.01G170000 LUX, PCL1	-0.182661	-0.705802	-0.321715	-0.506219	-0.264166	-0.487831	0.289933	0.368952	-0.00616358	0.0712106	-0.0295377	0.199252	-0.0847813	0.39849	0.385802	0.400831	0.362248	0.434216
Manes.01G099200 RING/U-box superfamily protein	-0.362425	-0.238237	-0.334745	-0.523044	-0.449744	-0.702859	0.43145	0.317571	0.33925	-0.00786616	-0.0379407	0.31532	0.0759172	0.519458	0.360106	0.279516	0.0021893	0.16391
Manes.11G034000 ATNADP-ME4	0.841583	0.906603	0.549321	0.950036	0.335549	0.613606	-0.878659	-0.460329	0.0162993	0.51023	-0.243228	-0.461659	-0.585383	-0.455513	-0.0851452	-0.35903	-1.03333	-1.11053
Manes.03G126365 Leucine-rich repeat receptor-like protein kinase family protein	-0.668853	-0.879039	-1.07614	-0.889508	-0.170509	-0.567347	-0.00798385	0.230981	-0.19157	0.637034	0.321475	0.893651	0.172138	0.659395	0.680583	0.522092	0.449543	0.658425
Manes.05G155800 ATBBD1	-0.39581	-0.785726	-1.00096	-0.530649	-0.0271759	-0.562416	0.0559612	0.615681	-0.0887017	-0.0108287	0.50344	0.97142	-0.0706326	0.204557	0.497689	0.411148	0.558221	0.498709
Manes.02G077800 atnudt17	-0.649597	-1.12766	-1.12766	-0.471867	-0.415951	-0.48229	-0.566118	-0.163836	-0.0198982	0.837331	1.4407	0.13064	0.425176	0.0808927	0.774733	1.11587	0.408932	0.706046
Manes.01G034600 AGL30	0.47731	0.432298	0.509364	0.318454	0.452703	0.27078	-0.245706	-0.0700016	0.157304	-0.0420194	-0.32313	-0.342804	-0.209654	-0.522434	-0.289467	-0.1736	-0.648753	-0.283308
Manes.12G009700 NTF2B	-0.575766	-0.101293	-0.381464	-0.928006	-0.376517	-0.375261	0.50098	0.219025	-0.148263	-0.140786	0.133148	0.448736	0.542806	0.845843	-0.1152	-0.208419	0.549822	0.731774
Manes.12G017300 HSP21	-0.535251	-0.119161	-0.983254	-0.606475	-0.528934	-0.787754	0.482283	-0.177718	-0.478883	0.0901919	-0.240654	0.316621	0.556051	1.71704	-0.141085	-0.218239	1.47756	1.04325
Manes.01G247500 Rhodanese/Cell cycle control phosphatase superfamily protein	1.1885	0.650465	0.109661	0.414978	0.675809	0.598841	0.183567	-0.151947	-0.240975	0.00663232	0.066971	-0.84485	-0.463588	-0.509816	-0.568395	-0.502138	-0.492695	-0.816823
Manes.09G133000 Protein of unknown function (DUF1005)	0.245122	0.118631	0.258467	0.679649	0.154341	0.216758	-0.319729	-0.0812492	0.236595	0.151528	-0.326762	-0.091004	-0.264964	-0.333568	-0.0234117	-0.0588917	-0.680087	-0.371062
Manes.13G021500 sphere organelles protein-related	-0.5634	-0.561995	-0.010322	-0.0522626	-0.325435	-0.335532	-0.0508713	-0.0680657	0.290873	0.284264	-0.223009	-0.170165	0.20461	0.515885	-0.0038698	0.329374	0.434863	0.478433
Manes.13G135900 Protein of unknown function (DUF607)	1.53391	1.45264	0.498121	0.968191	1.05968	0.458953	-0.451648	-0.895978	0.0502426	-0.231984	-0.817941	-1.10875	-0.675457	-0.705206	-0.765708	-0.574654	-0.467124	-0.187841
Manes.15G160200 AT-SO	1.02098	0.972827	0.644915	0.379592	0.474321	0.82151	-0.263055	-0.506794	-0.133919	-0.0567422	-0.508883	-0.69461	-0.378103	-0.588262	-0.528939	-0.780609	-0.379269	-0.0338261
Manes.02G028875 CYP76C4	-0.922344	-0.875138	-0.497658	-0.956728	-0.45395	0.0312686	0.237502	-0.804063	0.0213815	-0.432542	0.498113	-0.0701461	0.265853	1.0841	0.459334	0.601976	1.15762	1.77594
Manes.13G075800 GroES-like family protein	-0.376761	-0.638911	0.2831	-0.846333	-0.535841	-0.600511	-0.155412	-0.301593	-0.0902723	-0.0844618	-0.285489	0.414806	0.50023	0.905885	0.425323	0.101858	1.05219	0.939049
Manes.18G051800 ATXYN1	-0.401446	-0.332269	-0.425487	-0.462834	-0.0966088	-0.44565	-0.216013	-0.183971	0.0619088	0.0403095	0.0986534	0.499766	0.348737	0.628221	0.587455	0.278477	0.218114	0.112221
Manes.03G007700 ATGPX1	0.932894	0.637996	0.562276	0.820423	0.660877	0.407512	0.277566	0.202125	-0.366685	-0.608675	-0.238833	-0.474797	-0.439837	-0.944987	-0.922031	-0.486761	-0.200516	-0.184893
Manes.12G112100 Protein of unknown function (DUF1230)	0.60934	0.85935	0.66218	0.935251	0.816553	0.588798	-0.0776344	-0.222169	-0.45813	-0.401136	0.0561051	-0.10757	-0.493235	-0.360675	-0.674266	-0.92379	-0.500436	-0.738755
Manes.13G116900 CYP81D8	-0.575424	-0.510585	-0.707686	-0.242037	-0.34015	-0.295785	-0.513333	-0.298818	-0.26694	0.146155	0.591686	0.346934	0.505969	0.171055	0.163653	1.03483	0.996238	0.658784
Manes.15G017700 ACP4	-0.151615	-0.567911	-0.548198	-0.202249	-0.0613946	-0.554696	-0.272885	-0.111326	-0.200527	0.253059	0.377037	0.207617	0.102089	0.395573	0.48334	0.400173	0.533226	0.436973
Manes.12G093300 UDP-Glycosyltransferase superfamily protein	0.637177	0.317919	0.16244	0.749436	0.344601	0.736753	-0.091644	-0.0647376	0.160121	-0.113408	0.421578	-0.302363	-0.416336	-0.653678	-0.824174	-0.372235	-0.338562	-0.639004
Manes.05G022300 CNX3	-0.577336	-0.647166	-0.697261	-0.0566496	-0.140266	-0.842089	0.228403	-0.120863	0.0587356	0.109199	0.0126241	0.423792	0.23143	0.537678	0.418081	0.435227	0.768491	0.389409
Manes.18G141900 NAD(P)-binding Rossmann-fold superfamily protein	-0.53443	-0.326371	0.115155	0.222498	-1.10687	-1.15775	-0.0243459	0.436406	0.566034	0.375631	-0.50071	0.202009	0.269158	0.345162	0.633468	0.509932	0.076267	-0.26307
Manes.05G116700 CaS	0.851442	0.577519	0.519415	0.76571	0.248721	0.436804	-0.150227	0.0617225	0.135058	-0.35113	-0.349038	-1.1022	-0.597453	-0.560706	-0.161018	0.280798	-0.730301	-0.903443
Manes.11G007500	0.793581	0.161188	0.558691	0.304943	0.706229	0.157123	-0.123485	0.0191973	-0.159887	-0.369088	-0.339	-0.520392	-0.47995	-0.237243	-0.294514	-0.286682	-0.0204279	-0.245333
Manes.10G004700 ATKT2	0.696759	0.535064	0.0522621	-0.0940094	0.48779	0.66788	0.332553	0.0850928	-0.204934	-0.217552	0.180948	-0.109972	-0.465566	-0.366819	-0.387053	-0.583034	-0.93841	0.0597837
Manes.11G079700 ATSKL1	-0.829819	-0.561905	0.286879	-0.193165	-0.532239	-0.287438	-0.0293018	-0.121145	0.00290733	0.0501557	-0.0239104	0.353541	0.351698	0.520001	0.334304	0.552897	0.215821	0.138804
Manes.01G191500 ATHB-1	-0.428185	-0.643652	-1.02009	-0.71284	-0.282909	-0.405602	-0.0144321	-0.137335	-0.039422	0.125702	0.418867	1.45124	0.393251	0.864036	0.355622	-0.0242916	0.588538	0.496581
Manes.01G116600 pfkB-like carbohydrate kinase family protein	-0.277365	-0.196882	-0.447247	-0.573134	-0.813694	-0.144145	-0.512733	0.0860822	-0.376164	0.0952421	0.229054	0.331723	0.267875	0.455893	0.732814	0.541651	0.490819	0.691111
Manes.06G057500 Tetratricopeptide repeat (TPR)-like superfamily protein	1.32045	1.59646	0.430608	0.980777	0.298336	0.450615	0.230472	-0.126139	0.0120094	0.0463472	-1.30061	-1.79533	-0.512101	-0.916688	-0.0505489	-0.727069	-0.856562	-0.597789
Manes.09G050700 ILR1	0.824201	0.322491	0.823981	0.737997	0.0836632	0.25599	-0.0906418	0.0980799	0.0635676	-0.25967	-0.453785	-0.510427	-0.184874	-0.744455	0.0599551	-0.660951	-0.288518	-0.741272
Manes.02G012700 crooked neck protein, putative / cell cycle protein, putative	-0.22114	-0.4316	-0.195429	-0.272555	-0.430758	-0.0210618	0.0205416	0.111742	-0.144485	-0.00994861	0.105002	0.281303	0.0984826	0.311268	0.211015	0.110428	0.534493	0.374452
Manes.09G095366 NAD(P)-binding Rossmann-fold superfamily protein	-0.692634	-0.824896	-0.824896	-0.356498	-0.627494	-0.824896	-0.324407	0.105865	-0.00706292	0.604521	1.56302	0.443599	0.18664	0.0215491	0.409751	0.958411	0.601931	0.68552
Manes.03G124800 VPS22	0.817852	0.711907	0.179073	0.110457	0.24661	0.341614	0.399342	0.0175247	0.0726131	-0.155243	-0.478727	-0.925266	-0.344522	-0.379377	-0.307331	-0.166102	-0.376658	-0.535974
Manes.11G028100 Pyridoxal phosphate phosphatase-related protein	2.44717	3.10327	0.573431	1.28235	-1.46863	-0.141772	0.392514	-0.508128	0.45929	-0.677788	0.645795	-0.991672	-0.541792	-1.73666	-0.79148	-0.88155	-1.10641	-0.813041
Manes.03G032700 S-adenosyl-L-methionine-dependent methyltransferases superfamily protein	0.714708	0.437333	0.378816	0.108538	0.80544	0.713647	0.0889146	-0.0977259	-0.311007	-0.310114	0.222564	-0.316318	-0.531183	-0.528539	-0.355715	-0.514327	-0.370256	-0.43417
Manes.12G103000	-0.550948	-0.69142	-1.13032	-0.452523	-0.638522	-0.175061	-0.0272398	-0.0373381	-0.0399505	0.292872	0.769013	-0.390457	0.810718	0.259646	0.490502	0.471626	0.805481	0.942904
Manes.02G062700 ATCOL2	0.331077	0.462405	0.967086	0.842237	0.34049	0.530379	-0.316012	-0.19087	0.326962	-0.182225	0.0222719	-0.553819	-0.356836	-1.02222	-0.339548	-0.567885	-0.435684	-0.270337
Manes.15G102900 Major facilitator superfamily protein	0.897817	0.573063	0.398118	0.450761	0.268166	0.681889	0.465651	0.60144	-0.523041	-0.197953	0.306676	-0.339378	-0.324084	-0.821473	-0.618482	-1.00498	-0.284314	-0.953321
Manes.04G002200 Ribosomal protein S11 family protein	-0.2469	-1.37055	-0.622658	-0.636342	0.219744	-0.265583	-0.554012	-0.284986	-0.308041	0.142304	0.65292	0.557997	0.101953	0.706106	0.41255	0.839196	1.01189	0.578018
Manes.01G256200 U-box domain-containing protein kinase family protein	-0.452402	-0.862417	-1.30977	-0.610067	-0.00832326	-0.237678	-0.130017	0.276741	-0.0872354	0.237641	0.985316	0.81327	0.444864	0.129378	0.126517	0.065033	1.11741	0.710612
Manes.12G134700 DOT3	0.709486	0.383164	0.274157	0.552715	0.58476	0.483935	-0.41511	-0.145872	0.0881722	0.479771	-0.224715	-0.301682	-0.197041	-0.609463	-0.609463	-0.609463	-0.609463	-0.318764
Manes.12G133700 STOP1	-0.983298	-0.200742	-0.655255	-0.555692	-0.428767	0.0364885	0.276978	-0.0878658	-0.126796	-0.174514	0.870766	0.528348	0.52641	0.427477	0.113539	0.247527	0.496206	0.481447
Manes.03G063600 S1FA-like DNA-binding protein	-0.297532	-0.365178	-0.882222	-0.557614	-0.29079	-0.578743	-0.585806	0.0321109	-0.55855	0.258883	-0.0576367	0.840269	0.133126	1.2098	0.736979	0.506331	0.764331	0.311844
Manes.16G017300 bHLH105	1.24774	0.632092	0.249492	-0.0629477	1.01024	0.347607	-0.101137	-0.0503419	-0.387748	-0.121661	0.179024	-0.699054	-0.645071	-0.490944	-0.286686	-0.41454	-0.533374	-0.335742
Manes.14G076900 ATEB1A	0.690725	0.845827	1.27285	0.944546	0.593698	0.533164	0.0518988	-0.267119	0.653916	-0.442715	-0.476343	-1.40241	-0.560853	-0.854181	-0.229255	-0.11973	-1.5767	-1.21371
Manes.10G031400 AT-HSC70-1	-0.464791	-0.63802	-0.540627	-0.73081	-0.093457	-0.234465	-0.171127	-0.0542824	-0.391166	0.0433963	0.558899	1.24297	0.254644	0.701582	0.303678	-0.10069	0.702066	0.670267
Manes.09G084632 Sec14p-like phosphatidylinositol transfer family protein	0.721842	0.27565	-0.0276192	0.233727	0.466013	0.346301	-0.243532	-0.0905759	-0.026717	-0.0811281	0.353704	0.0586263	-0.180541	-0.526126	-0.586055	-0.434777	-0.105461	-0.076561
Manes.08G018800 Pyruvate kinase family protein	0.731984	0.891025	0.455422	0.082265	0.161685	0.334314	-0.104974	-0.182868	-0.340411	0.0450234	-0.303642	-0.166755	-0.409397	-0.276242	-0.216654	-0.730362	-0.172658	-0.0181593
Manes.07G140100 Melibiase family protein	-0.142837	-0.916404	-0.509724	-0.370078	-0.663214	-0.702545	-0.362359	0.251088	-0.165682	-0.138617	0.00811713	1.00598	-0.0829788	0.785194	0.75944	0.711313	0.658216	0.648792
Manes.03G133400 Predicted pyridoxal phosphate-dependent enzyme, YBL036C type	0.933895	0.253925	0.244259	0.435638	0.817923	0.564017	-0.430092	-0.103764	-0.292674	-0.240618	0.231217	-0.694806	-0.492898	-0.61037	-0.275092	-0.301753	-0.246104	-0.0439024
Manes.15G031600 Kinase interacting (KIP1-like) family protein	-1.02905	-0.733177	-0.284635	-0.00531249	-0.811607	-0.388763	-0.248111	-0.0376894	0.515307	0.622598	0.101918	0.578217	0.301032	0.506002	0.487279	0.764935	0.243977	-0.412317
Manes.09G170800 TCTP	-0.467401	-0.570094	-0.711156	-0.625716	-0.291052	-0.521798	-0.0507802	0.100353	0.28747	0.0233087	0.446331	0.206916	0.42569	0.0583171	0.346791	1.08835	0.195728	0.512606
Manes.14G049300 ATRGP1	-0.371288	-0.0984896	0.111362	-0.366419	-0.929931	-0.795644	0.143195	-0.130797	-0.0369321	0.362751	-0.00500984	0.164744	0.564944	0.443262	0.375962	0.469218	-0.020426	0.248901
Manes.17G073700	0.845046	0.658935	0.0740472	0.427686	0.67638	0.246977	-0.140303	0.34794	-0.341371	-0.105792	0.524905	0.0297837	-0.352535	-0.533121	-1.04336	-0.92257	-0.00702685	-0.304596
Manes.14G056600 ATMSRA1	0.489355	0.507015	0.0892845	0.526441	0.837577	1.01512	-0.217592	-0.199205	-0.0354827	-0.153561	0.0734625	-0.671861	-0.20488	-1.01741	-0.654943	-0.678245	-0.0231283	0.166305
Manes.10G109900 Ribosomal protein S5 domain 2-like superfamily protein	-0.993421	-0.714852	0.143829	-1.30266	-0.121951	0.0163926	0.195374	-0.35393	-0.360193	-0.146865	0.388911	0.210014	0.714866	0.697589	0.160278	0.0537345	1.10921	1.30957
Manes.12G012000	-0.672576	-0.771738	-0.250509	0.18979	-0.52306	-0.60163	-0.203808	0.331736	0.351615	0.155466	-0.404628	0.0147754	0.249829	0.266144	0.872473	0.795021	0.102167	0.00455476
Manes.S022800 Tetratricopeptide repeat (TPR)-like superfamily protein	-0.524486	-0.681985	-0.115872	-0.365003	-0.435835	-0.25963	-0.706637	0.194209	0.289427	0.455088	-0.144556	0.593716	0.232043	0.327227	0.38597	0.489513	0.402267	0.222526
Manes.01G204900 kinase interacting (KIP1-like) family protein	-0.910646	-0.616709	-0.288994	0.028648	-0.424103	-0.503002	-0.54118	0.19783	0.455641	0.448951	-0.151889	0.751698	0.146972	0.733555	0.202242	0.45567	0.358272	-0.0353919
Manes.01G002600 alpha/beta-Hydrolases superfamily protein	-0.680438	-0.822826	-1.2607	-0.728632	-0.643315	-1.03725	-0.468006	0.0268285	-0.292271	1.08504	2.06916	0.0110645	0.754341	1.42053	1.27927	0.0939584	-0.0840191	-0.0860121
Manes.08G029200 AP2/B3-like transcriptional factor family protein	1.33198	0.861973	0.926305	0.793394	0.459889	0.394021	-0.32971	-0.663393	-0.388544	0.0142931	-0.18493	-1.50978	-0.225447	-0.648008	-0.578699	-0.06701	-0.69209	-0.434758
Manes.03G124700	0.844792	1.04974	0.328965	0.353173	-0.133724	-0.122308	0.403654	-0.198364	-0.0654804	-0.384492	-0.388002	-0.33937	-0.366136	-0.410392	-0.019255	-0.328009	-0.51203	-0.188837
Manes.09G129300 GroES-like zinc-binding dehydrogenase family protein	0.779432	0.900262	0.24947	0.721082	0.0467346	-0.110977	-0.215485	0.0502576	-0.304753	-0.0125133	-0.66236	-0.332391	-0.120327	-0.0439054	0.159993	-0.150216	-0.78736	-1.14147
Manes.01G092200	0.696235	0.419536	0.266154	0.559199	0.310771	0.32098	0.230342	-0.171908	-0.426598	-0.0799073	-0.0472702	0.117918	0.0664534	-0.467216	-0.227805	-0.683326	-0.592151	-0.697863
Manes.07G007200 ATFKBP42	-0.474548	-0.565019	-0.654581	-0.176786	0.0500019	-0.584814	-0.277482	0.059132	-0.198423	-0.0326181	0.319862	0.614079	0.0897477	0.732059	0.709721	0.215855	0.621839	0.105853
Manes.01G106600 SAMDC	0.420431	0.493655	0.481372	0.531037	0.733474	0.622966	-0.382467	-0.359852	-0.0337691	-0.211678	-0.298937	-0.602345	-0.223602	-0.620719	-0.345184	-0.207669	-0.29925	-0.146459
Manes.01G239300 ATMTP3	1.23564	1.89891	0.535421	0.82532	-0.64568	0.704051	0.287153	-0.426037	0.722815	-0.32983	0.207309	-1.2233	-0.333275	-0.637947	-0.697845	-0.44481	-1.52332	-1.50153
Manes.14G004200 Cyclin-like family protein	0.418565	0.132835	0.420434	0.389439	0.665183	0.103663	0.2061	0.0623737	-0.0099704	-0.171024	-0.44668	-0.298313	-0.308906	-0.282319	-0.502427	-0.169705	-0.491586	-0.194782
Manes.10G087900	-0.298334	-0.268922	-0.217985	-0.422957	-0.711219	-0.0154282	0.0929104	0.00961385	-0.183557	0.217593	0.119164	0.465108	0.237424	0.457754	0.180725	-0.0259478	0.386201	0.452021
Manes.11G052300 alpha/beta-Hydrolases superfamily protein	1.03305	0.521993	0.0345403	0.633098	1.01816	0.806523	-0.831983	-0.267662	0.277477	-0.16352	0.143497	-0.59766	-0.597981	-0.791127	-0.275926	-0.132553	-1.01798	-0.423999
Manes.17G036800 ATGPT2	1.61588	1.78386	0.176457	2.47762	1.81733	1.50311	-1.17004	-0.499558	-0.231505	-0.76498	0.26288	-1.53149	-0.838767	-1.24678	-0.741805	-1.14876	-1.25325	-1.57625
Manes.14G101400	-0.30087	-0.532212	-0.318673	-0.349389	-0.500657	-0.144589	-0.23321	-0.0367871	-0.115588	0.221893	0.214269	0.415181	0.505152	0.160118	0.0499119	0.396464	0.580041	0.588162
Manes.13G005300 IDI2	0.579503	0.650106	0.0136445	0.0672285	0.782841	0.520178	0.223872	-0.257111	-0.48969	-0.275027	0.0704285	-0.204736	-0.357535	-0.247895	-0.190104	-0.717529	-0.174872	-0.14454
Manes.09G150800 ankyrin repeat family protein	-0.322144	-0.263754	-0.481911	-0.237833	-0.322417	-0.345839	-0.211191	0.464383	-0.0514984	0.21461	0.00650627	0.298341	0.209291	0.400922	0.307668	0.180201	0.303599	0.0808204
Manes.04G136000 Leucine-rich repeat transmembrane protein kinase protein	0.358018	0.0662071	0.46189	0.633846	0.00676475	0.234283	-0.377588	0.117522	0.385264	-0.101586	0.0494933	-0.0164086	-0.312986	-0.399291	-0.198856	-0.0151192	-0.472283	-0.848351
Manes.16G128500	-0.728779	-0.218928	0.0147089	-0.307977	-0.696879	-0.344886	0.343883	0.244969	0.23358	0.419807	-0.237934	0.0266798	0.257796	0.417569	0.280409	0.16832	0.0952827	-0.00941863
Manes.05G102400 RNS3	1.65481	0.708702	0.298818	1.33809	1.26957	0.627354	-0.92502	-0.267871	0.112211	-0.442703	0.94757	-1.01842	-1.3558	-1.02801	-0.136744	0.0352432	-1.3134	-1.44872
Manes.08G058400 Haloacid dehalogenase-like hydrolase (HAD) superfamily protein	1.30582	1.27747	0.897125	1.15092	0.631486	1.03188	-0.0755293	-0.716923	-0.191081	-0.147647	-0.724069	-1.75256	0.0755431	-0.504576	-1.05374	-1.01734	-0.717157	-0.801325
Manes.03G023700 basic helix-loop-helix (bHLH) DNA-binding superfamily protein	-0.0476555	-0.154735	-0.570617	-0.888414	-0.378987	-0.383255	-0.0608266	0.216517	-0.158939	0.166784	0.214609	0.340381	0.179422	0.42059	0.392455	0.143499	0.5672	0.564052
Manes.01G047820 Pentatricopeptide repeat (PPR) superfamily protein	0.422426	0.226104	0.211355	0.379825	0.517684	0.235544	0.221079	-0.0295242	0.00108103	-0.101365	-0.29874	-0.106446	-0.357035	-0.460279	-0.0458784	-0.433716	-0.235737	-0.540032
Manes.15G125200 ARF8	0.843248	-0.0239535	0.185385	0.320623	0.953529	0.462444	-0.206647	-0.149844	-0.204778	-0.0837544	0.305884	-0.527454	-0.563525	-0.667059	-0.169523	-0.428006	0.0194463	-0.200086
Manes.02G165100 TAPX	0.803436	0.680969	0.505794	0.484969	0.0456382	0.148707	0.215916	-0.162035	-0.147778	-0.351636	-0.259999	-0.342384	-0.39006	-0.361478	-0.210513	0.0384158	-0.708448	-0.639688
Manes.03G107100	0.427668	0.55066	0.883872	0.96601	0.958056	0.451903	-1.08646	-0.0738486	0.499708	-0.423438	-0.342678	-0.646058	-0.260446	-0.466457	-0.0174177	-0.338767	-1.37408	-0.743744
Manes.16G000700 AAA-type ATPase family protein	-0.529521	-0.457001	-0.186078	-0.295838	-0.351674	-0.159135	0.0645504	0.0640719	-0.132098	-0.0264665	-0.0102308	0.351144	0.454577	0.505009	0.0248556	0.157255	0.422917	0.537408
Manes.06G142900 ATNAP8	0.626922	0.402438	0.0582776	0.178964	0.347089	-0.0188285	0.28389	0.0961173	-0.193997	0.0834383	-0.392106	-0.120879	-0.194558	-0.347671	-0.249139	-0.238448	-0.308062	-0.430694
Manes.14G071100 B12D protein	-0.424165	0.0935607	-0.108559	-0.75578	-1.0239	-0.57577	0.621296	0.199766	0.0206919	-0.0541697	-0.25952	-0.106253	0.625618	0.735739	0.456107	0.0740107	0.211784	0.327326
Manes.05G203300 AtHsp90.4	-0.514843	-0.620362	-0.564595	-0.634364	-0.390742	-0.356308	-0.206957	0.0357883	-0.404113	0.410922	0.311024	1.21493	0.254159	0.819076	0.430684	-0.00131296	0.632929	0.455561
Manes.07G023600 Sodium Bile acid symporter family	-0.742003	-0.528679	-0.337732	-0.809657	-0.0888324	-0.395902	0.298728	0.268584	-0.175087	-0.099749	0.646762	0.361118	0.1906	0.633785	0.577368	0.0805547	0.259667	0.424486
Manes.16G129400 DMS2	0.256396	0.217559	0.554409	0.688487	0.251972	0.234467	0.153012	0.00244616	0.5698	-0.310366	-0.39633	-0.770241	-0.0970398	-0.906456	0.146574	0.0952883	-0.864225	-0.754028
Manes.02G127201	1.13532	1.11738	0.0977043	0.126051	1.58682	0.689617	-0.355639	-0.401165	-0.592348	-0.407655	-0.592348	-0.592348	-0.384649	-0.592348	-0.317484	-0.33239	-0.276772	-0.592348
Manes.15G068700	-0.429244	-0.273874	-0.457367	-0.190577	-0.107026	-0.171294	0.352203	-0.047318	-0.184108	-0.20631	0.041128	0.241436	0.0209625	0.288745	0.232498	0.350998	0.234379	0.715625
Manes.02G095500 Galactose mutarotase-like superfamily protein	1.56889	1.48681	0.395347	0.784933	-0.404804	0.135173	0.443459	-0.160291	-0.0452297	-0.506886	0.172046	-0.727871	-0.605154	-0.784562	-0.618495	-0.280198	-1.00489	-0.55278
Manes.01G080400	0.528776	0.282433	0.795811	0.830982	0.967156	0.243483	-0.54677	-0.0749339	0.00716119	-0.701877	0.0673231	-0.421343	-0.366814	-0.802323	-0.541582	-0.340004	0.0715793	-0.139806
Manes.08G091200 Clathrin light chain protein	-1.16164	-0.451316	-0.35675	-0.590704	-0.756612	-0.128527	0.113538	-0.343543	0.355493	0.141791	-0.00816892	0.683423	0.648366	0.982279	0.165588	0.126335	0.673422	0.534875
Manes.01G023600 Calcium-dependent phosphotriesterase superfamily protein	-0.430149	-0.530238	-0.485593	-0.143627	-0.532499	-0.653699	-0.496135	0.18294	0.0451462	-0.115431	0.185627	0.781236	0.473028	0.40794	0.538618	1.00897	-0.247424	0.376656
Manes.01G118400 PQL3	-0.479821	-0.736374	-0.295425	-0.445247	-0.11028	-0.610458	0.426696	0.0659196	-0.224012	-0.084447	0.355368	0.416428	0.299723	0.22058	0.356888	0.462492	0.567762	0.39109
Manes.03G194700 alanine-tRNA ligases;nucleic acid binding;ligases, forming aminoacyl-tRNA and related compounds;nucleotide binding;ATP binding	-0.434262	-0.31973	-0.675252	-0.596311	-0.0525863	-0.788993	0.0352542	0.210907	0.131266	0.296651	0.176917	0.583659	0.274758	0.241975	0.453652	0.202409	0.291499	0.478318
Manes.06G174300 WIN1	-0.785221	-0.847082	-0.794638	-0.57931	0.918008	0.590925	-0.35284	-0.774427	-0.120978	-0.742432	0.998588	0.451956	0.444729	0.00746707	0.166132	0.219724	1.31879	1.20558
Manes.01G246900 ATCNGC1	0.336899	0.668056	-0.0206449	0.17455	0.936855	1.19758	0.241699	0.090283	-0.229948	-0.660801	-0.29909	0.15152	-0.950161	-0.017214	-0.478602	-0.614201	-0.480061	-0.383889
Manes.09G031100 ATRABA4D	-0.189414	-0.286554	-0.92548	-0.351511	-0.582809	-0.290796	0.0943275	0.190171	-0.0429626	0.352538	0.0426039	0.315765	0.26124	0.341092	0.0923294	0.436593	0.671707	0.321777
Manes.06G157900 ATPTB2	0.51875	0.317128	0.0256648	-0.0811084	0.727266	0.241133	-0.142875	0.0438136	-0.195189	-0.169988	0.209655	-0.279865	-0.331757	-0.229458	-0.294832	-0.387432	-0.113804	0.12234
Manes.18G009400 2-oxoglutarate (2OG) and Fe(II)-dependent oxygenase superfamily protein	-0.535207	-0.557579	-0.601351	-0.31144	0.0777615	-0.454611	-0.0219377	0.00986735	-0.0189649	0.066961	0.40726	0.70132	0.163385	0.466998	0.362194	0.268545	0.358324	0.161164
Manes.14G009000 PGK1	1.05318	0.761978	0.206445	0.426038	-0.0176002	0.523679	0.269652	-0.0653885	-0.082908	-0.300542	0.122593	-0.972598	-0.360788	-0.342545	-0.535639	-0.123348	-0.570142	-0.698179
Manes.18G052600 ATSPX2	1.66982	1.66263	0.180165	0.849275	-0.53456	0.0880007	0.436198	0.211883	0.104967	-0.416777	0.0654248	-0.571446	-0.642027	-1.03251	-0.699194	-0.697006	-0.862972	-0.402307
Manes.02G048100 Pyridoxal phosphate (PLP)-dependent transferases superfamily protein	0.472405	0.566165	0.384909	0.210511	0.72808	0.848341	-0.166783	-0.290533	-0.240353	-0.449851	0.00299068	-0.625607	-0.205408	-0.457719	-0.421739	-0.383729	-0.21932	-0.0495059
Manes.05G125700 FKBP-like peptidyl-prolyl cis-trans isomerase family protein	0.785103	0.96397	0.442005	0.0378266	0.157087	0.395716	0.428903	-0.174036	0.0697633	-0.382545	-0.353851	-0.821589	-0.47923	-0.396299	0.018111	-0.228569	-0.500397	-0.780875
Manes.05G016200 APRR5	0.548731	0.990605	0.530689	0.275234	0.802915	0.72114	-0.0584508	-0.308941	-0.523938	-0.231928	-0.293509	-0.651279	-0.281514	-0.0200041	-0.391649	-0.911452	-0.3332	-0.434166
Manes.02G036700 APT4	0.539358	0.733279	1.05263	0.679763	0.686319	0.639365	-0.0440008	-0.817282	0.256098	-0.287979	-0.35266	-0.897311	-0.132005	-0.868476	-0.324606	-0.156853	-0.863259	-0.820182
Manes.09G157000 Rubredoxin-like superfamily protein	0.918332	1.8783	0.721457	0.613022	-0.860416	0.577871	0.98222	-0.380545	0.517434	-0.683047	-0.344533	-1.16778	-0.100967	-0.794811	-0.747873	-0.508927	-0.821699	-0.864062
Manes.05G182600 scpl17	-0.620311	-0.377434	-1.09961	-0.833693	-0.375458	-0.255505	0.0795542	0.5692	-0.00843421	0.547309	0.42659	0.834391	0.160714	0.198766	0.630719	0.416398	0.215989	-0.0252982
Manes.11G156800	0.205047	0.268941	0.177079	0.627137	0.530701	0.2864	-0.269994	-0.10016	0.17222	-0.00776028	0.197327	-0.084384	-0.506758	-0.497982	-0.119223	-0.31733	-0.437279	-0.348143
Manes.07G138600 Peroxidase superfamily protein	-0.207402	-1.19622	-1.17488	-0.740651	-0.720246	-0.227619	0.284844	0.272902	-0.254668	-0.174679	1.26428	0.491468	0.115477	-0.0953849	0.159621	2.14639	0.398465	0.564559
Manes.18G079600 ANAC002	-0.205722	-0.737644	-1.04841	-0.754961	-0.673341	-0.915472	-0.646925	0.0485585	-1.04731	1.00643	1.13722	1.32614	0.295426	0.849585	0.238724	0.760534	1.17631	0.606116
Manes.03G141000 RNA-binding (RRM/RBD/RNP motifs) family protein	-0.623527	-0.235367	0.114075	-0.670126	-0.744228	-0.313755	0.362137	-0.0254891	0.198776	0.152963	-0.321778	0.0318257	0.590193	0.466471	0.131234	0.222955	0.317046	0.533441
Manes.06G005900 ATPOT1	-0.181663	-0.557107	-0.618579	-0.192243	-0.292249	-0.436585	-0.0254557	0.0887976	0.163883	-0.105538	-0.082691	0.543468	0.376299	0.431829	0.754489	0.222179	-0.0044407	0.101577
Manes.03G041500 PAA2	0.631997	0.659653	0.228121	0.0823673	0.833986	0.984671	-0.215849	-0.0974883	-0.26465	-0.317022	0.254762	-0.398387	-0.339721	-0.511487	-0.969511	-1.058	0.195624	0.477397
Manes.06G036000 ATELF5A-1	0.638991	0.166054	-0.0658938	0.371678	0.600457	0.318992	-0.313985	-0.1554	-0.291419	0.0791502	0.340117	0.0162231	-0.343146	-0.390626	-0.302171	-0.373884	-0.103442	-0.161092
Manes.08G027800 anac090	0.704922	0.893893	0.605692	0.934585	0.177215	-0.117847	-0.174235	0.370411	-0.128072	-0.352108	-0.536801	-0.151377	-0.329103	-0.536801	-0.337231	-0.536801	-0.536801	-0.536801
Manes.03G062800 ATRBL11	-0.587013	-0.730642	-0.164941	-0.479408	-0.511049	-0.452431	-0.0245494	0.528257	-0.143825	-0.305401	0.172342	0.66684	0.283723	0.485502	0.424813	0.451445	0.468078	0.531021
Manes.01G147500 ATMYB4	-0.663263	-0.226177	-0.663263	-0.663263	-0.663263	-0.474816	0.0379551	0.554102	0.0140541	0.0413849	0.373739	0.608504	0.515988	0.12939	0.0794481	0.524536	0.411722	0.791815
Manes.07G010400 Protein of unknown function (DUF3411)	1.16523	0.450824	-0.100569	0.434509	0.684652	0.546913	-0.250558	0.159451	-0.187912	-0.154248	0.424108	-0.640684	-0.566489	-0.565327	-0.488372	-0.438068	-0.336043	-0.482442
Manes.01G080800 ATNS1	0.408622	0.520579	0.393628	0.303462	0.0356388	0.264573	0.323952	-0.0286033	0.015607	-0.0242693	-0.0945621	-0.512562	-0.280203	-0.365824	-0.407756	-0.368921	-0.144297	-0.434306
Manes.01G083900 myb-like transcription factor family protein	-0.422373	-0.722885	-0.501921	-0.376853	-0.529105	-0.250994	0.0438483	0.00558428	-0.147759	-0.157717	0.0214071	0.693292	0.704946	0.797705	0.278666	0.212474	0.644709	0.240168
Manes.01G162200 AMT1;2	0.654363	0.538876	0.23713	0.293838	-0.110092	0.401204	0.0349287	0.437885	0.207799	-0.113874	0.294869	-0.580202	-0.276844	-0.694039	-0.665596	-0.0261854	-0.805404	-0.288353
Manes.03G079800 Aldolase-type TIM barrel family protein	-0.180311	-0.593548	-0.223012	-0.416418	-0.12616	-0.264139	-0.439483	-0.0605603	-0.341102	0.251281	0.0103669	0.133394	0.303605	0.719344	0.353999	0.55674	0.245387	0.300497
Manes.12G067900 ADG1, APS1	0.715691	1.25055	0.200404	0.579256	0.347649	0.913572	0.476816	-0.16901	0.206055	-0.351157	-0.215617	-1.21954	-0.430478	-0.848903	-0.541673	-0.741285	-0.633584	-0.342487
Manes.17G046000	-0.752222	-1.01755	-0.504453	-0.440324	0.0163681	-0.0818537	-0.0942887	0.148585	-0.154209	-0.0716762	0.616804	0.812464	0.42892	0.132217	0.0153926	0.231822	1.08604	0.699609
Manes.11G103500 YAB2	0.214873	0.202859	0.613162	0.5792	0.47633	0.658432	-0.232268	-0.327796	0.324987	-0.295681	-0.00288739	-0.43211	-0.19036	-0.668083	-0.186556	-0.255234	-0.522855	-0.412945
Manes.10G151000 protein N-terminal asparagine amidohydrolase family protein	-0.255481	0.228971	-0.235805	-0.675347	-0.8124	-0.593742	0.130175	-0.0365747	0.121448	0.122862	-0.257023	0.0966064	0.356194	0.71124	0.272446	0.43495	0.391657	0.115356
Manes.15G002900 GA2ox4	-0.699448	-0.971002	-0.425858	-0.391376	-0.140301	-0.173949	-0.403007	0.335407	-0.154047	0.219297	0.686414	0.0389205	0.605382	0.303761	0.0997739	0.161758	0.824796	0.900284
Manes.09G108288 SCN1	-0.406381	-0.470981	0.0370718	-0.488061	-1.08436	-0.522922	-0.0802515	0.271951	0.497898	0.180178	0.0446781	0.403862	0.358824	0.530979	0.669087	0.500575	-0.539891	0.100945
Manes.09G092600 Haloacid dehalogenase-like hydrolase (HAD) superfamily protein	0.688417	0.467851	-0.168165	0.958697	0.854442	0.45214	-0.455828	-0.0432058	-0.065098	0.453	0.277337	-0.529151	-0.671242	-0.83192	-0.281181	-0.451605	-0.664464	-0.443176
Manes.16G017200 ATCXXS1	-0.562424	-0.41273	-0.148631	-0.330617	-0.373659	0.157322	-0.358168	-0.62718	-0.0806616	-0.356034	0.554747	0.164937	0.537913	0.390121	0.00655294	0.462701	1.0604	0.763153
Manes.11G069200	0.519073	0.820198	0.215963	0.240809	-0.0430024	0.213382	0.24072	0.216473	0.0612824	-0.0658333	-0.324368	-0.262633	-0.0447635	-0.390939	-0.594656	-0.736239	-0.139856	-0.251842
Manes.12G030100 ALDH2	-0.477072	-0.521312	-0.438911	-0.471572	-0.490979	-0.660379	0.0849447	0.264183	-0.018607	-0.0671181	-0.0923468	0.381636	0.208125	0.772455	-0.179269	0.275103	1.11757	1.17375
Manes.03G186100 MPK16	0.479382	0.880121	0.513496	0.359936	-0.29352	0.120999	0.314205	-0.0529597	0.0380675	-0.201249	-0.196753	-0.525612	-0.0339183	-0.144946	-0.455084	-0.484205	-0.323655	-0.514466
Manes.10G066600 alpha/beta-Hydrolases superfamily protein	0.661661	0.427883	0.419075	0.565738	0.411942	0.603554	-0.58513	0.0671437	-0.0184468	0.401012	0.408469	-0.792503	-0.1645	-0.831865	-0.363884	-0.446786	-0.519777	-0.817284
Manes.12G098700 Protein of unknown function (DUF677)	-0.44159	-0.404165	0.0512308	-0.420098	-0.5566	-0.738119	0.481386	0.268057	-0.131226	-0.0669411	0.0795296	0.211478	0.144927	0.524888	0.298535	0.401228	0.385378	0.206346
Manes.14G095600	1.33086	0.463739	-0.188411	0.404301	1.05535	0.475749	-0.332315	-0.114679	0.00475159	0.108457	0.820267	0.134743	-0.39539	-1.06103	-0.859223	-1.06669	-0.480563	-0.212642
Manes.01G128500 AGL1	0.859868	0.885789	0.452793	0.636093	0.25399	0.494753	-0.022015	0.149581	0.261863	-0.00676954	-0.769221	-1.17204	-0.802417	-0.878799	-0.369807	-0.196038	-0.710396	0.0733283
Manes.01G205100 ATHMT-2	-0.463174	-0.500819	-0.0375547	-0.390662	-0.406325	0.108874	0.200183	0.0493425	-0.161071	-0.0879854	0.0578961	0.269963	0.492392	0.281382	0.0713098	0.0233032	0.575926	0.327421
Manes.06G138000 AT hook motif DNA-binding family protein	-0.597617	-0.190343	0.119399	-0.603148	-1.08492	-0.207572	0.189251	0.0962587	0.129514	0.0766181	-0.135449	0.268119	0.640606	0.423515	0.132892	-0.0740885	0.561447	0.730339
Manes.11G006000	0.49118	0.521677	-0.107983	0.304084	0.452249	0.297239	0.336855	0.160854	-0.118824	-0.0116145	0.0140608	-0.302834	-0.406154	-0.622117	-0.36593	-0.648071	-0.230643	0.0942477
Manes.02G175400 Uncharacterised protein family UPF0090	-0.269034	-0.146318	-0.403459	-0.479547	-0.33112	-0.589661	0.365334	0.0328483	-0.235374	0.0562078	0.0340069	-0.0141786	0.420563	0.237265	0.446638	0.178622	0.494725	0.561
Manes.04G019700 TPST	-0.306635	-0.298768	-0.351239	-0.289703	-0.883117	-0.213707	0.142483	-0.0790903	0.0945063	0.370508	0.318163	0.562649	0.19378	0.292753	0.126508	0.123063	0.329065	0.40811
Manes.10G022000 Mitochondrial substrate carrier family protein	0.858591	1.15953	0.289123	0.33221	-0.314095	-0.29048	0.611847	0.0607803	0.378697	-0.225749	-0.776434	-0.666152	-0.264104	-0.391451	-0.145323	-0.225977	-0.747553	-0.560256
Manes.05G097001 ATVDAC1	0.877184	0.794989	-0.0231274	0.29963	0.208301	0.114182	0.0281628	-0.347071	-0.170785	-0.107192	-0.0561942	-0.315038	-0.352681	-0.471974	-0.290135	-0.180149	-0.157182	-0.0405889
Manes.06G043100	-0.213215	-0.00622336	-0.301137	-0.18056	-0.710188	-0.672942	0.17075	0.0929475	-0.00379656	-0.0306732	-0.256272	0.1694	0.366896	0.429334	0.37056	0.392252	0.517203	0.0136577
Manes.15G002600 Protein of unknown function, DUF538	0.745716	1.0357	0.252238	0.68295	0.287731	0.224673	-0.22074	-0.219178	0.0104091	-0.0667608	0.47733	0.146421	-0.876864	-0.872529	-0.622132	-0.388357	-0.489672	-0.0933707
Manes.05G097701 Leucine-rich repeat transmembrane protein kinase	-1.02237	-0.824021	-0.806679	-0.387217	0.140111	0.0381792	-0.423927	-0.110231	0.250732	0.309546	0.720038	1.01681	0.265135	0.113594	0.476635	0.224263	0.618928	0.278589
Manes.15G121100 RNA-binding protein	-0.507168	-0.470136	-0.347211	-0.331797	-0.0380694	-0.224894	0.0456976	-0.063247	0.0126079	-0.357396	0.0373729	0.329497	0.556497	0.432693	0.0831142	0.00760052	0.654835	0.780856
Manes.08G004000 IMPA-9	0.345455	0.0228824	0.336116	0.311556	0.332138	0.397434	0.0662228	-0.155489	0.0801236	-0.169928	-0.305865	-0.371078	-0.142131	-0.30346	-0.347168	-0.20325	-0.157607	-0.0212039
Manes.14G033000 TBL17	-0.448595	-0.129505	-0.341631	-0.420006	-0.332738	0.0675838	-0.0703328	-0.0949957	-0.121861	-0.205418	0.0963289	0.149224	0.555229	0.339469	0.278831	0.206679	0.421022	0.409361
Manes.06G135400 ATTPPA	1.13025	0.66416	0.315213	0.245318	0.559532	0.782575	0.123509	-0.512559	0.0125775	0.163781	-0.482803	-0.917458	-0.747313	-0.671528	-0.577652	-0.280875	-0.29424	-0.115988
Manes.15G007100 GATA15	-0.471453	-0.5089	-0.0446106	-0.284186	-0.0668142	-0.317346	-0.314957	-0.0927148	0.171806	0.363694	0.010872	0.017744	0.316042	0.34923	0.262913	0.406373	0.153796	0.163973
Manes.01G011400	-0.157654	-0.58032	-0.316962	-0.582305	-0.413281	-0.490505	-0.336086	-0.16659	-0.611165	-0.486127	0.15126	0.699584	0.523903	1.33807	0.366861	0.339456	0.750555	0.757664
Manes.10G067800 ECT2	-0.349574	-0.249341	-0.126711	-0.722681	-0.497324	-0.135933	0.241022	-0.0846206	-0.275559	-0.239327	-0.0520616	0.263468	0.55794	0.622138	-0.0696315	0.215635	0.659409	0.800135
Manes.13G063800 AHK2	0.644993	0.391767	0.354441	0.364443	0.569419	0.202703	-0.378479	-0.258439	-0.201972	0.0785745	-0.438812	-0.310677	-0.247063	-0.550422	-0.394073	-0.0235185	0.086309	-0.16538
Manes.03G090800 FUG1	0.706116	0.783012	0.0790894	0.15768	-0.130787	0.0207482	0.571528	0.298286	-0.0776405	-0.0986637	-0.270359	-0.180934	-0.370631	-0.229621	-0.447821	-0.400368	-0.48775	-0.352346
Manes.04G075700 ARAC3	0.0842961	0.29358	0.439662	0.378305	0.0084308	0.191074	0.0123231	-0.278246	0.233917	0.0481882	0.0391768	0.0468356	-0.104004	-0.327738	-0.165063	-0.485916	-0.284402	-0.294822
Manes.04G043000 Far-red impaired responsive (FAR1) family protein	0.630355	0.0637062	0.263179	0.246306	0.678405	0.224578	0.218293	0.1663	0.0582	-0.35614	-0.0437689	-0.473511	0.0445976	-0.481871	-0.16806	-0.731409	-0.478202	-0.28918
Manes.11G061300 Transmembrane amino acid transporter family protein	0.661291	0.190539	-0.120501	0.626488	0.818995	0.555604	-0.392133	0.229805	0.0375415	-0.00356179	0.0224799	-0.707793	-0.335471	-0.640369	-0.237633	-0.0993316	-0.646399	-0.605183
Manes.03G071500 OTP84	-0.682574	-0.612243	-0.480991	-0.749105	-0.116373	-0.00936942	-0.0522223	0.321094	-0.277923	0.0290073	0.216603	0.642648	0.351723	0.463245	0.0622895	0.363026	0.619001	0.607371
Manes.04G027000 TOE1, RAP2.7	0.924299	0.47737	0.126829	0.511658	0.537497	0.0693835	-0.0824037	-0.0741683	-0.00297913	0.177586	-0.705783	-0.720496	-0.3604	-0.474185	-0.407767	-0.0772744	-0.270257	-0.321632
Manes.10G060700 Nuclear transport factor 2 (NTF2) family protein	0.371839	0.710196	0.479271	0.491727	0.3768	0.741163	0.0405216	-0.225259	-0.150894	-0.405477	-0.0815786	-0.262487	-0.17203	-0.583784	-0.464691	-0.44307	-0.618756	-0.186648
Manes.16G090400 Phosphoinositide phosphatase family protein	0.339986	0.437847	0.562916	0.398122	0.0939211	0.340796	-0.25785	-0.308867	-0.10331	0.0202665	-0.258887	-0.283484	-0.127529	-0.25382	-0.0451925	-0.226418	-0.428497	-0.335434
Manes.09G041400 FAD-linked oxidases family protein	0.813601	0.448033	0.137123	-0.106406	0.388529	0.292246	0.136207	0.125454	-0.432565	-0.167398	-0.201875	-0.295156	-0.269517	-0.104529	-0.28336	-0.361148	-0.245323	-0.18205
Manes.08G150600 AGD14	0.433679	0.222768	0.262514	0.121827	0.241844	0.119855	-0.0709585	0.0111285	0.251709	-0.144967	-0.188452	-0.412975	-0.207081	-0.235533	-0.0269283	-0.243838	-0.209156	-0.293445
Manes.S022183 UDP-Glycosyltransferase superfamily protein	2.03591	1.46809	-1.1228	0.229916	1.57932	1.53758	-0.506905	-0.666597	-0.783136	-0.123758	0.345728	-0.599065	-0.433939	-0.779712	-0.735578	-1.41768	-0.0344263	-0.1333
Manes.11G053200 aspartate-glutamate racemase family	0.911339	1.16028	0.566559	0.722627	0.361549	0.473778	-0.456268	-0.388441	-0.152155	-0.547007	-0.0749124	-0.33262	-0.543828	-0.387339	-0.91915	-0.791303	0.142862	0.248707
Manes.06G115420 ATNDPK2	1.59461	0.664955	1.17214	0.91992	1.27539	0.300365	-0.198826	-0.835248	-0.719782	-1.50703	-0.127719	-0.58516	-0.534403	-0.437941	-0.96086	0.0221357	-0.114231	-0.306028
Manes.04G081200 SAUR-like auxin-responsive protein family	-0.69113	-0.624185	-0.563052	-0.975537	0.229055	0.236868	-0.701339	-0.21872	0.0354124	0.318225	0.270984	-0.366732	0.383483	1.02297	0.38068	0.595966	0.267001	0.685696
Manes.05G061400 AtLEA5	2.08304	1.39634	-0.0203022	0.381435	1.14454	0.601747	-0.501145	-0.887132	-0.52233	-0.261022	-0.0381978	-0.421339	-0.371593	-0.875363	-0.844546	-0.403861	-0.724642	-0.195529
Manes.10G144700 zinc finger (CCCH-type/C3HC4-type RING finger) family protein	0.521077	0.148578	0.0386076	0.269252	0.841598	0.277601	0.0498765	-0.0631364	-0.0932859	-0.193227	0.156288	-0.283878	-0.309404	-0.602371	-0.413108	-0.446041	-0.0393567	0.12792
Manes.15G086600	-0.68877	-0.467352	-0.156614	-0.86754	0.183476	0.175922	-0.136843	-0.782657	-0.808414	-0.184709	0.748227	0.0309018	0.587529	1.0008	-0.110131	-0.0509122	1.32146	1.35874
Manes.12G085200 RING/U-box superfamily protein	0.450307	0.568581	0.383619	0.205382	-0.125466	0.361557	0.305714	0.220052	0.0479454	-0.15169	-0.214858	-0.162773	-0.0645362	-0.165909	-0.763345	-0.747017	-0.0186705	-0.391491
Manes.01G176500 Ubiquitin-associated/translation elongation factor EF1B protein	-0.400385	-0.237808	-0.241886	-0.279704	-0.510386	-0.251635	0.277531	0.16785	0.14046	0.179697	0.00719676	0.421046	0.206604	0.364176	0.277414	-0.0258278	0.0652014	0.00740676
Manes.08G152900 Sodium/calcium exchanger family protein	0.540156	1.02975	0.549687	1.09626	0.619581	0.583061	-0.0495014	-0.000422448	0.182736	-0.537017	-0.220203	-0.36442	-0.894884	-0.690416	-0.863132	-0.317358	-0.743586	-0.544543
Manes.07G036800 ATFKBP12	0.518943	0.503772	0.847015	0.316343	0.480569	0.474831	0.258318	-0.236457	-0.344086	-0.410906	-0.130523	-0.681301	-0.117138	-0.438141	-0.542422	-0.624105	-0.106513	-0.111463
Manes.02G081700 PSY	1.00623	0.383002	0.249366	0.855006	1.20825	1.28518	-0.661503	-0.379105	-0.0541689	0.125682	0.785097	-0.420548	-0.858439	-1.29784	-0.769326	-0.728102	-0.551111	-0.359766
Manes.01G149000 GDSL-like Lipase/Acylhydrolase superfamily protein	0.49412	0.942807	0.292521	0.449247	0.462652	0.928356	0.172195	-0.382775	0.0827832	-0.002211	0.755424	-0.533515	-0.213557	-1.06224	-0.765128	-1.16096	-0.122528	-0.456084
Manes.06G097300 Ubiquitin carboxyl-terminal hydrolase-related protein	-0.700088	-0.385213	-0.650593	-0.149086	-0.498941	-0.105248	-0.142596	-0.032956	-0.148804	0.397542	0.289433	0.963735	0.226704	0.328141	0.138386	0.383408	0.708564	0.0472836
Manes.18G064620 ATCOX6B2	0.294636	0.127451	0.451359	0.25039	0.522109	0.1468	-0.0682385	-0.0845744	-0.0026269	-0.0641584	0.188183	-0.392608	-0.306053	-0.421388	-0.102966	-0.0844341	-0.528872	-0.254161
Manes.05G116901	0.583126	0.533525	0.50188	0.44453	0.363318	0.437066	-0.203769	-0.219858	0.179944	-0.307573	-0.0237224	-0.218129	-0.284568	-0.492266	-0.225498	-0.492266	-0.492266	-0.492266
Manes.14G041710 CAMS1	0.953737	0.205359	1.09342	1.5529	1.01174	0.878257	-0.548516	-0.359503	0.57545	-1.16062	0.0676909	-1.08005	-0.640685	-1.31065	-0.360488	0.00262868	-1.04119	-0.786
Manes.15G033900 APG1	0.667106	0.516624	0.301016	0.600432	0.864508	0.800707	0.10085	-0.431688	-0.388141	-0.269439	-0.570681	-0.66982	-0.551911	-0.214474	-0.518286	-0.639552	0.0705787	-0.0867049
Manes.01G049100 PHD finger protein-related	0.216601	0.28017	0.0691698	0.249306	0.118232	0.00881806	0.36764	0.206697	0.135484	0.0458875	-0.156382	-0.321702	-0.152385	-0.179622	-0.236056	-0.350879	-0.398102	-0.29241
Manes.04G006800 protein tyrosine phosphatases;protein tyrosine phosphatases	0.229858	0.434699	0.731332	0.222241	0.633385	0.409593	0.212042	-0.00776856	-0.138897	-0.488182	-0.22834	-0.902608	-0.415393	-0.361039	0.0600221	-0.266592	-0.0652178	-0.686784
Manes.05G095400 glycine-rich protein	-0.187948	-0.273636	-0.074845	-0.353478	-0.0840698	-0.244588	-0.183432	-0.0596672	-0.301813	-0.0499984	-0.0745478	0.313153	0.307055	0.406192	0.379046	0.14173	0.202695	0.427877
Manes.09G173400 ARS27A	-0.577697	-0.631954	-0.0636085	-1.02052	-0.343002	-0.473572	-0.0549251	0.0878374	-0.369463	-0.511213	0.447135	0.408165	0.587318	0.574199	0.684297	0.288908	0.533663	1.34613
Manes.13G079000 MAC/Perforin domain-containing protein	-0.631864	-0.213195	-0.119193	-0.354444	-0.502775	-0.188435	0.298849	-0.0312871	0.011998	0.0999644	0.189307	0.336037	0.462916	0.224846	-0.0419885	0.0446246	0.382784	0.501847
Manes.S008601 Zinc finger (C3HC4-type RING finger) family protein	-0.711702	-1.0074	-0.0426592	-0.108174	-0.595667	-0.635945	-0.822849	-0.0429398	0.236788	-0.0589728	-0.198417	-0.466743	0.0238079	-0.29049	1.5605	3.17553	-0.267856	-0.0867345
Manes.10G144001 A20/AN1-like zinc finger family protein	-0.41703	-0.110753	-0.415444	-0.348296	-0.149283	-0.0655757	-0.227471	-0.016771	0.043629	0.207958	0.264177	0.126274	0.0969379	0.237793	0.334378	0.120579	0.208201	0.465372
Manes.13G151900 Wound-responsive family protein	-0.920273	-0.764967	-0.975939	-0.517231	-0.227425	-0.306492	0.305117	0.330481	-0.199924	-0.668252	1.01415	1.52254	0.453701	0.441772	-0.160132	0.028361	1.10849	1.12662
Manes.02G093200 SDH1-1	-0.816789	-0.406687	0.112015	-0.17237	-0.525809	-0.320465	0.0872015	0.0631501	0.334894	-0.19001	0.370204	0.125506	0.417316	0.156385	0.278681	0.464508	0.0845287	0.19673
Manes.13G017700 N-terminal nucleophile aminohydrolases (Ntn hydrolases) superfamily protein	0.25192	0.571884	0.524174	0.271519	0.00556662	0.358752	-0.1083	0.0133857	0.219409	-0.135041	-0.190551	-0.474001	-0.0182249	-0.320399	-0.329189	-0.514508	-0.328465	-0.193405
Manes.02G033700 Calcium-binding EF-hand family protein	-0.736309	-0.163768	-0.0322375	-0.718129	-0.696503	-0.111942	0.254351	-0.210657	0.243663	-0.0838831	-0.0133148	0.315582	0.555152	0.59722	0.228042	0.244577	0.334447	0.308921
Manes.14G067000 basic helix-loop-helix (bHLH) DNA-binding superfamily protein	-0.824154	-0.614776	-0.492105	-0.315532	-0.258086	-0.363381	-0.664423	-0.447042	-0.252524	0.807657	1.01339	0.295525	0.748037	0.105644	0.443286	0.152427	0.904882	0.748666
Manes.18G061400	-0.528304	-0.442127	-0.351635	-0.588409	-0.927609	-0.505547	0.351333	0.590885	-0.207677	0.225993	0.258755	0.443467	0.395569	-0.0383859	0.276049	0.111147	1.00353	0.752322
Manes.08G106900 ATMYB61	-0.301459	-0.556195	-0.465146	-0.296194	-0.68886	-0.751639	0.255085	0.55871	-0.0826493	0.462774	0.0548354	0.373717	0.197016	0.358062	0.580039	0.55433	-5.38541e-06	-0.164357
Manes.18G074100 Pentatricopeptide repeat (PPR-like) superfamily protein	-0.435149	-0.918676	-0.293661	-0.202137	-0.190697	-0.513575	-0.454107	-0.0401049	0.0253673	0.325456	0.170854	0.735634	0.452126	0.685088	0.268903	0.176905	0.367694	0.397212
Manes.17G035700 postsynaptic protein-related	-0.674981	-0.555866	-0.527252	-0.883236	-0.598458	-0.42301	0.544346	0.374332	-0.235208	-0.515053	0.465533	0.537293	0.872631	0.484539	0.476731	0.0303793	0.655729	0.786602
Manes.16G101500	-0.441147	-0.243939	-1.34892	-0.920385	-0.378937	-0.457388	0.459014	0.323738	-0.724502	0.319056	0.912079	1.41073	0.444078	0.965099	0.186235	-0.429104	0.794237	0.253601
Manes.13G152400 PSB29	0.668453	0.432852	0.42862	0.448724	0.465806	0.600326	0.0331033	-0.247246	-0.194776	-0.356467	0.150385	-0.818778	-0.141516	-0.403072	-0.766409	-0.101703	-0.326448	-0.305203
Manes.01G045300	-0.421767	-0.470034	-0.229938	-0.381505	-0.422362	-0.225618	-0.168246	0.0667665	0.103357	0.196841	0.307778	0.0789093	0.171835	0.139388	0.166453	0.65001	0.446938	0.403604
Manes.11G159300 protein tyrosine phosphatases;protein tyrosine phosphatases	0.488751	0.665775	0.521944	0.0811141	0.0882432	0.453155	0.0782383	-0.0211937	-0.383525	-0.52346	-0.238285	-0.579029	-0.228957	-0.168926	0.0327378	-0.150665	-0.368494	-0.214039
Manes.05G041000 TCP family transcription factor	-1.02835	-1.05898	0.127548	-0.133714	-0.924697	-0.582278	0.217889	0.332497	0.598989	0.0156079	0.365158	0.559593	0.223175	0.457381	0.48022	0.757829	0.0954217	-0.244841
Manes.02G109300	-0.435655	0.0295766	0.126946	-0.968642	-0.881645	-0.389251	0.757522	-0.442306	-0.300715	-0.725435	-0.100664	-0.206992	0.740386	1.03825	0.282518	0.631957	0.540682	0.571715
Manes.17G117800 DME	-0.0684382	-0.641693	-0.400157	-0.296899	-0.307707	-0.425741	0.0972162	-0.17966	0.0805898	0.0627181	-0.136268	0.844457	0.281952	0.529223	0.393734	0.312416	0.186454	-0.0509769
Manes.05G168200 CYP82C4	-0.107702	-0.107702	-0.107702	-0.107702	-0.107702	-0.107702	0.0866501	-0.107702	-0.107702	-0.107702	-0.107702	-0.107702	-0.107702	0.0737705	-0.107702	0.0772205	0.171613	1.46442
Manes.02G094600 FAD/NAD(P)-binding oxidoreductase family protein	1.03261	0.708188	-0.209569	0.274544	0.304543	-0.0482203	0.411339	0.0846189	0.117381	-0.134002	-0.090473	-0.990229	-0.00279996	-0.41623	-0.435664	-0.464447	-0.536455	-0.216283
Manes.01G083700 ACX1	0.464507	0.966091	0.414261	0.374146	-0.23289	-0.0162123	0.303038	-0.135285	0.211308	-0.393985	-0.316171	-0.445925	-0.24837	-0.344939	-0.204629	-0.170365	-0.424853	-0.293066
Manes.02G152100 Protein phosphatase 2C family protein	0.785622	0.670459	0.0515941	0.320263	0.125527	0.167129	0.175068	0.178221	-0.238636	-0.154893	-0.0264966	-0.472474	0.0398549	-0.389256	-0.503875	-0.272714	-0.489961	-0.442615
Manes.12G014400 PLAT/LH2 domain-containing lipoxygenase family protein	-0.417646	-0.193745	-0.655917	-0.373707	-0.653087	-0.198523	0.0596772	0.114372	0.143016	0.40727	0.375555	0.643039	0.314564	0.348362	-0.103705	0.0307003	0.522401	0.226558
Manes.15G050100 ATCB5-B	-0.207626	0.138467	1.13492	0.938919	0.599195	0.82223	-0.238909	-0.27662	0.83023	-0.231988	-0.10275	-0.915201	-0.0601238	-0.799682	-0.627034	-0.557263	-0.634093	-0.54503
Manes.15G136100 ATTPS6	-0.603509	-0.46416	0.0996661	-0.2485	-0.642372	-0.280138	0.053318	-0.0113916	-0.078766	0.024655	0.0744231	0.468253	0.456959	0.446456	0.246175	0.484143	0.292096	-0.0585746
Manes.16G066000 Sulfite exporter TauE/SafE family protein	-0.607841	-0.284103	-0.0430696	-0.0589536	-0.759177	-0.81127	0.198431	0.0272848	0.117422	0.13871	-0.0520004	0.053581	0.335129	0.292062	0.152908	0.852745	0.226823	0.44618
Manes.13G154700 AtCXE18	0.332163	0.296665	0.137625	0.599123	0.663009	1.13676	-0.436842	-0.117652	0.243534	-0.251152	0.819722	-0.314607	-0.566141	-1.12011	-0.793696	-0.651462	0.0280579	0.259082
Manes.01G202100 TRP3	-0.348043	-0.418074	-0.0327844	-0.666229	-0.20995	-0.20417	0.21931	-0.045166	-0.337648	-0.0279275	-0.0317108	-0.0711801	0.113099	0.64227	0.188968	0.49033	0.393768	0.663148
Manes.03G199200 Tetratricopeptide repeat (TPR)-like superfamily protein	-0.400317	-0.220517	-0.0188507	-0.487354	-0.217888	-0.323975	-0.23793	0.111773	0.336179	-0.233887	-0.0393036	0.0286524	0.138372	0.219666	0.649169	0.369842	0.292702	0.191526
Manes.06G177800	1.02187	0.932354	0.527917	0.421901	1.13807	1.38498	-0.269939	-0.811164	-0.492501	-0.198467	0.0626711	-1.1208	-0.413694	-0.91692	-0.715204	-0.744394	-0.440588	0.201498
Manes.09G073900	1.02543	0.47653	0.115993	0.205826	0.338869	0.318076	0.114361	0.0941136	-0.212596	-0.23707	-0.342725	-0.75418	-0.0417613	-0.0730678	-0.278931	-0.458945	-0.701117	-0.282228
Manes.04G011500 Eukaryotic aspartyl protease family protein	-0.301666	-0.756626	-0.408294	-0.589892	0.214682	0.235181	-0.586487	-0.385586	-0.17191	-0.12383	1.0386	0.303193	0.103677	0.272666	0.386012	0.647342	0.56649	0.288811
Manes.18G014600 DnaJ/Hsp40 cysteine-rich domain superfamily protein	0.78284	0.778606	0.937285	0.486348	0.202303	0.417516	0.276208	-0.2493	-0.349632	-0.17295	-0.577842	-0.590253	-0.357947	-0.378327	0.0135795	-0.44539	-0.967719	-0.775892
Manes.06G062200 transcription regulators	0.701553	0.874718	0.0142163	0.363029	-0.0928507	0.00926657	0.473436	-0.0413054	0.0547316	-0.17968	-0.110795	-0.540013	-0.359882	-0.450245	-0.3861	-0.173625	-0.327768	-0.232317
Manes.11G056100 Tetratricopeptide repeat (TPR)-like superfamily protein	0.698586	1.72513	0.12565	1.33849	0.370119	0.22967	0.545748	-0.163074	0.0916525	-0.838943	-0.850035	0.0778598	-0.761855	-0.49618	-0.581948	-0.695785	-1.10447	-0.504247
Manes.07G113900 UBC14	-0.302654	-0.739035	-0.455707	-0.342716	0.013684	-0.412802	-0.172555	-0.0252121	-0.342334	-0.230955	-0.022124	0.586973	0.328851	0.410567	0.553109	0.300642	0.653081	0.907746
Manes.S053300 CYP94B3	-0.745574	-0.228085	-1.06374	-0.174725	-0.499877	-0.840282	0.0767023	0.120775	-0.483344	0.852004	0.423777	0.787369	0.341439	0.353367	0.094625	0.341026	0.680709	0.891673
Manes.06G118900 KING1	-0.738914	-0.265816	-0.33802	-0.403045	-0.353985	-0.0734174	0.436872	-0.0231981	-0.118328	-0.251787	-0.0174461	0.183387	0.306194	0.806824	0.0394257	0.288775	0.344058	0.52263
Manes.01G177100 transferases;nucleotidyltransferases	-0.0932068	-0.296213	-0.596341	-0.253884	-0.0950679	-0.378454	-0.135039	0.143976	0.0710674	0.15968	-0.26806	0.204117	0.186127	0.386934	0.442072	0.158905	0.180819	0.332291
Manes.05G203200 ATRBP47B	-0.848015	-0.215009	-0.168122	-0.773254	-0.692343	-0.174165	0.497635	-0.0822445	-0.00482651	-0.0767622	-0.263366	0.24482	0.860457	0.787428	-0.00340189	0.0149909	0.742389	0.592605
Manes.01G232100 NIMIN-1	-0.628962	-0.535931	-0.651854	-1.29334	-0.620024	-0.664476	-1.02778	-0.395802	0.570949	0.507936	0.945316	1.13772	0.476178	0.328426	1.3694	0.998135	0.146962	0.12072
Manes.11G077000 RING/U-box superfamily protein	0.59838	1.15012	0.298204	0.127453	-0.234607	0.0496348	0.533941	-0.116252	-0.0400208	-0.148459	-0.322736	-0.332141	-0.364001	-0.147941	-0.152606	-0.650765	-0.449656	-0.250084
Manes.02G095700 alpha/beta-Hydrolases superfamily protein	1.30299	0.670175	0.475743	0.304408	0.963729	0.777518	-0.132777	-0.157361	-0.0769752	0.03274	0.257194	-0.98976	-0.675103	-1.08401	-0.908859	-0.482549	-0.617287	-0.164651
Manes.11G086500 RD2	-0.463382	-0.606598	-0.469215	-0.598334	0.101147	-0.293298	0.107023	0.100512	-0.291616	-0.214308	0.623914	0.591807	0.117874	-0.239144	0.395409	0.197852	0.923609	1.09479
Manes.02G209900 AGO4	-0.440959	-0.519149	-0.221919	0.101645	-0.157201	-0.263332	-0.281955	0.0912655	0.263446	0.16812	-0.102259	0.0882489	0.107453	-0.0888363	0.424959	0.631493	0.135018	0.156447
Manes.02G047832 ANAC100	-0.817032	-0.838357	-1.07913	-0.529764	-0.275892	-0.132511	-0.48721	0.212019	0.0336773	-0.108331	0.225248	1.02354	0.54856	1.00636	0.203642	-0.127763	1.0429	1.2959
Manes.09G047500 2-Cys Prx B	0.538012	0.553889	0.562407	0.264377	0.394574	0.471678	0.0363798	-0.36793	-0.211228	-0.234106	0.037261	-0.486172	-0.208264	-0.218006	-0.617465	-0.223388	-0.317709	-0.344775
Manes.17G050900	0.431829	0.254194	0.423054	0.17369	0.468038	0.320298	0.0909369	0.100562	-0.144566	-0.297168	0.0496345	-0.172227	-0.185202	-0.306282	-0.558584	-0.796417	0.179218	-0.0181983
Manes.S071400 ATPCAP1	-0.757973	-0.821152	-0.456529	-0.225323	-0.521213	-0.341268	-0.162361	-0.168409	0.317687	0.317273	0.587387	0.363915	0.416716	0.452935	0.259279	0.309327	0.861305	0.258908
Manes.07G129900 Haloacid dehalogenase-like hydrolase (HAD) superfamily protein	0.14753	0.379875	0.136073	0.304191	0.147477	0.403703	0.241365	0.148061	-0.0601309	-0.126789	-0.00961692	-0.28432	-0.208061	-0.447843	-0.202875	-0.205062	-0.287024	-0.405311
Manes.15G093700 ATPPC3	0.964181	0.930215	0.179136	0.468463	0.134693	-0.0414879	-0.136086	-0.0523308	0.000949585	-0.172423	0.369779	0.408374	-0.521536	-0.495486	-0.312004	-0.452113	-0.82838	-0.691028
Manes.12G073000 Stress responsive alpha-beta barrel domain protein	0.601738	0.377801	0.571899	0.286244	0.235371	0.451809	0.420583	-0.00066804	0.0861679	-0.0661163	-0.220167	-0.598552	-0.433947	-0.373485	-0.619696	-0.0914287	-0.592892	-0.757797
Manes.07G002200 O-fucosyltransferase family protein	-0.657404	-0.467709	-0.744808	-0.261603	-0.93181	-0.563633	0.155907	0.278046	0.394874	0.338519	0.10571	0.654081	-0.254347	0.565954	1.05593	0.557487	-0.200915	0.243025
Manes.17G062600 subtilase family protein	-0.861164	-0.747604	-0.108253	0.0231061	-0.849889	-0.634866	-0.702848	0.656967	0.442153	0.715094	0.0629535	-0.195689	0.0257371	0.243985	0.979313	0.950519	-0.1676	0.10196
Manes.01G197000	0.197784	-0.516761	-0.414659	-0.83887	-0.609827	-0.717184	0.612882	0.270254	-0.357803	0.243921	-0.22878	-0.0208829	0.120849	0.697153	0.370668	0.589424	0.297124	0.480794
Manes.04G025600 ATPLC2	-0.245814	-0.314975	-0.192151	-0.33392	-0.532325	-0.0386716	0.253067	0.134461	0.108046	-0.0534648	0.253604	0.111977	0.137715	0.261963	0.10603	0.100577	0.506113	0.0424994
Manes.07G086200 ATEXO70A1	-0.69444	-0.711336	-0.754449	0.0469602	-0.368992	-0.203519	-0.454269	-0.0195741	-0.0296132	0.599975	0.44047	1.24845	0.20342	0.288262	-0.0422589	0.0266051	0.899526	0.581399
Manes.15G066000 RING/FYVE/PHD zinc finger superfamily protein	-0.342671	-0.186904	-0.109005	-0.558213	-0.366487	-0.209536	0.366078	0.0418652	-0.149931	0.0276227	-0.038882	0.617561	0.171998	0.275949	0.151019	0.175746	0.311311	0.178713
Manes.03G129100	-0.153637	-0.804885	-1.0394	-0.570542	0.094193	-0.412415	-0.455642	0.200659	-0.275945	0.113374	0.917307	0.675735	0.450823	0.393215	0.549848	0.563751	0.143885	0.28298
Manes.13G110900 FRO1	0.322178	0.216309	0.370001	0.197974	0.471836	0.145117	0.0359324	-0.0791395	-0.0367771	-0.185871	-0.0813775	-0.53323	-0.232267	-0.412261	-0.12656	-0.149364	-0.2959	0.104845
Manes.15G131100 CRR23	0.45607	0.32535	0.366731	0.321263	0.331437	0.328147	0.185519	0.0931571	0.133745	-0.272646	-0.0506025	-0.509342	-0.399013	-0.609881	-0.0982255	-0.241336	-0.423675	-0.396858
Manes.08G114800 Tetratricopeptide repeat (TPR)-like superfamily protein	1.003	0.270065	0.167316	0.632618	0.356528	0.242365	-0.379553	-0.275307	-0.159393	0.0844796	-0.180523	-0.348611	-0.291677	-0.261094	-0.0355492	-0.148736	-0.723122	-0.555334
Manes.16G123000 APT5	-0.642367	-0.415062	0.215247	-0.17454	-0.00948859	-0.520473	-0.776508	-0.890003	-0.265178	0.304027	0.222687	0.0139556	0.666657	0.59548	0.233471	0.599963	0.617021	0.764497
Manes.01G051400 P-loop containing nucleoside triphosphate hydrolases superfamily protein	-0.424305	-0.371431	-0.697248	-0.631285	-0.0146559	-0.371647	-0.0832061	0.110767	-0.0681406	0.27261	0.00917906	0.432659	-0.0563844	0.273033	0.699934	0.483213	0.418009	0.458271
Manes.03G152300 ATCB5-B	0.347837	0.810426	0.58905	0.31118	-0.032988	0.373387	0.273364	-0.0437327	0.394093	-0.334918	-0.288905	-0.951744	-0.0189088	-0.481708	-0.399904	-0.488068	-0.29828	-0.409736
Manes.14G099800 ALMT9	-0.412591	-0.558167	-0.36996	-0.41995	-1.00703	-0.642333	0.301166	0.350436	0.190409	0.500964	-0.263112	0.457321	0.0593213	0.32362	0.676705	0.225455	0.539148	0.439576
Manes.02G161500 RING/U-box superfamily protein	0.507874	0.641346	0.0114305	0.826722	-0.120531	0.545855	-0.0519805	0.112003	0.240513	0.150659	-0.233357	-0.245447	-0.30152	-0.341871	-0.534097	-0.405966	-0.588362	-0.853486
Manes.14G131400 P-loop containing nucleoside triphosphate hydrolases superfamily protein	0.256033	0.677246	0.545166	0.772098	0.202349	0.371308	-0.392896	0.00734217	0.409708	-0.53246	-0.0256803	-0.480764	-0.257066	-0.61546	-0.24077	-0.314699	-0.783367	-0.0420393
Manes.01G196100 ARL1	0.0428589	0.462021	0.430652	0.247444	0.112555	0.379362	0.010693	-0.192323	0.333916	-0.0567053	-0.171361	-0.239827	-0.240496	-0.353257	-0.175284	-0.155257	-0.417364	-0.440718
Manes.09G119600	0.349077	0.79218	0.0161256	0.577831	0.209913	0.333788	-0.0528063	-0.313974	0.193168	-0.100833	0.0411276	-0.404277	-0.220649	-0.44902	-0.428177	-0.236612	-0.327631	-0.314237
Manes.03G173000 ATB2	0.688695	0.591055	0.887792	0.354897	0.513993	0.59219	-0.0794644	-0.114626	0.420547	-0.255462	-0.197917	-1.01377	-0.273852	-0.62874	-0.466055	-0.188779	-0.860819	-0.990777
Manes.02G113300 CAT2	1.14198	1.01912	0.461452	0.588698	0.659398	0.761539	0.110564	-0.0900818	-0.271493	-0.541707	0.0320032	-0.669285	-0.823499	-1.22803	-0.364514	-0.732002	-0.27946	-0.120393
Manes.04G083100 ATSULA	1.35898	0.12383	0.00713328	0.460525	1.04234	0.272873	-0.114809	-0.131445	-0.329881	0.13481	0.344646	0.278156	-0.820304	-0.458472	-0.587864	-0.268795	-0.659647	-0.996542
Manes.05G161500	0.4481	0.62093	0.761147	0.0405684	0.313723	0.489801	0.32111	-0.247806	-0.261524	-0.42103	-0.177804	-0.462832	-0.205541	-0.317714	-0.293115	-0.49662	-0.359756	-0.127653
Manes.07G101600 binding;RNA binding	-0.63165	0.0191885	-0.343755	-0.0892567	-0.343908	-0.260247	0.140043	0.0607831	0.129405	0.173731	-0.101062	0.25206	0.134011	0.374687	0.0858615	0.0904348	0.317205	0.222803
Manes.06G110300 OTP82	-0.35407	-0.459256	-0.439243	-0.50724	-0.357832	-0.715232	0.222478	0.361797	0.0868331	0.160458	-0.229121	0.0892241	0.233289	0.285998	0.333633	0.533196	0.610292	0.452392
Manes.06G175700 ATMST1	0.299992	0.114884	0.265559	0.0690918	0.584697	0.533516	-0.0490597	-0.108775	-0.199267	-0.470143	0.0551504	-0.200654	-0.172953	-0.254717	-0.0919639	-0.189335	-0.255382	-0.0964043
Manes.07G116700 ATCTIMC	2.02206	0.999231	0.229344	0.779206	1.05956	0.537191	-0.337861	-0.372385	-0.530543	-0.111802	-0.191154	-1.17166	-0.927575	-0.454593	-0.396268	-0.37902	-0.940303	-0.871705
Manes.05G121500 AER	-0.70097	-0.207082	-0.037201	-0.460713	-0.410269	-0.288944	0.106142	-0.198785	0.3241	0.0718512	0.311925	-0.250526	0.247526	0.0787434	-0.0133428	0.615206	0.620741	0.628467
Manes.04G081712 SAUR-like auxin-responsive protein family	-0.445203	-0.399962	-0.934193	-0.934193	-0.1005	-0.29932	-0.199611	0.0188403	0.143818	0.402436	0.316512	-0.0233178	0.652801	0.431278	0.60652	0.478338	0.360992	0.21424
Manes.16G079900	0.496478	0.31081	0.424319	0.13828	0.32387	0.0680732	0.263433	-0.0868113	0.00660775	-0.115855	-0.201222	-0.248269	-0.29889	-0.030609	-0.553459	-0.185815	-0.356946	-0.334212
Manes.03G023200 Major facilitator superfamily protein	0.676549	0.355429	0.215112	0.604323	0.621791	0.803117	-0.420587	-0.012094	0.09717	0.144988	0.0948861	-0.575527	-0.181841	-0.459982	-0.445756	-0.588201	-0.716452	-0.917932
Manes.05G051400 Uncharacterised conserved protein (UCP012943)	-0.262892	-0.303202	-0.859018	-1.14134	-0.698943	-0.234605	0.659557	0.466358	-0.50929	0.010916	0.0669976	0.604599	0.201766	0.49115	0.244498	0.481211	0.672482	0.836663
Manes.01G089600 DHS2	-0.0909629	-0.305326	-0.299805	-0.492959	-0.455995	-0.545929	0.0406461	0.232818	-0.124474	0.0322889	-0.192153	0.353288	0.0299191	0.696278	0.168621	0.524763	0.317184	0.40686
Manes.01G059700 NAD(P)-binding Rossmann-fold superfamily protein	0.613182	0.133859	0.363401	0.839585	0.443385	0.1119	-0.179127	0.31101	0.297228	-0.123379	0.0496823	-0.331529	-0.628211	-0.646961	-0.0951172	-0.00749016	-0.661775	-1.20628
Manes.10G059000 CHY1	0.217251	0.560416	0.320845	0.221047	0.365075	0.456177	-0.0828657	-0.208817	-0.269413	-0.142185	-0.0679889	-0.248971	-0.243477	-0.185957	-0.115139	-0.324147	-0.184355	-0.351904
Manes.01G267100	0.537005	0.687373	1.00645	0.726621	0.736013	1.23106	-0.64231	-0.547098	0.573247	-0.176458	-0.0734243	-0.880785	-0.622522	-0.505967	-0.145812	-0.566515	-1.3533	-1.12912
Manes.09G037400 Aha1 domain-containing protein	-0.774442	-0.469949	-0.375018	-0.51257	-0.390394	-0.235598	0.0467413	-0.0063277	0.189244	-0.0244096	0.060813	0.541619	0.093317	0.743741	0.439765	-0.0413345	0.75418	0.61924
Manes.11G071500 P-loop containing nucleoside triphosphate hydrolases superfamily protein	0.941348	0.491253	0.480896	0.517456	0.0373875	0.101907	0.218881	-0.098341	0.0776758	-0.221527	-0.182421	-0.570866	-0.335615	-0.502028	-0.201355	-0.363022	-0.269858	-0.694231
Manes.02G002100	1.25233	0.530893	0.190758	0.213612	0.818395	0.566747	-0.0637455	-0.0966045	-0.373037	-0.0403416	0.283225	-0.379897	-0.654876	-0.694606	-0.354661	-0.682718	-0.275304	-0.546241
Manes.05G155200 RING/U-box superfamily protein	0.336317	0.310305	0.541461	0.140989	0.306942	0.221714	0.0855379	0.111226	0.310188	-0.530573	-0.176658	-0.28268	-0.48245	-0.201689	-0.11271	-0.201845	-0.311524	-0.482256
Manes.05G197600 30S ribosomal protein, putative	-0.566936	-0.682158	-0.247461	-0.467398	-0.296899	-0.00442248	0.299498	-0.235611	-0.253219	-0.324226	0.397106	0.475291	0.590801	0.490656	-0.296062	0.275704	0.932208	0.771996
Manes.09G022200 DTW domain-containing protein	-0.455471	-0.562887	-0.765748	-0.0923266	-0.124371	-0.173051	-0.547679	-0.0842478	0.200382	0.348999	0.502153	0.360987	0.0170431	0.433188	-0.0720953	0.380768	0.716949	0.666154
Manes.01G148200 emb2448	0.325891	0.214406	0.474395	0.203028	0.372671	0.216873	-0.123149	-0.0198239	0.120698	-0.189466	-0.0120159	-0.661189	-0.25153	-0.447303	-0.167324	-0.134607	-0.168494	-0.050441
Manes.09G133500 alpha/beta-Hydrolases superfamily protein	0.507512	0.361644	0.484335	0.146237	0.326395	0.442891	0.348637	0.240238	-0.015005	-0.240333	-0.148409	-0.510734	-0.471741	-0.542459	-0.118335	-0.339019	-0.789249	-0.248103
Manes.13G140420 O-methyltransferase family protein	-0.509601	-0.383336	-1.17323	-1.00055	-0.325509	-1.07178	0.412139	0.0200072	0.452106	0.408918	-0.377356	0.833936	0.470733	1.76885	0.698274	0.690701	-0.575656	-0.567497
Manes.18G079800 PBC1	0.339991	0.226836	0.0328544	0.0785639	0.679491	0.605895	-0.420245	-0.311906	-0.134885	-0.1684	0.211477	0.0607602	-0.162505	-0.309475	-0.137247	-0.594015	0.0967103	0.0436218
Manes.17G038400 MATE efflux family protein	0.977289	0.54157	0.145579	0.688573	0.539105	0.549622	-0.799043	-0.170153	0.0487283	-0.34583	0.21054	-0.473459	-0.511357	-0.517225	-0.265178	-0.237491	-0.42986	-0.273506
Manes.01G089800 peptidyl-prolyl cis-trans isomerases	-0.39146	-0.607462	-0.238588	-0.255956	-0.401223	-0.0603243	-0.118666	0.0163807	-0.0139938	-0.0632778	0.318896	0.35069	0.582009	0.0944618	0.102599	0.248143	0.350137	0.641313
Manes.02G197600 Dynein light chain type 1 family protein	-0.5298	-0.546783	-0.458523	-0.297891	-0.323028	-0.226953	0.0585643	0.26754	-0.032703	-0.0289764	0.332332	0.587685	0.20251	0.175368	0.0903237	0.340912	0.68536	0.358781
Manes.16G091700	2.17068	2.6515	0.919217	1.30781	-0.670374	0.842003	-0.199544	-1.40656	0.169435	-0.305136	0.315737	-1.76272	-0.220521	-1.55211	-1.08096	-0.83668	-1.08415	-0.151996
Manes.11G113100 Leucine-rich repeat (LRR) family protein	-0.265839	-0.284373	-0.385088	-0.281853	-0.289461	-0.257723	-0.0613412	0.265859	-0.0577906	0.0811961	0.258765	0.464718	0.169041	0.186326	0.188523	0.167058	0.175312	0.339401
Manes.01G108600 Uncharacterized protein family (UPF0016)	0.0108443	-0.0843056	-1.30443	-0.547691	-0.693718	-0.331515	0.745471	0.127304	-0.233461	-0.0864091	0.184997	0.395609	0.281589	0.672931	0.0682326	-0.157475	0.748979	0.969356
Manes.02G033200	-0.667815	-0.525323	0.18281	0.00933451	-1.09057	-0.688423	-0.0192963	0.147061	0.492521	0.407521	0.0483579	0.153197	0.45123	0.228608	0.835116	0.578361	-0.272815	-0.440448
Manes.04G096300 GAPA-2	0.398752	1.08612	1.283	0.249481	-0.0532043	0.913975	0.565044	-0.377819	-0.0441257	-0.672823	-0.19527	-1.27484	0.0126334	-0.478792	-0.602266	-0.458077	-0.806872	-0.455873
Manes.08G135100 HEL	0.297524	0.247227	0.218005	0.80741	0.833986	0.438387	-0.385828	-0.249089	0.518937	-0.0940327	0.694789	0.217095	-0.335365	-0.883008	-0.786851	-0.508623	-0.744095	-0.345808
Manes.08G135800 Acyl-CoA N-acyltransferases (NAT) superfamily protein	0.753971	0.529529	0.289933	0.11301	0.747595	0.924998	0.568573	-0.383978	-0.0422099	0.10513	0.186358	-0.515489	-0.445899	-0.978115	-0.886771	-0.718318	-0.508735	-0.0283063
Manes.15G055400 ATSPS3F	0.519456	0.706471	0.263836	0.734044	0.215582	0.551942	0.0725641	0.286357	0.163938	0.120217	-0.163087	-0.122712	-0.578475	-0.893873	-0.585859	-0.622742	-0.193389	-0.951
Manes.14G018500 ATSIG5	0.300011	0.820429	0.606311	0.492026	0.575426	1.02202	-0.0920938	-0.436562	0.0403139	-0.109421	0.118824	-0.206947	-0.373126	-0.718679	-0.700582	-0.900152	-0.305261	-0.395491
Manes.09G083600 Calcium-dependent lipid-binding (CaLB domain) family protein	-0.176998	-0.440865	-0.805535	-0.386653	-0.0877248	-0.182918	-0.0324166	-0.190625	-0.0436204	0.115523	0.349689	0.557859	0.136929	0.283843	0.202822	0.162523	0.496827	0.764199
Manes.06G136700 EXL3	0.623642	0.455944	0.523938	0.927438	0.797385	1.00478	-0.751114	-0.655619	0.127712	-0.463168	-0.35472	-1.04004	-0.498029	-0.486427	-0.0901168	-0.251157	-0.379854	-0.123188
Manes.18G058100 AR1	-0.492001	-0.0581394	-0.47671	-0.216755	-0.275438	-0.477204	0.0324775	0.146681	-0.29555	-0.00806969	-0.188581	0.33715	0.255256	0.560345	0.204414	0.388627	0.56423	0.355304
Manes.13G050400 CYP82C4	-0.674361	-0.676924	-1.36744	-0.542596	-0.326778	-0.5771	0.0345357	0.454915	-0.620549	0.570874	0.887518	0.477349	0.72463	0.0619259	0.778602	0.168649	0.856326	0.766232
Manes.08G095300 ARM repeat superfamily protein	-0.39186	-0.718419	-0.264022	-0.40041	-0.0125762	-0.409135	-0.285073	-0.168801	0.0197914	0.250751	0.0199597	0.548493	0.194983	0.502506	0.317952	0.455805	0.468375	0.325933
Manes.08G011400 5\'-AMP-activated protein kinase-related	0.527428	0.625771	0.479548	0.0651542	0.398445	0.399134	0.274164	0.0785644	-0.0143343	-0.271868	-0.321859	-0.999497	-0.372589	-0.503077	-0.42592	-0.100724	-0.274844	-0.143346
Manes.07G104700 TON1B	0.26511	0.369079	0.410174	0.328124	0.416322	0.18051	-0.155927	-0.312891	-0.00937733	-0.0433051	-0.0742841	-0.258468	-0.228495	-0.290026	-0.0925354	-0.222422	-0.471204	-0.117553
Manes.03G076300 ABC transporter family protein	1.12775	0.535333	0.0319478	0.433163	0.428018	0.0402887	0.135461	0.203156	-0.557305	-0.212042	0.0289085	0.0746502	-0.841199	-0.321994	-0.246738	-0.583071	-0.203701	-0.159014
Manes.06G084800 PSP	0.556562	0.657931	0.582556	0.467782	0.490749	0.600021	9.42583e-05	-0.184843	0.194858	-0.0112499	-0.399842	-1.09177	-0.272143	-0.658402	-0.378872	-0.221864	-0.702484	-0.540669
Manes.09G041900 ABC-2 type transporter family protein	0.448264	0.721504	0.310066	0.677593	0.55425	0.0239207	-0.906607	0.00484476	0.218285	-0.0437935	-0.0620178	0.383522	-0.638155	-0.512047	-0.275022	-0.0361076	-0.746802	-0.395194
Manes.07G083200 RTM2	0.310113	0.998162	0.872599	1.65079	-0.161191	0.402041	-0.680251	0.106807	0.652196	0.41904	-0.0858814	-0.275325	-0.736663	-0.48444	-0.166111	-0.894163	-1.46644	-1.60575
Manes.02G202100 disease resistance protein (TIR-NBS-LRR class), putative	0.779585	0.601557	-0.136194	0.65038	0.277156	-0.208927	-0.0759365	0.291599	-0.177613	-0.140951	-0.239037	-0.0840274	-0.181719	-0.00082659	-0.418167	-0.481784	-0.527011	-0.317162
Manes.18G029800 Protein of unknown function (DUF607)	-0.923866	-0.66186	-1.23704	-1.18149	-0.971113	-0.339707	-0.274225	1.18814	0.354864	0.982599	1.79058	1.82028	0.407689	-0.329672	0.523607	0.472638	-0.426318	-0.200393
Manes.06G029800	0.445307	0.166436	0.304928	0.268783	0.339599	0.504793	-0.0641031	-0.128323	-0.180631	-0.133198	-0.0438387	0.126454	-0.211855	-0.126355	-0.509714	-0.402323	-0.140086	-0.352544
Manes.18G048300 ARM repeat superfamily protein	-0.447703	-0.120947	-0.880476	-0.156493	-0.322576	-0.261203	-0.509406	0.123899	0.123839	0.159173	0.291555	0.358829	0.185813	0.427984	0.533344	0.418431	0.305534	0.133561
Manes.15G151200 Sucrase/ferredoxin-like family protein	0.195224	0.412377	0.208809	0.332667	0.136491	0.3292	0.103131	-0.0426908	-0.011473	-0.0971554	-0.0454567	-0.0532132	-0.192863	-0.32009	-0.56374	-0.258818	-0.256753	0.0088181
Manes.15G010700 ATL2	-0.258635	-0.195622	-1.4795	-1.04005	0.0416647	0.0397096	0.157653	0.12981	-0.939058	-0.082231	0.843562	1.12791	0.36264	0.33869	-0.209177	-0.082745	1.38226	1.47155
Manes.01G021400 Oleosin family protein	0.46453	0.49164	0.0245938	0.262596	0.00795464	0.418097	0.231078	0.29854	0.485205	-0.0036144	0.117344	-0.693097	-0.402333	-0.36718	-0.79163	-0.413767	-0.403171	-0.0796402
Manes.14G033300 ATFKBP53	-0.394293	-0.557584	-0.385675	-0.159232	-0.21656	-0.108768	-0.317483	-0.223093	0.023019	0.356549	0.141271	0.4195	0.256288	0.549407	0.0512891	0.317169	0.571192	0.0814843
Manes.02G018400	-0.506869	-0.155691	-0.274838	-0.572097	-0.735701	-0.319105	0.277262	0.130126	-0.44061	-0.223613	-0.257581	0.670568	0.64927	0.855221	0.540242	-0.233164	0.666019	0.435344
Manes.12G021400 EIF4B1	0.0737686	0.0590704	0.438334	0.322621	0.169447	0.253837	-0.215806	-0.276306	0.12641	0.231108	-0.131501	0.12102	-0.00422537	-0.2565	-0.299581	-0.143764	-0.396452	-0.310686
Manes.06G065000	-0.746653	-0.411198	-0.109386	-0.230759	-0.695259	-0.307936	0.354982	0.052193	0.170398	-0.252027	0.277035	0.305941	0.592508	0.35919	0.376373	0.376843	0.293266	-0.170143
Manes.08G081400 zinc finger (C3HC4-type RING finger) family protein	-0.623462	-0.191761	-0.173138	-0.277531	-0.936365	-0.692995	0.163392	0.398156	-0.324107	0.437598	0.167693	0.676198	0.288262	0.300248	0.20074	0.197192	0.439894	0.566872
Manes.01G192000 glycine-rich protein	-0.499603	-0.54245	0.0999917	0.0311952	-0.204548	-0.355874	-0.0365997	-0.0826383	0.0960455	0.301194	-0.103876	0.169072	0.226404	0.404462	0.250964	0.310654	-0.0269304	-0.037061
Manes.02G115301 ATMLO10	-0.285508	-0.250583	-0.768217	-0.768217	-0.400682	-0.768217	-0.0129668	0.0175948	0.204505	0.64397	-0.768217	0.128318	0.827854	1.07857	0.429636	0.642208	0.162781	-0.407806
Manes.15G033600 APS1	-0.27303	-0.230704	-0.496125	-0.694761	-0.978468	-0.409636	0.020408	-0.100903	0.153811	0.134066	0.0790073	0.0789067	0.755408	0.289804	0.258947	-0.196148	1.06799	1.42509
Manes.04G139400 AtTMN7	-0.0833635	-0.0559309	-0.267605	-0.432645	-0.38537	-0.0652883	0.0923504	0.0263695	-0.0235363	0.0395961	0.171919	-0.0351242	0.285619	0.235217	0.185589	-0.09781	0.224789	0.458627
Manes.03G203000 Haem oxygenase-like, multi-helical	-0.177338	-0.411813	-0.627472	-0.363799	-0.561522	-0.283133	0.273568	0.203194	-0.211073	0.277566	0.151828	0.547316	0.15032	0.385588	0.143795	0.119182	0.486376	0.438882
Manes.09G045900 PUB24	-0.598225	-0.598225	-0.598225	-0.598225	-0.296687	-0.598225	-0.216936	-0.173107	-0.337949	0.549359	1.08388	0.362572	0.582917	0.257726	0.357833	0.228913	0.565029	1.0471
Manes.10G151200 HAT14	-0.412112	-0.717865	-0.760139	-0.646032	-0.434663	-0.140063	-0.158512	-0.268259	-0.0972058	0.334269	1.43352	0.147658	0.480045	0.368191	0.541777	0.0918709	0.688629	0.458237
Manes.05G133800 BE3	1.07013	0.605697	0.154824	1.07218	0.0788196	-0.260997	-0.630187	-0.085323	0.126421	0.188986	-0.596008	0.175918	-0.341911	-0.102584	-0.0259376	-0.0413079	-0.63805	-1.65507
Manes.01G072400 PHR1	0.027993	0.419894	0.510297	0.362567	-0.0667296	0.14431	0.446726	0.2657	0.244027	-0.016451	-0.531601	-0.282013	-0.196018	-0.510221	-0.260391	-0.158218	-0.633408	-0.373206
Manes.10G045200 EMB1144	0.602069	0.296455	-0.147058	0.352768	0.811712	0.496172	-0.255727	-0.272329	-0.142894	-0.325005	0.275231	-0.177282	-0.372478	-0.432188	-0.18826	-0.221951	-0.267958	-0.13192
Manes.05G181900 ATCSA-1	0.702084	0.668587	0.0810088	0.0406488	0.755581	0.507577	0.382755	-0.159685	-0.468193	-0.380485	0.118584	-0.079298	-0.505901	-0.453627	-0.655612	-0.60972	-0.0277207	0.130905
Manes.06G007300 WOX1	0.745938	0.890587	0.81075	0.882245	0.645965	0.872207	-0.35468	-0.359456	0.769823	0.13364	0.111262	-1.02116	-0.487834	-0.841454	-0.528113	-0.734634	-1.32308	-1.4345
Manes.10G123200 ATFD2	0.124834	1.22257	1.49294	0.487026	-0.0581915	1.27163	0.262219	-0.377161	0.464565	-0.0015533	-0.0668346	-1.71281	-0.339875	-0.75399	-0.76605	-0.528163	-0.905444	-1.06611
Manes.14G140100	-0.374021	-0.185978	-0.292044	-0.753083	-0.918664	-0.367703	0.469004	0.318375	0.145	0.182961	-0.336515	-0.272066	0.378038	0.720642	0.0660444	0.4658	0.473129	0.353894
Manes.10G007200 Protein of unknown function (DUF399 and DUF3411)	1.13495	0.534984	0.319144	0.303002	0.480823	0.586507	-0.131555	-0.393417	-0.704526	0.0336127	-0.0532086	0.201198	-0.575029	-0.0363588	-0.567107	-0.509705	-0.579805	-0.281169
Manes.01G272100 HAT3	-0.540762	-0.599832	0.0311888	-0.460757	-0.516855	-0.488919	-0.545935	-0.16718	0.453412	0.228899	0.575125	0.639369	0.260478	0.19311	0.658566	0.31882	0.301293	0.247864
Manes.12G131600 RNA-binding (RRM/RBD/RNP motifs) family protein	-0.32893	-0.142838	-0.145066	-0.140216	-0.246439	-0.0633878	0.0719458	0.0287675	-0.0994657	0.0052199	0.0421386	0.145718	0.226806	0.327719	-0.0631146	-0.062272	0.472951	0.286098
Manes.16G080300 AtGLDP1	0.298138	0.627015	0.470661	0.462626	0.214096	0.56881	0.102682	0.259635	0.403543	-0.0518484	-0.204371	-0.608026	-0.549184	-0.965477	-0.0663075	-0.488236	-0.732632	-0.384203
Manes.11G156300 ATU2AF35B	-0.597416	-0.0735531	0.0693337	-0.878706	-1.17932	-0.916947	0.841088	0.172367	0.218572	-0.0524784	-0.471905	0.164229	0.595164	0.86149	0.24736	0.133549	0.495892	0.651026
Manes.15G046000 Nuclear transport factor 2 (NTF2) family protein with RNA binding (RRM-RBD-RNP motifs) domain	0.638822	0.312255	0.714964	0.452117	0.628915	0.48644	0.123569	-0.319477	0.0209952	-0.421643	-0.196109	-1.1755	-0.208802	-0.619013	-0.101567	-0.167008	-0.811822	-0.127416
Manes.04G002800 ATNLP1	-0.49787	-0.378322	-0.300462	-0.260903	-0.113242	-0.187863	-0.0303792	0.0776852	0.124183	0.0715551	0.264088	0.37639	0.187113	0.115779	0.229222	-0.125284	0.447345	0.545359
Manes.02G226200 S-adenosyl-L-methionine-dependent methyltransferases superfamily protein	0.329953	0.348241	0.420731	0.317213	-0.152966	-0.0670186	0.193945	-0.00991033	0.28305	-0.0279576	-0.378284	-0.58168	-0.158381	-0.261875	-0.071087	-0.0335772	-0.405684	-0.299892
Manes.01G198300	1.4781	0.515568	0.91107	1.72024	1.35185	0.63243	-0.561813	-0.736741	-0.0411008	-0.519182	-0.440665	-1.37398	-0.993809	-0.786054	-0.957865	-0.0662798	-0.833365	-0.271619
Manes.01G144400 ATVHA-C2	0.249998	0.379656	0.38792	0.270598	0.555576	0.467363	0.0354427	-0.207937	-0.0148607	-0.429973	0.103858	-0.521533	-0.26267	-0.237616	-0.455107	-0.121246	-0.336613	-0.171428
Manes.02G027500 MBOAT (membrane bound O-acyl transferase) family protein	0.54927	0.467984	0.631394	0.431533	0.585849	0.426028	-0.4839	-0.367141	-0.212578	0.0115319	-0.0493033	-0.52123	-0.199963	-0.586044	-0.510298	-0.165841	-0.360379	0.0641734
Manes.09G124600 ATCRM1	-0.0663496	-0.337511	-0.459401	-0.235061	-0.454936	-0.413726	0.1971	0.417917	-0.271588	0.114494	-0.0626185	0.239589	0.231662	0.265334	0.00585978	0.253175	0.379106	0.573469
Manes.05G074700 Phenazine biosynthesis PhzC/PhzF protein	-0.663128	-0.208006	-0.383769	-0.476496	-0.663128	-0.279181	0.14493	-0.254261	-0.109742	-0.114686	0.775699	0.401278	0.189025	0.425532	0.649573	0.521474	0.667834	-0.0120182
Manes.02G154400 RAP2.4	-0.495278	-0.643212	-0.425942	-0.369878	-0.346966	-0.317377	0.0637387	0.169563	0.102441	-0.0178048	0.040399	0.100599	0.342675	0.498851	0.289409	0.31514	0.545521	0.565442
Manes.14G116100 Tetratricopeptide repeat (TPR)-like superfamily protein	-0.45263	-0.267327	-0.0736484	-0.096536	-0.165752	-0.202506	0.158315	-0.214599	-0.331085	0.198763	-0.0114615	0.288465	0.0751234	0.485478	0.117116	0.170665	0.397126	0.223805
Manes.03G096900 Peptidase M20/M25/M40 family protein	-0.249944	-0.169951	-0.511647	-0.426014	0.0739459	-0.139514	-0.130818	-0.0819911	-0.404402	0.186605	0.133383	0.480587	0.0500822	0.440664	0.0354517	0.263966	0.327862	0.65352
Manes.02G102200 ATVHA-C2	0.266148	0.392756	0.369694	0.146358	0.431322	0.278919	0.00801158	-0.0855499	-0.0260035	-0.361796	-0.00322725	-0.327377	-0.236596	-0.290044	-0.20924	-0.244316	-0.362907	0.0340176
Manes.03G105500 Tyrosine transaminase family protein	1.08088	0.322747	0.117511	0.421578	0.563827	0.183431	0.03595	-0.264024	-0.257625	-0.425467	-0.308758	-0.131793	-0.43794	-0.214027	0.125591	-0.408085	-0.491298	-0.334667
Manes.15G077600 ATFH5	-0.0771805	-0.440299	-0.298843	-0.163668	-0.267805	-0.25501	-0.552503	0.119473	0.0201393	-0.00525471	0.173693	0.47772	-0.0425323	0.35971	0.327465	0.520994	0.0882853	0.393272
Manes.07G102700 mitochondrial substrate carrier family protein	-0.539569	-0.490988	-0.0832339	-0.171428	-0.53014	-0.457046	-0.349279	-0.109858	0.325843	0.396652	0.125098	0.325065	0.288175	0.506982	0.610133	0.516595	-0.200591	-0.118831
Manes.14G036000 HSP20-like chaperones superfamily protein	-0.583765	-0.875931	0.00768934	-0.0855601	-0.37699	-0.601291	-0.257933	0.160198	-0.171704	-0.0431986	-0.602038	0.24882	0.203145	1.2383	0.479032	0.306904	0.831731	0.423148
Manes.17G095600	0.321514	0.0241119	0.161948	0.487078	0.278439	0.356869	0.120387	-0.188401	0.0927851	-0.182885	0.152057	-0.219592	-0.355328	-0.51746	-0.350554	-0.159792	-0.0232867	-0.0422474
Manes.06G083200 Haloacid dehalogenase-like hydrolase (HAD) superfamily protein	-0.274001	-0.238656	-0.273471	-0.203572	-0.392378	-0.302306	-0.305304	0.0754771	-0.0405834	0.367288	0.10431	0.325615	0.318966	0.390599	0.269973	0.222592	0.198751	-0.0506125
Manes.01G239100 PSAP	1.13115	0.701766	0.0424059	0.387893	0.955558	0.685992	0.653321	0.357005	0.0738124	-0.434502	0.243517	-0.952805	-0.622698	-1.11792	-0.638799	-0.52792	-1.01795	-0.743357
Manes.04G081800 SAUR-like auxin-responsive protein family	-0.346605	-0.795366	-0.399337	-0.840541	-0.0413157	0.00758456	-0.101802	-0.102682	-0.0976616	-0.114759	0.768622	0.535298	0.411577	0.589949	0.207994	0.494264	0.0738665	0.315264
Manes.S003100 Protein kinase superfamily protein	-0.583767	-0.386666	0.0204944	-0.391799	-0.386365	-0.583767	-0.389414	0.032534	-0.270304	0.0153557	-0.310116	0.635974	0.354895	0.475489	0.217029	0.273625	0.945831	1.1323
Manes.07G036700	0.284641	0.506096	0.562068	0.114409	0.201464	0.243812	0.170124	0.153568	0.238794	-0.4269	-0.314627	-0.698066	0.0831766	-0.191697	-0.416685	0.0532969	-0.665004	-0.686553
Manes.09G083700 binding	-0.940896	-0.197305	-0.339044	-0.198692	-0.736282	-0.195459	0.0521079	0.139307	0.0985076	0.437379	0.166205	0.759227	0.433618	0.465833	0.130301	0.150097	0.240762	-0.115403
Manes.02G143200 ATSOS3	0.836909	-0.150474	0.558736	0.711351	1.3405	0.541295	-0.505565	-0.41957	-0.450472	0.00961792	0.0333072	-0.958601	-0.321976	-0.790479	-0.293241	-0.189046	-0.295627	-0.0954589
Manes.02G036501 Plant protein of unknown function (DUF863)	0.906046	0.451954	0.579135	0.622929	0.46402	0.417945	-0.168843	-0.365788	-0.0924677	-0.42231	-0.217653	-0.82888	-0.417599	-0.405723	-0.039447	-0.228994	-0.683419	-0.221334
Manes.17G042800 Dof-type zinc finger DNA-binding family protein	-0.397437	-1.11356	-0.192889	-0.19674	-0.26709	-0.234994	-0.142488	0.00103952	0.228502	0.161387	-0.120872	0.236328	0.257967	0.108961	0.188012	0.614637	0.510411	0.851167
Manes.15G084500 S-adenosyl-L-methionine-dependent methyltransferases superfamily protein	-0.619507	-0.705168	-0.679399	-0.101068	-0.282837	-0.107553	-0.610084	-0.216097	-0.109464	0.542648	0.551911	0.797522	0.357373	0.743792	0.399914	0.747727	0.0261486	-0.415995
Manes.18G060100 Eukaryotic aspartyl protease family protein	-0.87753	-0.827434	-0.297843	-0.446507	-0.812623	-0.480574	-1.01434	-0.718185	0.582772	0.508601	0.69902	0.346245	0.412558	0.900032	1.41275	1.46863	-0.38895	-0.371773
Manes.06G028800 BNR/Asp-box repeat family protein	-0.293671	-0.739299	-0.571721	-0.213196	-0.0174965	-0.0718135	-0.771246	-0.376799	-0.277754	0.138085	0.0220689	1.05832	0.623457	0.626309	0.297365	0.28153	0.816972	0.152013
Manes.08G011600 Thioredoxin superfamily protein	-0.498066	-0.765182	-0.395166	-0.615441	0.137595	-0.143481	0.223859	0.25982	-0.112332	-0.0409346	0.259897	0.276964	0.212921	0.200762	0.417688	0.120466	0.325828	0.633548
Manes.03G173600 ARD4	0.971478	1.05884	-0.0899671	0.219972	0.450746	0.452681	0.206353	0.0319084	-0.352951	-0.0663117	-0.077719	-0.897216	-0.224028	-0.437255	-0.679505	-0.838744	-0.17517	0.0952842
Manes.03G209100 mtLPD1	0.519492	0.601817	0.486775	0.106257	0.132899	0.227583	0.350383	0.0410141	-0.0236508	-0.0702888	-0.17382	-0.696422	-0.386178	-0.354041	-0.266893	-0.0986809	-0.703278	-0.326213
Manes.16G032600 Guanylate-binding family protein	-0.551332	-0.600295	-0.681607	-0.295147	-0.0144318	0.0326338	-0.124764	-0.110235	0.0202354	0.11986	0.281869	0.710743	0.279659	0.37504	0.0603042	0.187701	0.543513	0.417439
Manes.11G129100 KUF1	0.697522	0.132017	0.0673032	0.579336	0.621907	0.374388	-0.485734	-0.10682	0.08927	-0.185066	0.0376101	0.166319	-0.364358	-0.451681	-0.706143	0.0369283	-0.344235	-0.307998
Manes.11G135600 CYP93D1	0.534426	0.455758	0.135758	0.830716	0.421266	0.696843	-0.304163	-0.300274	0.019284	0.490749	0.718455	0.339397	-0.560156	-0.792971	-0.436331	-0.524854	-0.968226	-1.0887
Manes.11G102400 IBM1	-0.492952	-0.460248	-0.490792	-0.0983088	-0.355227	-0.346769	-0.331473	-0.091519	0.262713	0.550094	-0.15631	0.571808	-0.0786088	0.563982	0.501253	0.489582	0.374605	-0.222693
Manes.07G142400 ATWRKY70	-0.578904	-0.568456	-1.34562	-0.783597	-0.959043	-0.792947	0.409029	0.292953	0.127128	0.243205	0.613218	1.86047	0.339493	0.726307	0.167469	0.249418	0.52242	0.71424
Manes.01G106200 ATCOL2	0.196438	0.743072	0.897169	1.15484	0.423374	0.540513	-0.417658	-0.836642	0.328249	-0.168106	-0.263763	-0.389705	0.1068	-0.439082	-0.201858	-0.805309	-0.578116	-1.05112
Manes.03G198100 BCE2	-0.240245	-0.283688	-0.358237	-0.262749	-0.119392	-0.508198	-0.411714	0.149656	-0.076803	-0.255263	0.337665	0.0960989	-0.0265448	0.352015	0.544019	0.593231	0.426383	0.495721
Manes.05G159400 HAD-superfamily hydrolase, subfamily IG, 5\'-nucleotidase	0.66235	0.6252	0.338679	0.166945	0.305789	0.202575	0.704885	0.130033	-0.0328853	-0.321562	-0.188711	-0.775452	-0.312213	-0.557407	-0.226052	-0.416347	-0.64985	-0.290972
Manes.01G177800 Aldolase superfamily protein	0.780906	0.608361	0.350909	0.565393	0.752991	0.286718	-1.04775	-0.075027	-0.151861	0.038538	-0.209929	-0.342168	-0.433098	-0.416046	-0.0043165	-0.289328	-0.573547	-0.323943
Manes.05G174200 Protein kinase family protein	0.402107	0.424399	0.307988	0.428808	0.520371	0.454517	0.0676491	-0.206611	0.184952	-0.165836	-0.181908	-0.627623	-0.246648	-0.691671	-0.416151	-0.26117	-0.219092	-0.175435
Manes.15G138100 ATPAP3	1.25517	1.03329	0.150026	0.996206	-0.136544	0.52638	0.157076	-0.00335459	0.0853238	-0.563679	0.444852	-0.637435	-0.29337	-1.15814	-1.05612	-0.771295	-0.241426	0.102552
Manes.02G179200 Duplicated homeodomain-like superfamily protein	-0.209536	-0.745799	-0.543652	-0.450359	-0.531954	-0.671765	-0.226925	0.166488	0.358312	0.406578	0.115696	0.385443	0.233207	0.818806	0.887554	0.5284	-0.348186	-0.181986
Manes.02G003000 esterase/lipase/thioesterase family protein	0.553037	0.362302	0.12373	0.217802	0.539249	0.442281	-0.367817	0.129035	-0.110886	-0.158373	-0.113931	-0.00171337	-0.66134	-0.128483	0.0496358	-0.0843595	-0.661411	-0.581664
Manes.01G214700 Thioredoxin superfamily protein	-0.618602	-0.607499	-0.577907	-1.02546	-0.699925	-0.18453	-0.0303532	0.396733	-0.0695292	0.174457	1.00635	0.55415	0.289351	0.290968	0.663238	0.387495	0.392789	0.464054
Manes.06G006000 zinc finger (Ran-binding) family protein	-0.111582	-0.456438	-0.216386	-0.517309	-0.299239	-0.374176	0.0166445	0.148766	-0.0947972	0.0190049	-0.209293	0.275916	0.0128262	0.189683	0.565208	0.354364	0.54613	0.532394
Manes.15G085500 Aluminium induced protein with YGL and LRDR motifs	-0.651114	-0.909571	-0.569037	-0.490761	-0.420437	-0.33548	0.0487261	-0.0484685	-0.491088	-0.502988	0.88935	0.823443	0.861083	0.459097	-0.527953	0.641301	1.22489	1.46736
Manes.16G087000 CID7	0.402375	0.171404	0.097471	0.26519	0.262624	0.0811229	-0.016442	0.0649477	-0.341741	0.172971	-0.124461	-0.0582287	-0.168023	-0.165867	-0.240486	-0.235424	-0.202948	-0.139546
Manes.15G175400 Phosphoglycerate mutase-like family protein	0.602851	0.568611	-0.0502176	0.0440073	0.596626	0.03995	0.150886	-0.0713059	-0.252783	0.0830219	-0.155676	-0.115503	-0.190384	-0.296204	-0.261638	-0.379598	-0.29754	-0.307016
Manes.13G116400 Tetratricopeptide repeat (TPR)-like superfamily protein	-0.448533	-0.589542	-0.113542	-0.563902	-0.612655	-0.252458	0.396549	0.198509	0.0207085	0.384554	-0.110737	0.135833	0.311407	0.361048	0.316897	0.179503	0.221166	0.370923
Manes.02G056400 SP1L2	0.28382	0.349044	0.321804	0.362832	0.536116	0.813357	0.220582	0.10753	0.387263	-0.448738	0.147327	-0.660159	-0.353021	-0.62153	-0.516571	-0.504627	-0.385764	-0.508196
Manes.01G082700 Aconitase/3-isopropylmalate dehydratase protein	0.313979	0.782483	0.367366	0.078355	-0.0338822	0.724125	0.0945946	-0.0601596	-0.0990474	-0.345523	-0.271799	-0.44061	-0.161238	-0.175734	-0.431548	-0.402203	-0.232338	-0.0326042
Manes.11G143800	-0.544841	-0.921964	-0.422893	-0.344707	-0.292883	-0.0839707	-0.388923	0.347857	0.0964388	-0.0890791	0.328781	0.305165	0.413769	0.124705	0.446392	0.605507	0.674992	0.272951
Manes.S031501	0.360349	0.308938	0.51211	-0.173441	0.887583	0.821523	0.390516	-0.00204888	-0.153591	-0.651597	0.42714	-0.394399	0.10766	-0.56074	-0.945891	-0.661947	-0.0714713	-0.320402
Manes.08G103500 B-box type zinc finger protein with CCT domain	-0.594766	-0.00466352	-0.346069	-0.362164	-0.333338	-0.430467	-0.159918	-0.345899	-0.114894	0.361291	-0.115601	0.278922	0.0972106	0.644799	0.691695	0.531716	0.07901	0.30587
Manes.14G084600 dentin sialophosphoprotein-related	-0.246961	-0.553778	-0.344354	-0.0266974	-0.313446	-0.775299	0.146959	0.329673	0.418835	0.0373957	-0.35769	-0.0452226	0.181334	0.192817	0.462712	0.602163	-0.0594691	0.295352
Manes.15G109800	0.912109	-0.358533	-0.0413697	0.527665	1.20254	0.826094	-0.467016	-0.250625	-0.357744	-0.0806312	0.699621	-0.0969626	-0.704463	-0.574967	-0.320143	-0.504975	0.324142	-0.638712
Manes.11G016000 SAP domain-containing protein	-0.523788	-0.300784	-0.327315	-0.415092	-0.430033	-0.0193085	0.636311	-0.0371691	0.257986	-0.0384592	-0.128472	0.0894642	0.237465	0.444285	0.292602	0.0712953	0.370054	-0.103041
Manes.14G139400	-0.532241	-0.230885	-0.283731	-0.788808	-0.0460771	0.227996	-0.179982	-0.234576	-0.158497	-0.0118778	0.497171	0.257559	0.388485	0.539532	-0.0656187	0.0729087	0.380367	0.819962
Manes.05G178700 CYP81D5	-0.62331	-0.442673	-0.727528	-0.749504	-0.297739	-0.150905	-0.391968	-0.251064	-0.756319	0.675125	1.1161	0.575393	0.346365	0.314729	0.384064	0.0177703	1.43865	0.849296
Manes.05G082100 ATPase E1-E2 type family protein / haloacid dehalogenase-like hydrolase family protein	-0.81776	-0.62066	-0.81776	-0.150016	-0.397774	-0.120521	-0.0992205	-0.432686	-0.632608	0.691606	0.119733	1.02859	0.681452	0.22099	0.561455	0.553806	0.348232	0.572987
Manes.14G065500 Ribosomal protein L12/ ATP-dependent Clp protease adaptor protein ClpS family protein	-0.110578	-0.226886	-0.759868	-0.544391	-1.20446	-0.355235	0.0367249	0.496497	0.0661233	0.110046	-0.636407	0.0670779	0.196332	0.693083	0.503339	0.585636	0.640655	0.699125
Manes.16G042260	1.80782	2.00396	0.592799	0.948292	-0.442983	0.364548	0.102629	-0.682366	-0.0709017	-0.366223	-0.682366	-0.682366	-0.390833	-0.682366	-0.682366	-0.682366	-0.682366	-0.682366
Manes.02G119400 pfkB-like carbohydrate kinase family protein	0.752174	0.901021	-0.00582991	0.0953463	0.39008	0.466704	0.276074	-0.137034	-0.386191	-0.158674	-0.0761832	-0.603995	-0.0294586	-0.362909	-0.758238	-0.485481	-0.117131	-0.0390667
Manes.16G077600	0.301367	0.4936	0.394695	0.149327	0.0973451	0.432647	0.251567	-0.366772	0.173083	0.335538	0.219072	-0.148037	-0.276643	-0.350438	-0.190853	-0.497928	-0.627202	-0.863635
Manes.10G061600 tic20-IV	-0.0410777	-0.780639	-0.094119	-0.785771	-0.557753	-0.408772	0.298104	0.243778	-0.25056	-0.244534	-0.124042	0.373927	0.352968	0.582584	0.248429	0.251496	0.473738	1.05518
Manes.14G108900 Aldolase superfamily protein	0.723056	0.738474	0.149826	0.463121	0.624166	0.645141	-0.333283	-0.227825	-0.154934	-0.333972	-0.0517434	-0.693857	-0.335199	-0.500658	-0.140649	-0.428965	-0.418143	-0.168706
Manes.03G173200 AT-HSFA6B	-0.546109	-0.0371205	-0.322224	-0.29388	-0.242403	-0.560308	-0.459174	0.175855	0.245069	0.471414	-0.198949	-0.026954	0.178326	0.404384	0.289417	0.57446	0.375112	0.0342285
Manes.16G063200 FEY	-0.209831	-0.0647861	-0.616214	-0.32554	-0.0800454	-0.311734	0.079749	-0.0295062	0.0418293	-0.0638963	0.192384	0.256105	0.227873	0.151568	0.195817	0.34309	0.141408	0.402542
Manes.07G091400 ATOEP16-1	0.54365	0.548262	0.0360027	0.1416	0.81727	1.0511	-0.218762	-0.112864	-0.258742	-0.613765	0.457996	-0.280807	-0.0928024	-0.647867	-0.774208	-0.746986	0.0140563	0.300918
Manes.02G130900 ATGRAS2	-0.394896	-0.767768	-0.727883	-0.297089	-0.25783	-0.177912	-0.190431	-0.0280822	-0.401765	0.359995	0.506627	0.501532	0.43978	-0.0597346	0.169515	0.226798	0.797798	1.355
Manes.04G128400 AtRABG3d	1.02429	0.785225	-0.157015	0.392637	0.790963	0.772192	-0.951569	-0.185699	-0.376219	-0.331983	0.517024	0.00855553	-0.3591	-0.747335	-0.750577	-0.496391	0.25794	0.10235
Manes.09G038300	-0.157545	-0.0308453	-0.1957	-0.251045	-0.432113	-0.290523	0.266114	0.137592	0.129239	0.0641366	-0.103643	-0.0891399	0.154914	0.286484	0.0915659	0.115132	0.183847	0.177828
Manes.06G159700 ORG1	-0.341417	-0.313641	-0.772539	-0.415527	-0.298234	-0.0552297	0.157947	-0.0570585	-0.233093	0.00418076	0.0745801	0.122291	0.78937	0.811279	-0.0679428	0.191663	0.40864	0.294853
Manes.08G143900 Protein kinase family protein	0.343838	0.223363	0.250095	0.358636	0.308635	0.356316	-0.207866	-0.0453153	0.0398521	0.0270944	-0.134226	-0.20616	-0.31805	-0.380392	-0.190623	-0.427712	-0.124491	-0.041931
Manes.12G017100	1.05588	0.714005	0.201596	0.72162	1.07733	1.12634	-0.14759	-0.589007	-1.04777	-0.481968	0.306736	-0.314257	-0.129526	-0.0717737	-1.29813	-0.562273	-0.166853	-0.678728
Manes.05G172500 ATPAH2	0.939921	1.28316	0.454639	0.369304	-0.512121	0.0616145	0.588024	-0.148787	0.118611	-0.56774	-0.173696	-0.601433	-0.240428	-0.481995	-0.445033	-0.555136	-0.37909	-0.141828
Manes.14G022700 B1	0.482403	0.761851	0.768597	0.742424	-0.114399	-0.13218	-0.0554293	-0.0145039	0.432946	-0.0580941	-0.25185	0.0314706	-0.629361	-0.244584	-0.152986	-0.249332	-0.980952	-1.10469
Manes.05G100500 Protein of unknown function (DUF616)	0.416391	0.288748	0.24395	0.41322	0.654	0.437617	-0.190162	-0.20621	0.135906	-0.265511	-0.0918019	-0.550933	-0.11022	-0.486395	-0.233356	-0.201314	-0.197652	-0.504607
Manes.16G044700 Leucine-rich repeat transmembrane protein kinase	-0.430867	-0.350341	-0.236525	-0.333667	-0.311159	-0.372273	-0.0890133	-0.387874	0.152771	0.12802	0.0298298	0.0763464	0.198887	0.512164	0.630192	0.846623	0.010467	-0.0520525
Manes.09G148400 ATCDC5	-0.430114	-0.281028	-0.564055	-0.0825138	-0.30137	-0.17911	-0.389315	-0.122947	0.0256967	0.526451	-0.203761	0.722338	0.217445	0.441157	0.272221	0.237334	0.34212	0.0845252
Manes.18G034900 PDE135	-0.721121	-0.540923	-0.165004	-0.163704	0.222513	-0.201467	-0.130015	0.0507248	-0.173374	-0.34724	0.0636893	0.292006	0.150464	0.37655	0.397389	0.416259	0.307828	0.579897
Manes.12G071600 Lycopene beta/epsilon cyclase protein	0.83054	0.255494	0.254324	0.30469	0.404602	0.0601251	0.342631	0.236509	0.179439	-0.0353124	-0.438194	-0.602232	-0.528612	-0.443457	-0.225069	-0.154509	-0.844029	-0.337638
Manes.06G152100	-1.02594	-0.274812	-0.188368	-0.426085	-1.1672	-0.315003	0.522735	0.420756	0.405236	0.0510491	0.0290826	0.331566	0.549657	0.528852	0.103825	0.141613	0.376075	0.273792
Manes.12G076000 ICL	-0.206307	0.791916	0.934568	0.704794	0.551919	0.452743	-0.424454	-0.244492	0.190962	0.0112518	0.173609	-0.720592	-0.184637	-0.483428	-0.254287	-0.586777	-0.814242	-0.519433
Manes.04G005400 CER4	0.835407	0.409892	-0.372654	0.565554	0.979409	0.433637	-0.341058	-0.114263	-0.520445	0.307249	0.459919	0.0732122	-0.535942	-0.216069	-0.562617	-0.465245	-0.481114	-0.656297
Manes.04G015100 AMP-dependent synthetase and ligase family protein	0.599562	0.317946	0.263509	0.476567	0.668237	0.178424	-0.398296	-0.206474	-0.248434	0.0535704	-0.22086	-0.205077	-0.324046	-0.434923	-0.447328	-0.301314	-0.0239142	0.154352
Manes.01G011500 RBCS1A	0.72214	0.625588	0.465521	0.364841	0.305486	0.564156	0.230851	-0.115922	-0.130365	-0.275996	0.221594	-0.745836	-0.258865	-0.488992	-0.218395	-0.463408	-0.646209	-0.81951
Manes.07G024800 PSD2	-0.547634	-0.554945	-0.318435	-0.120587	-0.67296	-0.384425	0.104633	0.267239	0.46678	0.152817	-0.32244	0.104965	0.22789	0.206997	0.76255	0.361986	0.0502008	0.239414
Manes.07G075700 CCoAOMT1	0.847131	0.370595	0.244902	0.455519	1.24967	0.997693	-0.628427	-0.137818	0.199424	-0.473602	0.715018	-0.0656921	-0.766381	-0.80447	-0.591285	-0.158946	-0.91091	-0.944424
Manes.09G044200 NF-YA10	0.259013	0.717022	0.612138	0.737547	-0.00637495	1.12174	-0.0402092	-0.421376	0.370758	0.0979992	0.246664	-0.22675	-0.550428	-0.88602	-0.852868	-0.949377	-0.208666	-0.125595
Manes.03G164100 Lactate/malate dehydrogenase family protein	-0.115144	-0.310114	-0.179825	-0.513296	-0.245777	-0.346646	0.228459	0.392988	-0.0698682	-0.216589	0.144665	0.249934	0.0947291	0.424714	0.129192	0.0897792	0.123105	0.438391
Manes.S022600 AtPPa4	0.605282	0.67911	0.108034	0.385076	0.227509	0.205992	-0.137848	-0.0872827	0.158254	-0.348207	0.325324	-0.0380523	-0.379768	-0.600377	-0.260412	-0.475441	-0.435818	0.028665
Manes.02G096900 ATBSMT1	-0.636481	-1.91524	-2.64756	-1.46133	0.526317	-0.89074	-0.796048	-0.837713	-0.469514	1.32809	2.46675	1.7049	0.644697	0.906543	1.24196	0.611297	1.4567	0.96525
Manes.02G119100 ATPLC4	-0.11247	-0.649801	-0.821697	-0.683353	-0.621757	-0.791839	-0.0609074	-0.017369	-0.0348335	0.594624	0.949456	0.900966	0.525298	0.552722	0.394477	0.343514	0.165436	0.0592318
Manes.11G081300 Basic-leucine zipper (bZIP) transcription factor family protein	-0.667627	-0.318532	-0.372879	-0.349076	-0.128271	0.0881747	-0.169646	-0.183954	-0.197568	0.124528	0.251142	0.595899	0.646685	0.33504	0.00997092	-0.0192017	0.444591	0.511903
Manes.13G066148 GDSL-like Lipase/Acylhydrolase superfamily protein	0.390328	0.508385	0.346929	0.454184	0.572337	0.379265	-0.268483	0.140793	0.164949	-0.180463	-0.259956	0.117831	-0.316483	-0.547432	-0.252962	-0.728905	-0.41333	-0.438206
Manes.14G103900 Adenine nucleotide alpha hydrolases-like superfamily protein	-0.412139	0.0463457	-0.747937	-0.421996	-0.622963	0.0555973	0.411665	0.0359672	-0.67362	-0.265883	0.339162	0.0792511	0.370385	0.156404	0.215492	0.246239	0.707172	1.28408
Manes.18G036400 Calcium-binding EF-hand family protein	-0.739412	-0.613653	-0.571508	-0.486384	0.0651821	-0.459773	0.525277	0.393112	-0.0522915	-0.555531	-0.213033	0.422819	0.72487	0.366278	0.116216	0.0374579	0.91003	0.755424
Manes.04G049700 Pentatricopeptide repeat (PPR) superfamily protein	0.686521	0.155174	0.294163	0.557685	0.256067	0.412386	-0.285743	-0.0353805	0.0755837	0.186924	-0.0154248	-0.399511	-0.169191	0.0193955	-0.995401	-0.739487	0.0712342	-0.284345
Manes.17G040300 BGAL8	0.7502	0.539281	-0.800082	0.42528	1.12867	1.05547	-0.332843	-0.169329	-0.327152	0.0258169	0.44605	0.129342	-0.6225	-0.768941	-0.55802	-0.58712	-0.0250697	-0.188408
Manes.06G068000 CRM2	-0.467751	-0.391058	-0.57403	-0.4032	-0.214669	-0.163905	-0.219979	0.0215895	0.142341	0.341774	-0.0500998	0.625691	0.0280316	0.158686	0.317892	0.00348751	0.90789	0.647705
Manes.09G115500	0.902459	-0.075024	0.789116	0.692287	0.0860261	0.0287939	-0.546153	0.224961	0.275422	-0.119067	0.0918833	-0.483008	-0.418839	-0.617569	-0.14714	-0.220996	-0.472226	-0.418067
Manes.11G067000 Protein kinase superfamily protein	-0.424027	-0.548524	-0.403022	-0.365594	-0.373043	-0.25763	-0.131946	0.0443114	0.00139775	-0.105928	0.147501	0.774535	0.652768	0.482847	0.232113	0.0737779	0.627641	0.134071
Manes.05G155000 AAA-type ATPase family protein	0.207336	0.284846	0.234311	0.295374	0.309093	0.153711	0.117305	-0.0351386	-0.135911	-0.112932	0.139881	-0.128615	-0.426424	-0.520549	-0.41677	-0.11473	0.0540405	0.175411
Manes.12G134500	-0.244304	-0.640983	-0.387286	-0.423001	-0.48591	-0.437424	0.109276	0.245764	0.0800799	0.183275	0.578472	-0.0639246	0.389848	0.254204	0.580185	0.731459	0.0128773	-0.460198
Manes.08G144100 GDH1	-0.256829	-0.0355314	-0.698044	-0.56454	-1.13791	-0.837446	0.218097	0.068928	-0.148277	0.354349	0.86874	0.557098	0.410336	0.823657	0.697514	0.17729	0.198847	-0.232075
Manes.06G138200 Double Clp-N motif protein	0.318936	0.379367	0.533738	0.202897	0.535257	0.312678	0.0924796	-0.0323875	-0.236071	-0.216587	-0.312362	-0.612356	-0.285108	-0.439349	-0.170408	-0.0272496	-0.274306	-0.253264
Manes.08G031500	-1.09617	-0.731291	-0.218751	0.0692563	-0.348711	-0.308915	-1.10804	-0.0148591	0.203145	-0.0994196	0.522842	0.927047	0.650298	-0.0894122	0.60885	0.874007	0.462365	0.502753
Manes.04G094400 GRF zinc finger / Zinc knuckle protein	-0.509474	-0.270536	-0.825525	-0.577151	-0.775005	0.00277798	0.248842	0.590479	0.175541	-0.0807734	0.422266	0.415303	0.530419	0.295205	0.0610292	-0.0865076	0.656912	0.336538
Manes.01G137500 AtPPa4	0.609476	0.876614	0.381438	0.18628	-0.258327	0.529211	0.620104	0.191519	0.0872323	-0.151112	0.159561	-0.798031	-0.426507	-0.735319	-0.600442	-0.802353	-0.0860809	-0.0371697
Manes.04G057100 AAO4	1.02273	0.119277	0.180932	0.677397	0.603764	0.620487	-0.359118	-0.17932	0.0368007	0.363855	-0.193398	-0.581103	-0.366984	-0.333556	-0.612396	-0.332656	-0.423822	-0.963501
Manes.03G046900 NADH-ubiquinone oxidoreductase 20 kDa subunit, mitochondrial	0.293497	0.663057	0.958833	0.336477	0.267266	0.653247	0.152988	-0.30323	0.0239663	-0.548796	0.027636	-0.912714	-0.0918746	-0.406812	-0.839628	-0.413379	-0.319498	0.0861586
Manes.06G045000 2-oxoglutarate (2OG) and Fe(II)-dependent oxygenase superfamily protein	-0.442196	-0.659906	-0.186312	-0.183171	0.142149	-0.671361	0.000668303	0.0849115	-0.119525	0.119744	0.166548	0.227084	0.234861	0.28368	0.158875	0.296283	0.635376	0.382941
Manes.15G166900	0.374668	0.663497	-0.0417325	0.204175	0.529713	0.251536	0.199201	-0.0443105	-0.252783	-0.208563	-0.0673424	-0.331438	-0.170986	-0.354924	-0.135422	-0.360875	-0.582127	0.00112029
Manes.03G065300 2Fe-2S ferredoxin-like superfamily protein	0.620555	0.44144	0.521494	0.399588	1.17714	1.07853	-0.216327	-0.687606	0.178821	-0.659201	0.356654	-0.364198	-0.29396	-0.881641	-1.01179	-0.375608	-0.311389	-0.118239
Manes.12G090400 HSL1	-0.724175	-0.41723	0.00262986	-0.0467622	-0.775142	-0.260363	-0.139656	0.0900556	0.499181	0.160948	0.269228	0.14665	0.311853	0.0269033	0.541998	0.514789	-0.140903	0.0474815
Manes.01G168900 NAD(P)-binding Rossmann-fold superfamily protein	-0.536015	-0.282492	-0.800582	-0.799132	0.207942	-0.0568799	-0.088462	0.0505746	-0.179723	-0.529693	0.375426	0.195729	0.117965	0.13695	0.436358	0.860937	0.635406	0.986816
Manes.16G093800 Protein of unknown function (DUF300)	-0.682586	-0.422253	-0.315997	-0.0212963	-1.03624	-0.655722	-0.404754	-0.0419409	0.336727	0.367106	-0.567293	0.412697	0.452222	0.677649	0.860889	0.414826	0.624565	0.23709
Manes.02G201900 Class II aaRS and biotin synthetases superfamily protein	-0.464017	-0.630704	-1.03567	-0.542674	0.566254	0.43377	-0.535503	-0.0827496	-0.120328	0.264194	0.634858	0.642844	0.0854912	-0.0302237	0.187933	0.0758374	0.748163	0.716723
Manes.17G079500 MLP28	-0.815469	-0.761159	-1.00194	-0.453179	0.671666	-0.121875	-0.410012	-0.243193	-0.305564	-0.103082	0.686659	0.967855	0.229074	0.288335	0.518573	0.232822	0.607202	1.15078
Manes.14G051600 FRS3	0.292801	0.13729	0.40621	0.247779	0.425761	0.234428	0.307276	-0.218482	0.0163889	-0.21949	-0.0456419	0.0659077	-0.269793	-0.521936	-0.460132	-0.465113	-0.0613352	0.171588
Manes.11G162000 Glycosyl hydrolase superfamily protein	-0.373409	-0.272985	-0.587978	-0.126347	0.0592266	-0.468356	-0.437095	0.0109087	0.07692	0.0848579	0.0571223	-0.139368	0.138488	0.306643	0.570136	0.697659	0.366579	0.197664
Manes.12G158700 Protein kinase protein with adenine nucleotide alpha hydrolases-like domain	-0.151896	-0.253329	-0.157874	-0.41352	-0.368238	-0.0654368	0.328984	-0.0539587	0.174957	-0.160833	-0.0270431	0.0355424	0.193398	0.431127	0.198268	0.0685918	0.093777	0.242362
Manes.09G085800 Tetratricopeptide repeat (TPR)-like superfamily protein	-0.162954	-0.390402	-0.113487	-0.303049	-0.269047	-0.148325	-0.141431	-0.0123649	-0.254001	0.0286352	0.181131	0.0710786	0.350894	0.0418729	0.146884	0.326011	0.594567	0.504367
Manes.11G102000 RING/U-box superfamily protein	0.275831	0.492787	0.386172	0.368371	-0.195974	0.175338	0.309178	-0.0243083	0.103024	-0.0746846	-0.234208	-0.410427	-0.160663	-0.24761	-0.144309	-0.415126	-0.442361	-0.185044
Manes.05G056900 RNA-binding (RRM/RBD/RNP motifs) family protein	0.4694	0.242335	0.374475	0.0429808	0.274179	0.0938367	-0.0394352	0.0457177	-0.108935	-0.301983	-0.110508	-0.232316	-0.171509	-0.218524	-0.150997	-0.220189	-0.223423	0.0692192
Manes.17G115100 DNAJ heat shock N-terminal domain-containing protein	0.178231	-0.0724579	-1.39781	-0.995619	-1.06245	-1.38897	1.0878	1.27659	-0.201318	0.084215	-0.483721	0.616514	-0.0461326	0.949467	0.707829	0.64271	-0.0291464	0.253227
Manes.02G041700 Protein of unknown function (DUF1639)	-0.55429	-0.679109	-0.775731	-0.348726	0.00703441	-0.228107	-0.00826829	0.1082	-0.741626	0.298142	0.250617	0.79388	0.213298	0.565899	0.21112	0.284113	0.849264	0.578314
Manes.17G025800	0.682028	0.411475	0.525608	0.422772	0.882741	0.919186	-0.293965	-0.415045	-0.250776	-0.0192025	-0.145953	-0.748984	-0.242925	-0.247288	-0.5487	-0.702343	-0.457752	-0.332658
Manes.12G079700 ULT1	0.226647	-0.0450034	0.0545908	0.497441	0.862492	0.362453	-0.276782	0.152628	0.110522	-0.252145	-0.266859	-0.150378	-0.262796	-0.654777	-0.0341366	-0.0681113	-0.399096	-0.193201
Manes.01G123000 AtUGP2	0.211114	0.122621	1.05873	0.978811	-0.0344643	-0.061748	0.189109	-0.109158	0.55019	-0.0718599	-0.801989	-0.729211	-0.398906	-0.24202	-0.13701	-0.091184	-0.863462	-0.551669
Manes.10G087300 TUA2	-0.662603	-0.410863	-0.182406	-0.764281	-0.54668	-0.0768241	0.378778	-0.247533	0.45287	0.221391	0.288392	-0.401226	0.486932	0.307954	0.348241	0.362273	0.311779	0.30018
Manes.08G082000 emb1513	-0.524759	-0.0303654	-0.0822883	-0.337322	-0.75506	-0.126074	0.0436405	0.13417	0.0320133	0.232943	-0.249171	0.272658	0.436425	0.500203	0.315112	0.160008	0.0696118	-0.0910658
Manes.13G133200 CAP (Cysteine-rich secretory proteins, Antigen 5, and Pathogenesis-related 1 protein) superfamily protein	-1.0572	-0.478628	0.196011	0.267322	-0.893365	-0.552218	-0.0762279	-0.189908	0.483161	0.345859	-0.102005	-0.19327	0.523092	0.347545	0.796238	0.615874	-0.143205	-0.0528539
Manes.02G159300	-0.250488	-0.229905	-0.160474	-0.324592	-0.409855	-0.361304	0.145954	0.183712	-0.379827	0.00177469	0.235829	0.348997	0.132126	0.241691	0.306964	0.151283	0.465366	0.37922
Manes.01G012500	0.498721	0.611352	0.408014	0.266105	0.335322	0.373684	0.260285	-0.0929053	-0.403319	-0.376643	-0.130627	-0.33755	-0.150693	-0.465257	-0.367181	-0.458492	-0.168253	-0.0220607
Manes.11G007700	1.04852	0.564047	0.487837	0.842989	0.955944	0.132384	-0.546653	-0.546653	-0.233191	-0.546653	-0.272761	-0.161229	-0.352189	-0.36518	-0.350991	-0.25822	-0.267338	-0.546653
Manes.07G010300 Ribosomal protein L1p/L10e family	0.413698	0.37236	0.415654	0.207274	0.225271	0.54737	0.126449	-0.0218536	0.0088899	-0.312351	0.212719	-0.652758	-0.128817	-0.49945	-0.720421	-0.282486	-0.102251	0.0149115
Manes.08G170600 ATWRKY70	-0.141369	-0.516252	-1.85223	-1.50077	-0.260774	-0.877996	0.190383	0.742676	-0.300971	0.0694391	1.0959	1.33927	0.410499	0.623994	0.986634	0.283618	0.421053	0.358457
Manes.15G122900 JAZ8	-0.384459	-0.778036	-0.778036	-0.392746	-0.4105	-0.513183	-0.609822	0.233878	-0.414181	0.770227	0.888535	0.216773	0.352701	0.270846	0.693205	0.261971	0.770434	0.67146
Manes.18G100600 Gibberellin-regulated family protein	1.13356	1.04389	-0.263631	0.815091	1.16978	0.988329	-0.285325	-0.822805	-0.0289874	-0.131859	-0.135868	-1.08018	-0.699228	-0.461009	-0.00881383	-0.369705	-1.02636	-0.876533
Manes.02G045900 Ribosomal protein L34e superfamily protein	-0.47228	-0.407447	0.214945	-0.771819	-0.376355	-0.329931	0.0492656	-0.527002	-0.274818	-0.302177	-0.0495494	0.486103	0.782343	0.876928	0.0887238	0.162024	0.771331	0.723514
Manes.13G149000 O-methyltransferase family protein	0.243482	-0.019257	-0.12819	0.508463	0.921156	0.758974	-0.299933	-0.168386	0.208008	-0.187943	0.464462	0.16382	-0.65785	-0.369701	-0.387574	-0.491839	-0.520664	-0.0017343
Manes.11G157700 phosphoglycerate/bisphosphoglycerate mutase family protein	0.603924	0.510824	0.348356	0.442528	0.252528	0.401636	-0.00465109	-0.119941	-0.116155	-0.159312	0.000793947	-0.547746	-0.392329	-0.748421	-0.26772	-0.317571	-0.0129966	-0.0905957
Manes.11G052800 Single hybrid motif superfamily protein	0.678708	0.115368	0.608183	0.254583	0.481964	0.369298	-0.16626	-0.204677	-0.354696	-0.433562	0.0346418	-0.56745	-0.280008	-0.358243	-0.0425297	-0.18764	-0.24132	0.0533967
Manes.16G113400 TPX1	-0.354547	-0.0359498	-0.46216	-0.567312	-0.564841	-0.147058	0.159781	0.24037	0.217601	0.0540186	0.319358	0.167277	0.293707	0.447375	0.0837334	0.0998784	0.183445	0.133025
Manes.11G092100 ERG9	0.637683	0.632403	0.581458	0.338807	0.107221	0.445833	0.0604365	-0.25153	0.149266	-0.256836	-0.0623925	-0.566449	-0.349791	-0.0747964	-0.236531	-0.2787	-0.821807	-0.806737
Manes.17G063200 ATSRG1	-0.475566	-0.706535	-0.964556	-0.964556	-0.964556	-0.17399	0.22991	0.188515	-0.516821	0.377549	1.28227	0.974167	1.01088	0.261262	-0.302556	0.0924547	1.21735	0.889063
Manes.09G063600 EIN2	-0.519567	-0.285825	0.00179748	-0.209121	-0.187503	-0.352364	0.166917	-0.0814574	-0.19056	-0.242765	0.169025	0.143989	0.392583	0.486026	0.210705	0.149217	0.347799	0.332063
Manes.14G169900 MPK9	0.568924	0.311116	0.185177	0.221522	0.169447	0.476482	-0.509347	-0.101754	-0.210157	-0.0463478	-0.0288197	-0.300447	-0.26654	-0.211748	-0.247238	-0.212363	0.0495574	0.0889469
Manes.08G134600 Bacterial sec-independent translocation protein mttA/Hcf106	0.616614	0.243145	0.406228	0.450441	0.244852	0.375537	0.0875226	-0.138659	-0.0493732	-0.409938	0.00686995	-0.590275	-0.392011	-0.404983	-0.321654	-0.00209627	-0.199219	-0.275811
Manes.08G107100 PAP3	-0.220463	-0.493517	-1.09555	-0.278745	0.00376617	-0.322639	0.0895307	-0.180416	-0.402744	0.114653	0.654224	0.382101	0.475056	0.195636	0.42923	0.33931	0.600479	0.383534
Manes.18G035300 Transmembrane amino acid transporter family protein	0.555795	0.828043	0.520455	0.857364	0.715133	0.446237	-0.0629335	-0.194721	0.454396	-0.668245	-0.64311	-1.39446	-0.600128	-0.306393	0.113621	-0.198342	-1.0577	-0.595157
Manes.12G136800 RAP2.4	-0.680104	-0.452594	-0.225625	-0.639604	-0.258735	-0.138764	0.0553143	0.451787	0.0520846	-0.00227015	0.533564	-0.162282	0.14275	0.32296	-0.234269	0.4278	0.548031	0.849593
Manes.02G204900 ADL3	-0.519639	-0.0917069	0.0644017	-0.198313	-0.296386	-0.187336	0.00433792	-0.0112601	0.137393	0.252896	-0.153028	0.0489452	0.296856	0.211629	0.170622	0.118637	0.13411	0.0417759
Manes.15G070000 RNA-binding (RRM/RBD/RNP motifs) family protein	-0.496232	-0.496232	-0.496232	-0.110942	-0.496232	-0.496232	0.108357	0.0659504	-0.496232	0.0522107	0.0513115	0.205446	0.576558	1.33018	0.495266	0.421215	0.297365	-0.496232
Manes.04G079800 SAUR-like auxin-responsive protein family	-0.528495	-0.776946	-0.625916	-0.0543737	0.0089062	-0.189107	-0.651285	-0.223536	0.150211	0.175555	0.110152	0.509446	0.033407	0.433934	0.514452	0.814049	0.363429	0.395689
Manes.05G094600 SHW1	0.525991	0.844685	0.325534	-0.0581441	-0.0666628	0.289841	0.620396	-0.0329343	-0.00898333	-0.453047	-0.128871	-0.388754	0.00502743	-0.338754	-0.288047	-0.43553	-0.517806	-0.358629
Manes.03G120832 4-Oct	0.692663	0.432781	-0.216115	0.518418	0.705255	0.467143	-0.179905	-0.23348	-0.128396	0.337385	0.740996	-0.323967	-0.159566	-0.884722	-0.359963	-0.393964	-0.672048	-0.641282
Manes.11G151600 FRA8	-0.384708	-0.441101	-0.418759	0.138326	-0.313212	-0.313588	-0.41412	-0.235396	-0.144692	0.311154	-0.014601	-0.074838	0.404972	0.0928679	0.320173	0.927793	0.382511	0.412362
Manes.11G078200 ATVHA-C	0.512564	0.211529	0.0281831	0.362826	0.457999	-0.0647606	-0.230019	0.0462178	0.0892591	0.200793	-0.00938865	-0.210461	-0.397317	-0.356543	0.0466847	-0.253636	-0.513223	-0.247597
Manes.10G051700 ATLDA	-0.314861	-0.601656	-0.0906619	0.084224	-0.522473	-0.676593	-0.306359	0.387584	0.203787	0.00919968	-0.0520175	0.319183	0.246481	0.353745	0.392086	0.606091	0.296712	-0.219767
Manes.05G158700 DNA glycosylase superfamily protein	-0.321141	-0.342995	-0.0982178	-0.22541	-0.522116	0.0187028	-0.176439	-0.076878	-0.123683	-0.210358	0.251359	0.266704	0.246284	0.25832	0.133827	0.201693	0.61651	0.723044
Manes.02G125500 COPT1	0.456485	0.479755	0.385148	0.310987	0.000541768	0.243822	0.620844	0.489623	-0.0582873	-0.284006	-0.385223	0.722984	-0.00584841	-0.689055	-0.580142	-0.761551	-0.794895	-0.455338
Manes.16G101200 CRS1 / YhbY (CRM) domain-containing protein	-0.680573	-0.615404	-0.495661	-0.145965	-0.234973	-0.249556	-0.297148	0.0624679	0.0933736	0.278361	-0.130867	0.958092	0.0297831	0.698485	0.240982	0.588148	0.478043	-0.21375
Manes.03G028200 O-Glycosyl hydrolases family 17 protein	-0.142113	-0.325295	-0.67293	-0.587739	-0.00761344	-0.239694	-0.0920202	-0.258734	0.0158836	0.169659	0.00930015	0.44027	0.328223	0.52849	0.297198	0.400441	0.353	0.0767948
Manes.02G145900 Eukaryotic aspartyl protease family protein	-0.938575	-0.571765	-0.487066	-0.992272	-0.780035	-0.109822	0.345109	0.0686221	0.475468	-0.146848	0.143517	0.129959	-0.0351934	0.48926	1.25112	1.19736	-0.664737	0.743209
Manes.18G095400 NAD(P)-binding Rossmann-fold superfamily protein	-0.456482	-0.332117	-0.633262	-0.108939	-0.413363	-0.382892	-0.324784	0.166989	-0.114123	0.211899	0.509808	0.71698	-0.0579611	0.00503515	0.650045	0.419833	0.463711	0.364683
Manes.14G100000	0.293772	0.260884	0.551197	0.415545	-0.0788379	0.631513	0.317025	0.0781884	0.321816	-0.510153	0.294313	-0.36034	-0.346411	-0.4079	-0.649617	-0.228774	-0.801992	-0.104352
Manes.12G128300 ATHB22	-0.641061	-0.455143	-0.567898	-0.521758	-0.815836	-0.182883	0.0185753	0.426233	0.20047	0.57434	-0.142522	0.322841	0.344594	0.258018	0.273855	0.359095	0.409913	0.503869
Manes.01G194500 AT-E1 ALPHA	0.150217	0.260941	0.44176	0.503338	0.490431	0.532771	-0.327242	-0.111698	0.179433	0.0560712	-0.0574055	-0.318677	-0.153589	-0.584162	-0.593219	-0.357395	-0.0760356	-0.279367
Manes.10G074500 AWI31	0.18445	0.426549	0.543748	0.576099	-0.0300664	0.604594	-0.240246	-0.0677819	0.199584	0.264377	0.376054	-0.386924	-0.146145	-0.812111	-0.384687	-0.544924	-0.459663	-0.389626
Manes.06G036300 UBP23	-0.36765	-0.396451	-0.207272	-0.533353	-0.322268	-0.114738	0.101097	-0.134152	-0.108946	0.124269	0.00306659	0.344971	0.57639	0.466078	-0.00126326	0.110917	0.489098	0.373877
Manes.17G054100 TBL38	-1.66796	-1.5637	-0.16966	0.370534	-0.98139	-0.625421	0.0376843	0.454055	0.698066	0.236842	-0.0414091	0.858044	0.267541	0.61384	1.13937	1.53187	-0.340574	-0.988576
Manes.14G131200	0.305547	0.0690624	0.552566	0.356371	0.89353	0.610662	-0.264994	-0.0686258	-0.055108	-0.298733	0.335794	-0.379388	-0.194504	-0.650545	-0.173927	-0.410864	-0.553044	-0.409016
Manes.12G118000 SQE2	0.203137	0.142241	0.372245	0.774052	0.666626	0.115765	0.143447	-0.437836	-0.240718	-0.238499	-0.211588	0.0539767	-0.344631	-0.18945	-0.341122	-0.0366252	-0.115305	-0.610035
Manes.05G062800 BGLU11	1.02136	0.717272	0.872534	0.523231	-0.111708	-0.037123	0.186289	-0.336828	0.0230089	0.0133593	-0.960857	-0.660315	-0.170743	-0.0672273	-0.350448	-0.377949	-0.9187	-0.317676
Manes.07G139400	-0.752239	-0.75313	-0.578998	-0.113578	-0.450377	-0.818578	-0.291715	0.244427	0.099227	0.560493	-0.126668	1.20606	0.534313	0.866121	0.266471	0.463642	0.268771	-0.262278
Manes.14G085400 ATP3	0.349725	0.405566	0.609856	0.0996399	0.181036	0.228319	0.0507156	-0.119483	0.0643949	-0.129925	-0.178856	-0.557487	-0.164775	-0.30619	-0.105551	-0.182244	-0.607624	-0.12766
Manes.10G102300 PEPKR2	-0.431586	-0.0603638	-0.00286649	-0.29492	-0.65067	-0.217467	0.21201	0.00996514	0.265469	-0.0361714	0.0807513	-0.0781279	0.456239	0.209332	0.247697	0.246778	0.190273	-0.123067
Manes.01G253400 ATWRKY53	0.362887	0.119735	0.292875	0.678063	0.506932	-0.128673	-0.34053	0.241184	0.190019	0.200799	0.0736862	0.867194	-0.454036	-0.650793	-0.491148	-0.154957	-0.763412	-0.736004
Manes.10G000500 Protein kinase protein with adenine nucleotide alpha hydrolases-like domain	-0.611721	-0.503207	-0.139722	-0.552016	-0.237321	-0.0601766	-0.11704	-0.221295	-0.113609	-0.0178816	0.262996	0.686002	0.072141	0.28118	0.387228	0.418895	0.385061	0.787757
Manes.03G047000	-0.203492	0.0165462	-0.87071	-0.574874	-0.0479056	-0.569022	-0.446993	0.635299	0.170172	0.0136757	0.046703	0.521229	0.323887	0.487969	0.53341	0.253723	-0.0939165	-0.0565455
Manes.04G136200 2-oxoglutarate (2OG) and Fe(II)-dependent oxygenase superfamily protein	0.403491	0.330447	0.366718	1.25328	0.726245	1.04217	0.0822817	-0.735324	-0.0892866	-0.700584	-0.274589	-0.618725	-0.284621	-0.549555	-0.389879	-0.535326	-0.61093	0.124159
Manes.15G135300 Sec14p-like phosphatidylinositol transfer family protein	0.432336	0.343102	0.161482	0.378791	0.476754	0.430647	-0.208209	-0.0771895	-0.270093	-0.128897	-0.0994474	0.396545	-0.0687889	-0.296844	-0.117966	-0.482787	-0.383616	-0.771987
Manes.16G117000 Protein kinase family protein	0.369882	0.247386	-0.247127	0.353111	0.548352	0.42345	-0.301429	-0.146345	0.0506945	-0.0314827	-0.0566772	0.0908432	-0.37186	0.0272156	-0.335564	-0.199962	-0.365433	-0.248215
Manes.02G194400	0.323282	0.322301	0.545738	0.0438647	0.492675	0.398921	0.0562068	-0.0646101	-0.0488426	-0.645664	0.0415814	-0.489281	-0.127365	-0.354736	-0.494748	-0.293852	0.0466899	0.171254
Manes.13G082200 nodulin MtN21 /EamA-like transporter family protein	-0.723994	-0.589333	-0.856488	-0.578278	0.391384	0.355762	-0.740107	-0.628837	-0.686887	0.255255	1.17173	0.785016	0.445531	0.524204	-0.0285514	-0.0957567	1.60366	0.873739
Manes.05G158300 ATRL6	-0.411261	-0.328883	-1.45488	-0.906121	-0.962665	-1.13246	0.616166	0.851295	-0.155328	0.280782	0.602421	1.33634	0.217153	0.640015	0.512428	0.147604	0.386317	0.80415
Manes.16G058000 CAT5	-0.608531	-0.385484	-0.488869	-0.363755	-0.587507	-0.88789	0.0627512	0.59393	-0.12312	0.135731	0.081323	0.598883	0.538495	0.0329849	0.255297	0.29762	0.74336	0.868953
Manes.07G070200 Cyclase family protein	0.378676	0.534033	0.643754	0.660446	0.543912	0.633277	-0.291649	-0.379254	0.587043	-0.0919921	0.465164	-0.114385	-0.652061	-0.178062	-0.469702	-0.951181	-1.06816	-0.733477
Manes.18G014900 Putative lysine decarboxylase family protein	-0.96543	-0.732728	0.0486648	0.0093369	-0.460016	-0.173232	-0.830613	0.216136	0.278412	0.087476	0.154391	0.125785	0.477723	0.248863	0.472358	0.487237	0.45104	0.522504
Manes.17G063300 ATSRG1	-0.395691	-0.395691	-0.395691	-0.395691	-0.395691	-0.395691	-0.0331243	-0.0106168	-0.395691	0.272827	-0.395691	0.257325	0.502772	0.395869	0.439337	0.630308	0.535308	0.461749
Manes.09G135700 ATMYB30	0.14765	0.0973387	-0.153551	0.747987	0.409626	0.659444	-0.0327329	-0.0789994	-0.00519031	-0.00457982	0.537265	0.589095	-0.644363	-0.527578	-0.244279	-0.38213	-0.35014	-0.759185
Manes.02G215430 NB-ARC domain-containing disease resistance protein	-0.949999	-1.13392	-0.898351	-0.46718	1.02468	0.714624	-0.55619	-0.31761	-0.318925	-0.285635	1.17759	0.942033	0.216279	0.0378033	-0.213026	-0.348893	1.67194	1.45296
Manes.18G141800 ATF2KP	1.01565	0.448578	-0.0194929	0.274659	0.655328	0.0651873	-0.0711291	-0.072676	-0.5676	0.00675712	-0.270401	-0.0506544	0.00823927	0.199824	-0.439642	-0.509434	-0.458315	-0.712003
Manes.08G057960	-0.161221	-0.867737	-0.503986	-0.0870331	-0.668874	-0.22113	0.0783904	-0.0458408	-0.0174233	0.13647	-0.302722	0.371458	0.717199	0.437449	0.210843	0.108288	0.674984	0.583191
Manes.08G095200 myb-like HTH transcriptional regulator family protein	-0.26538	-0.476556	-0.296768	0.306485	-1.17557	-1.00306	-0.171014	0.300814	0.115787	0.357237	0.305689	0.438425	0.500442	0.194323	0.445591	0.50072	0.0793761	0.176933
Manes.01G269700 UNE10	0.853713	0.307063	0.366062	0.402672	0.560776	0.339557	-0.333212	0.114431	-0.339512	0.34751	-0.166093	-0.573336	-0.335855	-0.281926	-0.229682	-0.377978	-0.642214	-0.708785
Manes.08G114700 PLD ZETA 1	1.47922	1.52943	0.280908	0.680086	-1.54282	-0.294287	0.621142	0.109823	0.485146	-0.204656	-0.0878314	-0.356177	-0.528042	-0.740862	-0.289871	-0.535269	-0.601728	-0.529181
Manes.08G061100 SCPL45	0.99215	1.02947	0.249044	0.397189	-0.0716555	0.134807	0.439221	0.132446	-0.0749193	-0.0459138	-0.212479	-1.10145	-0.235602	-0.391992	-0.136627	-0.452936	-1.02513	-0.607971
Manes.08G032100 Eukaryotic aspartyl protease family protein	0.700644	0.6962	0.28748	1.10166	0.745612	0.646677	-0.59945	-0.443299	0.148475	-0.466473	-0.214818	-0.602956	-0.656425	-0.624073	0.0367574	0.339078	-0.884386	-1.16713
Manes.10G131700	-0.253674	-0.326007	0.0459165	-0.0821479	-0.134274	-0.690655	-0.10766	0.226574	0.160858	-0.145724	-0.130118	-0.493719	0.27082	0.329568	0.368058	0.375649	0.301381	0.266504
Manes.10G049800	0.701591	1.02006	0.148168	0.436074	0.350788	1.01382	-0.302101	0.12285	0.0452174	-0.0700557	0.538769	-0.458907	-0.808878	-0.654392	-0.514943	-0.630263	-0.999074	-0.367693
Manes.01G065700 Pentatricopeptide repeat (PPR-like) superfamily protein	-0.586974	-0.435213	-0.692836	-0.570927	-0.583359	-0.227545	0.481203	0.178292	-0.50378	0.200211	0.652293	0.850105	0.408799	0.407165	-0.12008	0.247981	0.900413	0.292785
Manes.04G135000 ATOXS3	-0.574115	-0.63572	-0.691165	-0.529873	-0.168311	-0.957142	0.66712	0.636097	-0.717032	-0.36326	-0.0918014	0.888344	0.0655919	0.797001	0.133561	0.362189	1.07609	1.08995
Manes.05G012700 CER8	-1.37332	-1.62087	-1.21162	-1.43982	-0.54747	-0.818845	0.346165	-0.415841	-1.50285	0.483247	1.77223	1.79969	1.51882	0.854451	0.0529552	0.96544	2.13485	1.35754
Manes.10G060800 ATJ2	-0.451345	-0.0853624	-0.196723	-0.577153	-0.788085	-0.344962	0.424747	0.304819	-0.0699961	-0.170387	-9.99138e-05	0.244567	0.523985	0.531556	-0.0403089	0.0256694	0.495485	0.630368
Manes.04G141800 Dihydrolipoamide acetyltransferase, long form protein	0.298915	0.190435	0.423032	0.170799	0.272814	0.424972	-0.249072	-0.317965	-0.136522	0.00478198	-0.201378	-0.125656	-0.223121	-0.19818	-0.199275	-0.052259	-0.284674	-0.00232318
Manes.10G078200 PAB8	0.145386	0.402788	0.661484	0.338997	0.210644	0.105882	0.128072	-0.160335	0.190173	-0.109642	-0.343167	-0.448444	-0.0801407	-0.0677927	-0.547923	-0.135502	-0.406314	-0.42521
Manes.03G012500 serine-rich protein-related	-0.466981	-0.515017	-0.811908	-0.207822	-0.769503	-0.712291	-0.309235	0.483642	-0.0263162	0.117543	0.356841	0.758922	0.0769511	0.755476	0.575667	0.504192	0.609913	0.232724
Manes.06G102500 ATBIOF	0.136357	0.0721554	0.653462	0.224636	0.665559	0.523624	-0.120982	-0.146838	-0.00361613	-0.622573	0.0799973	-0.386588	-0.0685448	-0.473302	-0.0884288	-0.283874	-0.317412	-0.0774492
Manes.15G087300 Core-2/I-branching beta-1,6-N-acetylglucosaminyltransferase family protein	-0.225671	-0.185369	-0.304035	-0.0979279	-0.585174	-0.323964	-0.118346	0.259914	-0.0615679	-0.0836311	0.144194	0.43043	0.190267	0.244237	0.319002	0.213679	0.130089	0.433168
Manes.17G102100	-0.331726	-0.295687	-0.824827	-0.930807	-0.45622	-0.367585	0.603644	-0.0550495	-0.764312	0.0593614	0.29341	0.277743	0.646339	0.641142	-0.158067	-0.0728414	1.73168	1.15712
Manes.14G113100 scpl29	-0.0341459	0.30263	0.498403	0.496195	0.201613	0.734211	-0.135826	-0.230974	0.191171	-0.268261	0.0402987	-0.349959	-0.267519	-0.376443	-0.348075	-0.266261	-0.328042	-0.107377
Manes.16G020100 ATSTP1	-0.600461	-0.763401	-1.1359	-0.390302	-0.614506	-0.358986	-0.886711	-0.266341	0.140637	0.935146	1.38432	0.486606	0.712254	0.0556387	1.12469	0.881135	0.169962	-0.290218
Manes.05G001800 ATPURM	-0.427138	-0.132278	0.0620041	-0.597153	-0.698367	-0.172093	0.381053	-0.126121	-0.0483992	-0.0472695	-0.253902	-0.169764	0.45414	0.566957	0.0408505	0.0770014	0.699462	0.724422
Manes.17G005500 putrescine-binding periplasmic protein-related	0.533606	0.425482	0.27565	0.210589	0.0893675	-0.00471608	-0.106725	0.147491	-0.0162626	-0.380466	-0.147943	-0.452963	-0.123346	-0.181391	-0.195657	-0.0462801	-0.232084	-0.108022
Manes.09G040400 ATSYP61	-0.330239	-0.115977	-0.254205	-0.263927	-0.263211	-0.137167	0.0830621	-0.0918344	-0.0991697	0.0816327	-0.0227156	0.277291	0.429811	0.207606	0.219594	0.0633811	0.166721	0.284668
Manes.02G205900 disease resistance protein (TIR-NBS-LRR class), putative	-0.565085	-0.62764	0.0024754	-0.253034	-0.0565303	0.132635	0.0799968	-0.389092	-0.619312	-0.154964	0.224196	0.414474	0.132216	0.28422	0.362646	0.303089	0.729625	0.684276
Manes.S025600 Protein phosphatase 2C family protein	0.486305	0.327978	0.29792	0.352055	0.693899	0.434426	-0.31241	-0.112909	-0.0294174	-0.143725	0.151866	-0.768275	-0.324288	-0.921561	-0.184211	-0.278423	-0.0637705	0.251722
Manes.15G082000 ATDGK5	0.185077	0.762176	0.695651	0.426917	0.236032	0.319273	0.265834	-0.0777674	0.0510665	-0.182467	-0.376943	-0.206273	-0.305687	-0.418319	-0.0830407	-0.462326	-0.887382	-0.648031
Manes.08G103000 GRAM domain family protein	-0.547951	-0.439436	-0.290327	-0.138864	-0.680213	-0.680213	-0.680213	-0.0872359	0.00148341	0.278914	-0.406562	0.489973	0.436124	0.271146	0.316133	0.072563	1.83988	1.32885
Manes.07G026700 CYTC-2	0.337778	0.493195	0.81481	0.227142	0.732542	0.203046	-0.33871	-0.582269	0.275383	-0.0933647	-0.254537	-0.440364	-0.28676	-0.33843	-0.473972	-0.373677	-0.354884	0.154715
Manes.08G092200 SGNH hydrolase-type esterase superfamily protein	0.804557	0.364734	0.448411	0.525438	0.746149	0.248302	0.214413	-0.207191	-0.720998	-0.359144	-0.216333	-0.521045	-0.503854	-0.68244	-0.0751047	-0.231612	-0.185126	0.0650139
Manes.13G086400 ACT7	-0.272105	-0.230387	-0.275193	-0.0924096	-0.0502772	-0.196291	-0.0507457	-0.086969	0.0152966	0.161315	-0.182261	0.125951	0.111471	0.161828	0.332418	0.0562124	0.266666	0.413399
Manes.11G099500 ATJ2	-0.650024	-0.49372	-0.474857	-0.686333	-0.495348	-0.371545	0.392513	0.375263	-0.249713	-0.293937	-0.252033	1.539	0.124962	1.71891	0.0664152	-0.491974	0.684693	0.322425
Manes.08G101100 VIM1, ORTH2	-0.702797	-0.0576453	-0.00728358	-0.664887	-0.481023	-0.420306	0.434047	0.325684	-0.187402	-0.0874404	-0.135909	0.279782	0.510292	0.37926	0.360143	0.521981	-0.147012	0.119202
Manes.05G082400 APG1	0.473521	0.358667	0.243097	0.146384	0.238575	0.16469	-0.0825917	-0.0500831	-0.231113	-0.267902	-0.217145	-0.256947	-0.301882	-0.181218	0.0503341	-0.186249	-0.214733	0.127483
Manes.06G074800	0.782245	0.39863	0.477816	0.781766	-0.35392	-0.00647817	-0.205947	0.0954707	-0.00935432	0.406785	-0.612888	0.0149077	-0.307588	-0.493033	0.198522	-0.370419	-0.607224	-0.886539
Manes.01G264400 NTMC2T4	0.255996	0.0924065	0.764594	1.03974	0.113012	0.459851	-0.553251	0.17808	0.384425	-0.125074	0.14403	-0.821071	-0.799074	-0.838518	0.218952	0.134654	-0.875662	-0.435982
Manes.12G010200 SPL2	0.254713	0.366711	0.211906	0.306313	0.618263	0.758806	-0.0629739	-0.407721	0.0466356	-0.41302	0.117919	-0.346774	-0.375675	-0.35979	-0.192549	-0.537896	-0.280815	0.189086
Manes.01G111400 Peptidyl-tRNA hydrolase family protein	0.0398804	-0.367949	-0.521223	-0.82411	-0.197762	-0.153757	0.527959	0.130785	-0.401293	-0.12213	0.238341	0.247643	0.116608	0.499014	0.32601	0.0112614	0.43785	0.481225
Manes.11G071942 RING/U-box superfamily protein	-0.154199	-0.124046	-1.75274	-1.09771	-0.538072	-0.233519	0.176389	0.47142	-0.433456	0.374775	0.314752	0.756802	0.433839	0.737227	0.369103	-0.512418	1.36243	0.991123
Manes.18G012800 ATLFNR2	0.727452	0.539402	0.190817	0.59964	0.587175	0.538977	0.101613	-0.0084595	-0.0279861	0.223102	0.0729765	-0.779309	-0.597153	-0.845444	-0.215607	-0.468719	-0.601292	-0.70959
Manes.02G164800 ATPDI5	0.729486	0.377025	0.322168	0.508197	0.802323	0.162776	-0.459887	-0.282562	-0.408031	-0.684681	-0.00509486	0.155718	-0.262088	-0.378518	-0.48211	-0.124951	-0.018978	0.139634
Manes.12G150100 Protein of unknown function (DUF1278)	0.430147	0.118134	0.613325	0.564384	0.372294	0.708952	0.0716566	-0.256944	0.154227	-0.115335	0.427285	-0.290468	-0.681307	-0.827811	-0.728287	-0.111315	0.0259804	-0.630978
Manes.02G134500 Ubiquitin-associated/translation elongation factor EF1B protein	-0.834471	-0.148915	-0.302472	-0.140844	-0.567231	-0.0522127	-0.139622	0.016651	0.0384249	0.374375	0.137667	0.435833	0.572175	0.592879	0.0804567	-0.0344607	0.321218	-0.0768187
Manes.05G025500 FIN219	-0.260817	-0.539411	-0.500401	-0.155405	-0.0831014	-0.322071	-0.488619	-0.14366	-0.31136	0.299338	0.573364	0.618605	-0.0559482	0.361679	0.645424	0.470801	0.200898	0.232457
Manes.03G088400	-0.513308	-0.212264	-0.282075	-0.389634	-0.536164	-0.363465	0.613434	0.297555	0.171695	-0.226964	-0.0458943	0.444589	0.132192	0.264934	0.277129	0.37485	0.171216	0.018218
Manes.07G056600 TUA2	-1.02097	-0.810248	-0.0217058	-0.647158	-0.444569	-0.0737675	-0.150052	-0.447501	0.655282	0.168647	0.148631	-0.265804	0.600408	0.76514	1.01274	0.848104	-0.242555	-0.291804
Manes.05G006300 Cysteine proteinases superfamily protein	-0.695539	-0.325073	-0.626648	-0.505601	-0.7353	-0.119934	0.366804	0.685991	0.226422	0.30234	0.400915	0.0605116	0.182067	-0.000689044	-0.112632	-0.0302436	0.666768	0.953859
Manes.08G170900 Transmembrane proteins 14C	-0.111067	-0.529915	-0.0929956	-0.295483	-0.689008	-1.07576	0.732538	0.36913	0.110653	0.233102	-0.363468	-0.0771932	0.168793	0.717266	0.579875	0.788016	-0.367767	-0.549285
Manes.11G144400 RING/U-box superfamily protein	0.131146	0.418965	0.323751	0.0838353	0.357041	0.568103	0.232761	-0.102596	0.0582165	-0.412662	-0.0114217	-0.348134	-0.00914586	-0.488944	-0.426068	-0.403167	-0.154071	0.016772
Manes.02G001900 Lung seven transmembrane receptor family protein	-0.230899	-0.203492	-0.10344	-0.346375	-0.182296	-0.132102	0.0245706	0.00957846	0.0276071	-0.093689	0.336304	-0.0168467	0.260752	0.133167	0.11783	0.120241	0.148158	0.430204
Manes.01G071900 CLP2	0.505964	0.600674	0.517462	0.0148101	-0.132924	0.131514	0.33497	0.0328351	-0.0961543	-0.342357	-0.297372	-0.561654	-0.0968573	-0.29115	0.0691292	-0.196269	-0.373532	-0.344909
Manes.11G085800 NmrA-like negative transcriptional regulator family protein	0.0236682	-0.406324	-0.371612	-0.462648	-0.233602	-0.350059	-0.478157	-0.0787296	0.190999	-0.071756	-0.119631	0.378896	0.379088	0.1486	0.419452	0.470118	0.397119	0.57506
Manes.13G096100 Peroxidase superfamily protein	-0.894348	-1.25593	-0.213779	0.0423635	0.144622	0.0425889	-0.501444	-0.626817	-0.0431542	-0.448829	1.22289	-0.0287237	0.613192	-0.113899	-0.162489	0.664429	1.60092	1.33516
Manes.06G101500 UGT74B1	-0.662443	-0.577534	-0.831931	-0.422482	0.296477	0.5865	-0.116289	-0.187731	0.00538098	-0.516751	0.799183	0.223342	0.676684	-0.466448	0.115381	-0.0202129	0.862624	1.29695
Manes.14G042600 ATRBOHC	-0.74543	-0.547651	-0.432744	-0.193581	-0.388323	-0.327438	0.0270565	0.0156683	0.140053	0.351244	0.479635	0.64242	0.330357	0.421166	0.59062	0.22434	-0.0138533	-0.306207
Manes.11G133700 H2B	-0.483364	-0.321149	-0.331833	-0.465208	-0.707286	-0.0733516	0.181751	0.435257	0.109096	0.128343	0.10261	-0.182214	0.362077	0.432242	0.164013	0.10077	0.561854	0.220713
Manes.13G058300	1.18546	0.418624	-0.131913	0.492622	0.537097	0.116418	-0.193437	0.565204	-0.246181	0.242549	0.0597559	0.0211005	-0.896628	-0.367047	-0.391341	-0.354292	-0.620072	-0.926489
Manes.14G003000	0.275685	0.52742	0.905449	1.00162	0.102424	0.865169	-0.0107567	0.0913104	0.154315	-0.459145	-0.671806	-0.748539	-0.45254	-0.884011	-0.687536	-0.472176	-0.414088	0.398601
Manes.01G009100 Galactose oxidase/kelch repeat superfamily protein	-0.377596	-0.511209	-0.47617	-0.50517	-0.442103	-0.361017	0.251289	0.37015	0.0237986	-0.265769	0.266606	0.648927	0.391141	0.443093	0.0651944	0.016431	0.521815	0.629558
Manes.17G017508 Major facilitator superfamily protein	0.670885	0.365567	0.309195	0.573651	-0.130616	-0.366356	0.328329	0.430612	-0.0506436	0.30448	-0.629561	-0.401117	-0.127621	-0.13693	-0.0392091	-0.205306	-1.05659	-0.801795
Manes.07G143600	0.414378	-0.445294	-2.20948	-1.28674	-0.623045	-0.716533	0.600037	0.715283	-0.413137	0.158995	-0.0814459	1.5055	1.17209	1.69106	0.176442	0.774502	-1.09067	-0.346223
Manes.17G061500 CAD1	-0.358329	-0.37499	-0.0886597	-0.335119	-0.488497	-0.212586	-0.00638172	0.140298	0.122373	-0.0240378	0.342337	0.121887	0.299771	0.0820714	0.272119	0.438235	0.0122821	0.32409
Manes.02G011000	-0.479021	-0.21662	-0.424518	-0.370245	-0.607536	-0.270953	0.301793	0.101614	0.220912	0.206147	0.437252	0.469068	0.376123	0.213646	0.0102949	-0.0114888	0.181788	0.336669
Manes.11G116001	-0.613025	-0.381736	-0.0849548	-0.028614	-0.435116	-0.0259098	-0.152242	-0.0629894	-0.121139	0.210799	-0.0388529	0.123071	0.467585	0.423759	0.221853	0.0223719	0.520999	0.233817
Manes.06G052700 BAS1	-0.706989	-0.706989	-0.706989	-0.515021	-0.208048	-0.0712769	-0.0767729	0.126552	-0.446712	0.428882	0.0356108	-0.000763223	0.284096	0.776777	1.12934	0.580125	0.271307	-0.136623
Manes.13G123100 PLC-like phosphodiesterases superfamily protein	0.25357	0.678373	1.57385	0.412386	0.411898	1.0413	0.0575129	-0.593431	0.0703629	-0.369431	0.0324663	-0.921076	-0.308609	-0.218433	-0.737529	-0.71119	-0.858018	-0.594311
Manes.14G128000	0.454296	-0.0377467	-2.26178	-2.47021	-1.52132	-0.822994	1.69097	0.425273	-0.651511	0.260617	-0.475858	1.57863	2.44541	2.18626	0.637737	0.593254	-1.86426	-0.630894
Manes.08G117500 Phospholipid/glycerol acyltransferase family protein	-0.317602	-0.231823	-0.122167	-0.176737	-0.281296	-0.21164	-0.0775048	0.175077	-0.05816	-0.161835	-0.285914	0.241164	0.246766	0.400661	0.257076	0.231184	0.230572	0.306179
Manes.14G068400 hypoxia-responsive family protein / zinc finger (C3HC4-type RING finger) family protein	0.379865	0.580835	-0.00347916	-0.0548075	0.588328	0.621369	0.327195	-0.152079	-0.364975	-0.163295	0.118697	-0.306462	-0.111013	-0.466886	-0.323702	-0.745623	-0.126981	0.147149
Manes.08G007100 GAMMA CA1	0.301917	0.461654	0.3211	0.183654	0.0621956	0.0406516	0.199578	0.117417	0.102703	-0.0727544	-0.242507	-0.511995	-0.270635	-0.221254	-0.227326	-0.150601	-0.379136	-0.138811
Manes.01G070300 D-isomer specific 2-hydroxyacid dehydrogenase family protein	0.0862632	-0.339097	-0.454065	-0.675922	-0.480959	-0.327594	0.377166	0.23356	-0.258534	-0.182958	-0.0896941	0.281466	0.47653	0.179808	0.305743	0.316463	0.110046	0.813577
Manes.S010026 CYN	0.198279	0.378533	0.356458	0.0577499	0.107751	0.200152	0.321806	0.298164	0.0788103	-0.147638	-0.270766	-0.249784	-0.104931	-0.22522	-0.330084	-0.511988	-0.454272	-0.0419416
Manes.16G125200 calcium-binding EF hand family protein	0.591718	-0.000511938	0.370928	0.436904	0.331792	0.26865	-0.464135	-0.272756	0.0525178	0.000393955	0.0323244	-0.259848	-0.177293	-0.33444	-0.338971	-0.186336	-0.0904617	-0.0997058
Manes.16G092600 SAUR-like auxin-responsive protein family	-1.11378	-0.908317	0.168944	-0.685831	-0.636338	-0.226871	-0.374399	-1.01744	0.159047	0.730338	1.02525	0.514563	0.520683	0.682578	0.391384	0.385565	0.160441	1.1864
Manes.11G045200 ATMBAC2	0.361526	0.363326	0.0645416	0.311883	0.40123	0.0746877	0.551137	-0.0460573	-0.253616	-0.00372503	-0.122843	0.0522753	-0.399444	-0.35717	-0.190605	-0.338321	-0.487649	-0.250873
Manes.05G033500 ANTR2	0.790294	0.326687	0.368029	0.198991	0.663138	0.414741	-0.265657	0.354229	-0.271223	-0.36839	-0.536216	-0.118496	-0.611726	-0.199675	-0.105705	-0.0370909	-0.627016	-0.603234
Manes.09G111500 Tautomerase/MIF superfamily protein	0.0595602	0.189871	0.811617	0.639981	0.186493	0.154378	-0.292553	-0.124413	0.190289	-0.394602	-0.143931	-0.410342	-0.0987306	-0.548357	-0.026112	-0.103996	-0.185951	-0.224913
Manes.18G023800 DNA glycosylase superfamily protein	-0.250517	-0.292899	-0.300344	-0.175669	-0.0462463	-0.277138	-0.036688	-0.116896	-0.162832	0.0784109	0.281927	0.512552	0.0136675	0.276784	0.12652	0.0405966	0.450092	0.440304
Manes.12G139900	-0.156145	-0.0185981	-0.196496	-0.16047	-0.510761	-0.24524	0.165023	0.169914	0.0789319	0.0652236	0.00777432	0.0362284	0.156997	0.153072	0.179799	0.15889	0.188216	0.00757202
Manes.01G226200 ATMYB111	0.372697	0.426921	0.538389	0.629787	0.127505	0.481938	-0.516396	0.1411	0.353126	-0.00327193	-0.00934867	0.497	-0.395753	-0.502091	-0.218163	-0.291825	-1.04799	-1.15561
Manes.02G210000 Cystathionine beta-synthase (CBS) family protein	-0.226174	-0.251005	-0.368137	-0.230456	-0.308036	-0.356923	0.156003	0.334015	-0.11425	-0.229188	0.0784439	0.197755	0.0952857	0.162923	0.361309	0.432093	0.145326	0.392286
Manes.15G022100 MED33A	-0.145609	0.0439349	-0.375907	-0.385662	-0.345339	-0.865127	-0.0656782	0.281732	-0.0765681	0.388117	-0.0494744	0.12174	0.0219523	0.440743	0.745674	0.265463	0.0208527	0.0152911
Manes.06G099900 B12D protein	-0.458964	-0.466963	-0.650453	-0.622059	0.136761	-0.310162	-0.211932	0.126596	-0.296824	0.0997901	0.615721	0.745643	0.273485	0.281698	0.296291	0.0641284	0.502283	0.744265
Manes.16G006900 ATSS3	0.559504	0.721466	0.22278	0.37983	-0.0433321	0.155154	0.0231256	-0.03463	-0.203332	0.125893	-0.528357	-0.102953	-0.265117	-0.0984091	-0.263007	-0.257446	-0.27607	-0.62634
Manes.08G147700	-0.420467	-0.163689	-0.151356	-0.435566	-0.432291	-0.715516	-0.240148	0.199414	-0.0999939	0.207674	0.172558	0.19147	0.462026	0.398325	0.910451	0.45934	-0.0395922	-0.291741
Manes.06G027133 CAP (Cysteine-rich secretory proteins, Antigen 5, and Pathogenesis-related 1 protein) superfamily protein	0.849688	0.641198	0.300899	1.00858	0.853253	0.604815	-0.732123	-0.385276	0.421538	-0.470497	-0.276974	-0.875566	-0.392638	-0.539741	-0.138884	-0.12222	-1.22303	-0.472312
Manes.09G159400 Trimeric LpxA-like enzyme	-0.0258654	-0.223318	-0.624132	-0.22165	-0.0610836	-0.0650175	-0.0364282	-0.0397174	-0.505097	0.186029	0.112825	0.187494	0.263904	0.630863	-0.0448036	0.207026	0.361449	0.177166
Manes.03G011200 Protein kinase superfamily protein	-0.574828	-0.254494	-0.133969	-0.526894	-0.219929	-0.21112	0.00275382	-0.103353	0.141857	-0.289562	0.277098	0.149227	0.431666	0.250386	0.609898	0.374644	0.0545999	0.273494
Manes.17G082000	-0.105967	-0.450694	-0.173285	-0.0630638	-0.210094	-0.227609	0.0186495	0.018627	-0.0364709	-0.0301069	-0.0654024	0.233633	0.0113207	0.299785	0.219774	0.345357	0.336322	0.0711105
Manes.16G081200 Fatty acid/sphingolipid desaturase	0.594178	0.795547	0.961338	0.669419	0.358467	0.714622	-0.293923	-0.805493	0.216397	-0.206852	-0.310228	-1.29023	-0.262761	-0.803181	-0.516079	-0.245488	-0.283721	0.119894
Manes.04G033900 Dof-type zinc finger DNA-binding family protein	0.0108559	0.356267	0.545631	0.130415	-0.129114	0.466576	0.247704	0.106545	0.385983	0.112502	-0.115906	-0.255872	-0.0461739	-0.218563	-0.413783	-0.49357	-0.52745	-0.692683
Manes.03G020300 ATP binding microtubule motor family protein	-0.651516	-0.419346	-0.157475	-0.255663	-0.238388	-0.149741	0.243419	-0.0310295	-0.00584976	0.0875499	0.273058	0.349067	0.301693	0.46405	-0.0504202	-0.0755222	0.323704	0.46153
Manes.16G066200 adaptin family protein	-0.451824	-0.141498	-0.133674	-0.129396	-0.172429	-0.239515	-0.0693002	-0.0743145	0.0336971	0.119566	-0.23112	0.32064	0.298944	0.408785	0.210303	0.0858032	0.332961	-0.0401997
Manes.17G079800 MLP28	-0.150323	-0.310569	-1.08623	-0.887567	-0.888824	-1.08623	0.817182	0.0584078	-0.581855	0.294804	0.0439431	1.19788	0.308788	1.65647	0.600085	-0.684004	0.419545	1.24842
Manes.01G154500 ATSAC1B	0.699384	0.20683	0.501708	0.000964075	0.384099	-0.127003	0.15954	0.148566	0.151524	0.0110542	-0.302536	-0.565271	-0.341435	-0.431167	-0.0953956	-0.257818	-0.391549	-0.25692
Manes.02G163500 Plant protein of unknown function (DUF869)	0.0251321	0.275041	0.316993	0.40376	0.42622	0.638147	-0.364311	0.0249452	0.151654	-0.156165	-0.0274069	-0.162638	-0.306395	-0.260984	-0.470191	-0.184985	-0.154549	-0.433696
Manes.14G160500 Ankyrin repeat family protein	-0.50113	-0.72101	0.17845	-0.352622	-0.44749	-0.648459	-0.0756265	0.250986	0.112152	0.371067	-0.0357028	0.721494	0.11498	0.448546	0.546922	0.465782	-0.0396395	-0.259972
Manes.10G020400 AtUGT85A3	1.30957	1.38901	0.572612	0.252577	0.382904	1.1139	0.27336	-0.641957	-0.527146	-0.146995	-0.266728	-1.37896	0.128309	-0.74494	-0.852056	-1.09816	-0.0209795	-0.44981
Manes.02G058600 ATRGP1	0.954209	0.576434	0.245523	0.0906113	0.744119	0.274341	0.177204	-0.164228	-0.21522	-0.114169	0.268596	-0.0495845	-0.775998	-0.217312	-0.593299	-0.322912	-0.824547	-0.383419
Manes.06G150600 Divalent ion symporter	0.37892	0.591459	0.281783	0.43321	0.228546	0.509113	-0.0587067	0.132849	-0.251725	-0.556777	0.264735	-0.000977479	-0.197539	-0.650447	-0.509704	-0.322485	-0.27972	0.00322311
Manes.10G121800 UGT71B1	-0.675006	-1.12521	-1.04613	-0.445059	-1.13342	-0.751595	-0.469259	0.918594	0.325126	1.0874	0.480294	0.699351	0.554012	0.561782	0.688493	0.280101	0.347611	0.31801
Manes.02G134900 Pentatricopeptide repeat (PPR) superfamily protein	-0.413759	-0.344257	-0.581526	-0.444877	-0.314765	-0.323146	-0.0480194	0.155233	-0.442336	0.463381	0.140503	0.665192	0.195632	0.374838	0.266888	0.3978	0.434144	0.348529
Manes.08G135600 DRIP2	0.315747	0.143956	-0.186327	0.576138	0.187701	0.190448	0.161305	0.335647	0.130607	0.037702	-0.00584594	0.236762	-0.319452	-0.45397	-0.433294	-0.325722	-0.0664443	-0.705201
Manes.01G055500 CID11	-0.256006	0.120209	-0.357248	-0.30851	-0.686462	-0.483314	0.249272	0.273348	0.0820971	0.150066	-0.330731	0.333456	0.189995	0.679919	0.3515	-0.0421399	0.050102	0.0030817
Manes.05G009500 ATKCO5	1.34359	0.8551	-0.275976	0.364079	0.118932	-0.328536	0.248488	0.317842	-0.239805	-0.0745062	-0.213113	-0.184102	-0.44733	-0.248529	-0.108695	-0.559454	-0.462408	-0.58817
Manes.11G010400 HSP20-like chaperones superfamily protein	-0.412965	-0.30445	-0.545227	-0.358595	-0.545227	-0.164707	0.410021	-0.0826857	-0.357768	-0.28029	0.197373	0.35622	-0.163726	0.575651	0.600379	0.506781	0.541948	0.588674
Manes.15G001500 FCA	0.426844	0.69856	0.0655758	0.0973695	0.349659	0.0317117	0.0934882	0.0592044	-0.0198076	-0.178238	-0.114345	-0.335847	-0.345483	-0.136481	-0.1705	-0.252431	-0.338557	-0.29046
Manes.07G006600 NF-YA9	-0.416679	-0.353565	-0.0857276	-0.430785	-0.135979	-0.368211	-0.27497	-0.067629	-0.132614	0.00737875	0.295368	0.601166	0.289462	0.384998	-0.152732	0.275238	0.471485	0.824704
Manes.16G010700 ATGPT2	0.92958	1.42112	0.672194	2.27556	0.0780139	0.0161506	-0.81138	-0.530057	0.453665	0.113302	-0.813564	-0.870125	-0.807286	-0.503323	-0.0787289	-0.563696	-1.55565	-0.758319
Manes.09G055700	0.386301	0.858642	0.905964	0.384522	0.450034	1.12921	-0.208413	-0.0391783	0.134943	0.122293	0.586659	-0.59831	-0.39382	-1.03137	-1.07902	-0.974001	-0.706363	-0.251149
Manes.15G038400 ATECI2	-0.274648	-0.172918	-0.190812	-0.163736	-0.345867	-0.167386	0.0394848	0.0908758	-0.12755	0.274817	-0.072848	-0.0446156	0.0521046	0.215181	0.475062	0.0971978	0.212428	0.202328
Manes.02G061300 DNA/RNA polymerases superfamily protein	-0.657452	-0.86234	-0.0203506	-0.255122	-0.020461	-0.235027	-0.00295884	0.100628	-0.00202425	0.329592	-0.0347521	0.23223	0.0942065	0.556838	-0.162322	0.244326	0.661207	0.480015
Manes.13G017200	-0.421765	-0.311576	-0.211223	-0.512023	-0.0711514	-0.757161	-0.137993	0.341642	-0.0630398	0.0961198	0.203738	0.682897	-0.00647405	0.311299	0.447762	0.300123	0.384289	0.222266
Manes.15G063600 AtWRKY20	0.376215	0.315427	-0.0677314	0.100431	0.205298	0.0277891	0.160893	0.180694	0.0697414	-0.108963	0.0506993	-0.176379	-0.0863558	-0.213723	-0.377031	-0.247348	-0.213528	-0.1638
Manes.01G075100 stress-inducible protein, putative	-0.224947	-0.328558	-0.681519	-0.487816	-0.167292	-0.436699	-0.199123	-0.181985	-0.0192268	0.221667	0.217739	0.784635	0.0498164	0.738084	0.434713	-0.0234615	0.555176	0.401971
Manes.16G136900 DNA repair ATPase-related	-0.263675	-0.0081452	-0.120381	-0.296761	-0.504572	-0.247813	0.212053	-0.0568656	0.0958715	0.223363	0.169829	-0.0484788	0.182281	0.233178	-0.122118	0.21786	0.182042	0.380195
Manes.10G030100 Protein of unknown function (DUF506)	1.10584	0.812415	0.082902	0.599409	-0.187923	-0.42656	0.0532436	-0.14707	-0.324564	0.0905647	-0.467748	-0.0144866	-0.131922	0.251107	-0.262653	-0.276765	-0.610165	-0.764643
Manes.03G165700 nodulin MtN21 /EamA-like transporter family protein	1.13523	0.795587	0.362891	0.446866	0.638808	0.180082	-0.101465	0.226288	-0.362703	-0.545356	0.270123	-0.643932	-0.14474	-0.995077	-0.531129	-0.423876	-0.404028	-0.244268
Manes.S022901 ATCPISCA	0.488596	0.301492	0.273098	0.20978	0.688452	0.473984	0.0124747	-0.285375	-0.139318	-0.165248	0.189952	-0.615093	-0.18444	-0.568742	-0.411482	-0.306983	-0.217688	0.0633968
Manes.16G118600 DXPS3	0.052998	-0.130273	-0.386119	-0.302513	-0.151263	-0.404818	-0.0234802	0.0394273	-0.222916	0.0848803	-0.135812	0.464245	0.0975731	0.378801	0.277371	0.193424	0.176565	0.24036
Manes.06G150900 HCF106	0.775731	0.153203	0.573194	0.359894	0.469247	-0.0993788	-0.257559	-0.295694	-0.143742	-0.0745332	-0.0831392	-0.158716	-0.392521	-0.0309429	-0.146618	-0.266721	-0.435868	-0.257616
Manes.02G167501 Preprotein translocase SecA family protein	-0.238477	-0.329775	-0.283209	-0.347398	-0.351679	-0.468636	-0.0123208	0.478929	-0.150939	-0.166175	-0.310102	0.214648	0.197209	0.220299	0.147241	0.778374	0.241001	0.644287
Manes.18G008400 F-box family protein with a domain of unknown function (DUF295)	-0.468868	-0.250031	-0.377299	-0.201887	-0.33226	-0.120951	0.094042	-0.143446	-0.126743	0.0201777	0.161735	0.618936	0.228115	0.292838	0.267332	0.204053	0.283697	0.308022
Manes.12G137800 ATMIPS3	0.908736	1.01506	0.540672	0.897543	0.632993	0.490006	-0.434635	-0.32575	0.193811	-0.551105	-0.755428	0.127761	-0.617161	-0.281742	0.152855	-0.65672	-1.3261	-0.99307
Manes.01G011113 AtMYB62	-0.401884	-0.550336	-0.598068	-0.442205	-0.359395	-0.0694228	-0.313878	-0.349571	-0.15919	0.35174	1.00122	0.722339	0.210115	0.418653	0.254254	0.528644	0.328178	0.169076
Manes.16G007900 MATE efflux family protein	0.588993	0.764474	0.613326	1.04239	0.278325	0.061249	0.0140901	-0.91614	0.155792	0.00119235	-0.350556	-0.33458	-0.426307	-0.673035	-0.122799	0.303232	-0.859875	-0.982166
Manes.07G115700 DNA/RNA-binding protein Kin17, conserved region	-0.708156	0.0320301	-0.639805	-0.384049	-0.360978	0.0177945	-0.0467499	0.116939	-0.0825997	0.428382	0.345075	0.624946	0.163878	0.332137	0.0467887	0.135327	0.333145	0.120426
Manes.13G077350 COP1-interacting protein-related	-0.373296	-0.245533	0.495476	-0.558965	-1.70349	-1.42885	0.955402	0.583318	0.342987	0.564028	-1.4296	-0.352045	0.40143	1.08537	1.02812	1.03164	-0.772495	-0.712302
Manes.02G035000 ATSCO1	0.650349	0.681991	0.595443	0.236977	0.662613	1.11816	-0.401204	-0.740427	-0.753489	-0.471942	0.246054	0.16883	-0.102603	-0.425187	-0.655451	-0.47319	-0.118886	-0.179057
Manes.02G056700 ALS1	0.450421	0.232437	0.314993	0.362241	0.196806	0.129316	-0.31018	-0.0844352	-0.166077	0.129509	-0.111229	0.567122	-0.270911	-0.407112	-0.116294	-0.418147	-0.132118	-0.387623
Manes.12G115900 HHP4	0.634209	1.69428	0.242063	0.466954	-0.378259	0.438502	0.0934548	-0.21582	0.0627527	-0.0242446	0.401364	-0.462695	-0.254131	-0.759495	-0.53958	-0.859209	-0.490126	-0.350761
Manes.15G018800 CLA	1.99026	0.983858	0.946643	1.58027	1.52878	0.953512	-1.2094	-1.24774	-0.114497	0.0603834	-0.487947	-1.65492	-0.641339	-0.803582	-0.864452	-0.696901	-0.919591	-0.636212
Manes.04G106100 ABCG40	-0.0485144	-0.338262	-0.139253	-0.134527	-0.488021	-0.164022	-0.112418	-0.107747	-0.425536	-0.220824	-0.310217	-0.0426908	0.356268	0.391623	0.149442	0.480153	0.91024	0.645128
Manes.15G011700 TCTP	-0.704021	-0.22952	0.302776	-0.505569	-0.87704	-0.495625	0.334284	0.0696788	0.264136	-0.108691	-0.246512	0.0612739	0.726506	0.548405	0.250423	0.127952	0.307811	0.321886
Manes.12G035800	0.265175	0.827323	0.389575	-0.286392	0.520146	0.752427	0.397301	-0.0802585	-0.249231	-0.434992	0.828993	0.0363643	-0.100408	-0.39363	-1.04252	-1.13306	0.0868402	-0.0993785
Manes.18G057800	0.900634	1.17552	0.312348	0.583783	0.126924	0.463093	0.491785	0.289962	-0.140991	0.0563505	-0.277718	-0.740237	-0.182902	-0.877285	-0.861525	-0.961928	-0.406133	-0.639565
Manes.12G064300 ARM repeat superfamily protein	-0.419909	-0.274402	-0.541437	-0.525818	-0.28272	-0.371956	0.548036	0.462702	-0.102008	0.0622555	0.00269087	0.50074	0.0828316	0.346062	0.323072	0.156344	0.0687376	0.233251
Manes.12G051200 Protein of unknown function (DUF506)	1.5013	1.6667	0.683101	1.00852	-0.790286	-0.106727	0.075381	-0.96295	-0.581302	-0.558603	-0.000175152	0.0892587	-0.138162	-0.00117772	-0.800039	-0.576566	-0.373749	-0.344129
Manes.15G071900 OTU-like cysteine protease family protein	0.175448	0.26219	0.152423	0.181867	0.510612	0.111768	-0.114962	-0.314718	-0.103159	0.224107	0.0750632	-0.0255336	-0.306502	-0.182805	-0.174294	-0.161873	-0.22577	-0.213912
Manes.01G005066 ATCAX5	0.82513	0.520521	0.197449	0.395297	0.487612	0.26758	-0.160774	-0.0878793	-0.0621123	-0.278939	0.0519386	-0.899046	-0.306915	-0.448712	-0.352393	-0.139636	-0.446591	0.00935438
Manes.16G049700 Ca(2)-dependent phospholipid-binding protein (Copine) family	-0.803148	-0.656822	0.02711	-0.0913805	-0.456699	-0.11773	0.045727	0.107027	0.197515	-0.0212052	0.184992	0.237111	0.387825	-0.122198	0.223033	0.649154	0.177675	0.34791
Manes.14G055200 Protein kinase superfamily protein	0.745013	0.624932	0.45232	0.3385	-0.171701	-0.101601	0.685409	0.241302	0.436916	0.111613	-0.491897	-1.30397	-0.277637	-0.355453	-0.481096	-0.327279	-0.8315	-0.254488
Manes.06G078900 ATPI4K GAMMA 7	-0.178892	-0.655889	-0.566828	-0.412836	-0.324584	-0.134857	-0.158183	-0.144778	-0.226939	0.086159	0.414686	0.455668	0.484823	0.408439	0.0833942	0.330285	0.731976	0.5137
Manes.11G020100 ATGER3	0.735131	1.2511	1.21991	0.524953	0.150321	1.08722	0.302033	-0.348039	0.582127	-0.316922	-0.381643	-1.88389	-0.436213	-0.72716	-0.424108	-0.115357	-1.53994	-1.42202
Manes.01G191600 Regulator of chromosome condensation (RCC1) family protein	-0.15477	-0.498045	-0.0686989	-0.189367	-0.193854	-0.370179	-0.169933	-0.202608	0.0187756	-0.0747833	-0.311367	0.472631	0.324358	0.250029	0.573283	0.449987	0.247611	0.0498303
Manes.08G133600 NAD(P)-linked oxidoreductase superfamily protein	-0.338766	-0.902356	-0.313133	-0.523756	-0.403415	0.0269762	0.351514	-0.143613	-0.0983861	0.122277	0.183238	0.276049	0.568648	0.647504	0.274505	0.611837	-0.307465	0.028421
Manes.16G069000	-0.139509	-0.342333	-0.720408	-0.112801	-0.426915	-0.0173323	-0.650617	0.224219	-0.0063541	0.155872	0.175102	-0.213823	0.280174	0.301869	0.330454	0.668529	0.167535	0.553913
Manes.02G146600 14-3-3KAPPA	-0.372342	-0.338625	-0.158377	-0.207793	0.0126854	0.107222	-0.142674	-0.312642	0.00848898	-0.0482343	0.225639	-0.311956	0.268798	0.292287	0.176775	-0.00872009	0.381947	0.789096
Manes.05G047000 Transketolase	0.444105	1.19928	0.982763	0.306199	-0.145268	0.77907	0.611067	-0.284209	-0.0101074	-0.441581	-0.171974	-1.04417	0.00896409	-0.525412	-0.757371	-0.654993	-0.606673	-0.445946
Manes.11G052900 Zinc finger (CCCH-type) family protein	0.507971	0.286656	0.60085	0.783367	0.298881	0.707622	-0.353409	-0.346165	-0.24007	-0.347705	0.0898567	-0.310807	0.0751533	-0.177003	-0.228525	-0.636666	-0.836258	-0.339229
Manes.03G099300	-0.498982	-0.201289	-0.645908	-0.353523	0.0892309	-0.0668595	-0.713025	-0.655807	-0.204057	-0.32519	0.802161	0.441982	0.24851	0.512254	0.434896	0.945854	0.53136	0.375341
Manes.09G033500 myb-like HTH transcriptional regulator family protein	0.456712	0.324428	-0.0166517	0.746345	0.183324	0.37207	0.400222	0.0909054	-0.299553	-0.0461406	0.0580239	-0.327303	-0.0560907	-0.491178	-0.787187	-0.499833	-0.0697952	-0.226983
Manes.13G060700	0.558373	0.400527	0.434102	0.246047	0.436268	0.379176	0.299513	-0.0190575	-0.087501	-0.277131	-0.0808577	-0.508507	-0.283805	-0.605874	-0.258699	-0.277276	-0.510463	-0.317166
Manes.02G037300 NRT1	1.1452	0.395202	0.101703	0.962896	1.34838	1.14497	-0.83346	-0.98989	-1.03214	-0.380993	0.508521	-0.306391	-0.210305	-0.739901	-0.400843	-0.554772	-0.11937	-0.0168197
Manes.14G152000 Uncharacterised protein family (UPF0497)	0.546499	0.135501	0.248176	0.408083	0.248474	0.468933	-0.152671	-0.0858801	0.237646	0.0277368	0.273938	-0.0216113	-0.217278	-0.0907073	-0.44244	-0.440297	-0.64457	-0.94542
Manes.04G095200 ATSGS3	-0.823231	-0.435309	-0.625267	-0.24241	-0.00504526	-0.12603	-0.708589	0.133376	0.19045	0.409035	0.0634218	0.156102	0.49468	0.0204795	0.305005	0.179382	0.607896	1.02279
Manes.15G094200 D-mannose binding lectin protein with Apple-like carbohydrate-binding domain	-0.521113	-0.283932	-0.0282551	-0.0974494	-1.71663	-1.60449	0.299157	-0.990917	0.19516	0.144006	-0.12588	-1.40132	1.37084	1.0245	1.2972	2.30468	-0.296879	-0.265075
Manes.06G038200 Protein of unknown function (DUF1068)	-0.242433	-0.410301	-0.329415	-0.0832626	-0.477557	-0.0756831	-0.321431	0.165607	0.350579	0.0468617	0.443669	0.0454305	0.24232	-0.0349401	0.0542892	0.276933	0.360976	0.407575
Manes.16G019200 Octicosapeptide/Phox/Bem1p family protein	-0.31363	-0.225935	-0.0223778	-0.494582	-0.522306	-0.858685	-0.118017	0.361718	0.424308	0.276625	-0.146898	-0.602894	0.0668554	0.0452944	0.250687	0.918758	0.498663	0.568059
Manes.03G157500	-0.643009	-0.493187	-0.229798	-0.600383	-0.482042	-0.419813	0.449058	0.349567	-0.129145	-0.0486768	-0.0393435	0.453377	0.595744	0.325273	0.0746156	-0.00167556	0.833666	0.632509
Manes.13G100200 Kinase interacting (KIP1-like) family protein	-0.805823	-0.442395	-0.231665	-0.411399	-0.451054	-0.176356	-0.137808	-0.00531182	0.159177	0.393244	-0.0441416	0.887641	0.312106	0.663149	0.259765	0.138555	0.291282	-0.0310621
Manes.08G037000 Sucrose-6F-phosphate phosphohydrolase family protein	1.03335	0.708832	0.0662876	0.793795	0.100061	0.0230089	0.065956	-0.00529523	0.332746	-0.412921	-0.193962	-0.389763	-0.695068	-0.879906	-0.0317971	-0.0824616	-0.830966	-0.110184
Manes.08G119900	-0.228342	-1.1889	-0.430756	-0.146788	0.319367	-0.211684	-0.434674	0.0105623	-0.143062	-0.0448118	0.168094	-0.240531	0.309829	0.494785	0.411383	0.447714	0.543467	0.782042
Manes.02G139800 RING/U-box superfamily protein	0.373084	1.20607	0.549273	0.39928	-0.237217	0.393666	0.589073	0.0535852	0.510366	-0.577152	0.0434028	-0.697586	-0.279143	-1.00783	-0.52147	-0.647867	-0.54165	-0.00975982
Manes.13G141700 Protein of unknown function (DUF679)	0.205972	0.639775	0.878373	-0.070857	0.0380821	0.326221	0.0668323	-0.0933326	0.0977526	0.00487763	0.015158	-0.487167	0.184472	-0.391431	-0.611906	-0.375068	-0.623731	-0.253906
Manes.17G056500 Protein of unknown function (DUF688)	0.276246	0.247534	0.153825	0.477006	0.273924	0.106469	0.00219547	0.12729	0.19431	0.114759	0.0689714	-0.35178	-0.248838	-0.505032	0.0390952	-0.175072	-0.752228	-0.590529
Manes.S024960 SBE2.2	0.709465	0.796479	-0.371943	0.58395	0.377326	0.0662171	0.249123	0.185008	0.209346	0.0317802	-0.175706	-0.334418	-0.418156	-0.29942	-0.674101	-0.493012	-0.645282	-0.272685
Manes.04G116000 UDP-Glycosyltransferase superfamily protein	-0.72395	-0.621609	0.44223	0.406032	-1.06556	-0.863175	-0.696653	-0.181426	0.757205	-0.0451847	-0.540684	-0.0844856	0.379757	0.577252	0.957194	1.31609	-0.239036	-0.0931074
Manes.12G067800 AIR3	0.665563	0.419664	0.332079	1.237	1.4322	1.62058	-0.710859	-0.486845	-0.498151	-0.499992	1.0098	-0.995619	-0.272352	-1.56381	-1.51493	-0.700168	0.263167	0.532704
Manes.02G108000 OST1	-0.433708	-0.336044	-0.254594	-0.479524	-0.13572	-0.404082	-0.424394	-0.106867	0.101376	0.541062	0.353796	0.274428	0.268978	0.578558	0.28624	0.260322	0.0197147	0.159657
Manes.01G027700 RUS3	0.389956	0.256672	0.0799369	0.358392	0.451885	0.245416	0.192949	-0.135116	0.0694056	0.00651449	0.0750616	-0.416904	-0.155553	-0.679435	-0.475076	-0.516253	-0.0787347	0.286033
Manes.14G068500 nodulin MtN21 /EamA-like transporter family protein	0.293649	0.245887	0.73517	1.11249	0.277947	0.526893	-0.269265	-0.0365196	0.54667	-0.733626	-0.198304	-0.523949	-0.526777	-1.0755	-0.276355	0.373648	-0.610185	-0.459032
Manes.05G145600 ATCLV1	0.509448	0.0216386	0.571698	0.371719	0.204025	0.0527807	-0.0194774	-0.227286	0.0478989	-0.347845	0.102412	-0.0247256	-0.244215	-0.456765	0.00140063	-0.168676	-0.359266	-0.192938
Manes.02G077700 PDLP7	0.87194	0.656274	-0.251368	0.454834	0.218911	0.34568	-0.732458	0.0521672	0.325958	0.155091	-0.0320809	-0.370495	-0.341123	-0.46594	-0.0548405	-0.373857	-0.757733	-0.131594
Manes.10G139400 CPH	-0.398279	-0.29237	0.26112	0.0160366	-1.03782	-0.755023	0.134485	-0.0784523	0.343792	-0.081275	-0.638912	-0.165436	0.506892	0.915171	0.849918	0.634837	-0.150121	-0.574075
Manes.12G047900 Nuclear transport factor 2 (NTF2) family protein with RNA binding (RRM-RBD-RNP motifs) domain	-0.359956	-0.153011	0.0198497	-0.53765	-0.180012	-0.210231	-0.107839	-0.302269	-0.209143	-0.146254	-0.151702	0.306803	0.613442	0.733626	0.0838462	-0.0378748	0.484789	0.550324
Manes.11G012700 ALAAT2	0.529276	0.646906	0.287876	0.0863516	0.767447	0.464069	0.0723355	-0.287321	-0.454578	-0.491772	0.0525517	0.00152156	-0.172159	-0.601008	-0.717662	-0.354236	-0.191418	0.474058
Manes.01G067900 ATUTR2	-0.724032	-0.396807	-0.800396	-0.403219	-0.0184065	-0.144017	0.0569477	0.165487	-0.257163	-0.557649	0.676335	0.917825	0.217237	0.31585	0.162845	0.259173	0.813127	0.778938
Manes.06G140200	-0.0944119	0.61721	0.483886	0.271293	-0.0354672	0.303829	0.461058	0.170159	0.519575	0.105033	-0.0213934	-0.224344	-0.1485	-0.792419	-0.842812	-0.302769	-0.49506	-0.332699
Manes.02G082000 AMP-dependent synthetase and ligase family protein	-0.422627	-0.774933	-1.32847	-0.472873	-0.106943	-0.789452	-0.704309	-0.187742	-0.143738	0.601272	1.50848	1.24631	0.034312	0.0839853	0.453503	0.692016	0.785611	1.05859
Manes.17G081800 MEE11	-0.584768	-0.566002	-0.260293	-0.24618	-0.170523	-0.438761	0.10346	0.32696	0.0681381	-0.599645	0.168776	0.60128	0.206362	-0.161243	0.606115	0.438114	0.386613	0.76073
Manes.16G098400	0.284309	0.451852	0.351133	0.417135	0.0179	0.0123543	-0.0807508	-0.0072268	0.219739	-0.0173163	-0.0286051	-0.0793697	-0.540906	-0.160384	-0.281031	-0.304189	-0.384511	-0.0514447
Manes.17G113300 ATDEF2	0.225632	0.367602	0.424912	0.411961	0.249709	0.950376	-0.18261	-0.00339349	0.201528	-0.0759899	0.239223	-0.707742	-0.393889	-0.752111	-0.372335	-0.151719	-0.282781	-0.598207
Manes.17G004500	0.577424	0.264713	0.0570362	0.341536	0.832556	0.709621	-0.312949	-0.26294	-0.34069	-0.222242	0.306354	-0.273187	-0.447366	-0.722764	-0.379295	-0.570899	0.220468	0.46075
Manes.18G054100 LRR XI-23	-0.508109	-0.578996	-0.652717	-0.62316	-0.106391	-0.44203	0.0228077	-0.252817	-0.77024	0.530866	0.734212	1.27486	0.184183	0.420386	0.170611	0.583757	0.385882	0.637815
Manes.03G005700 STG1	0.359086	0.00207981	-0.0595787	0.0546115	0.247664	0.299812	0.133076	0.201703	0.00229898	0.0135776	0.310206	-0.0461805	-0.213952	-0.572011	-0.287742	-0.211696	-0.0914295	-0.125991
Manes.04G020000 Uncharacterised protein family (UPF0497)	-0.483779	-0.284447	-0.304517	-0.22456	-0.465455	-0.158659	0.125973	-0.0687291	0.298814	0.240005	0.0722652	0.543457	0.405464	0.252629	0.0923831	-0.118321	0.327277	0.0967993
Manes.03G140301	1.1623	1.08653	0.030261	0.661008	0.688355	0.824313	-0.961778	-0.84806	-0.539589	-0.139039	0.158907	-0.234297	-0.0985616	-0.229267	-0.506316	-0.945743	0.457695	-0.658935
Manes.11G076000 Protein of unknown function (DUF3754)	-0.472776	-0.111303	-0.279136	-0.325833	-0.444303	-0.289744	0.311934	0.165633	0.178846	0.293492	-0.0948216	0.0360683	0.309281	0.332633	0.142477	-0.0204497	0.395639	-0.023012
Manes.10G144200 BGLU12	-0.154257	-0.327714	-0.598492	-1.23772	-1.41613	-1.17448	0.837701	0.394053	0.279328	0.637975	0.47096	1.12355	0.204496	1.0989	0.424607	0.234258	-0.0176422	-0.380654
Manes.14G059200 CYP71B2	0.317223	0.162192	0.509897	0.687961	0.655793	0.814134	-0.696687	-0.144978	0.131187	-0.325971	-0.0316962	-0.724763	-0.130953	-1.06003	-0.557039	-0.256812	0.272938	0.324642
Manes.03G039700 DDE1	-0.426145	-1.00652	-0.83777	-0.186978	0.00895251	-0.384368	-0.472663	-0.132525	-0.160181	0.444286	1.19042	0.420223	0.278841	0.143295	0.280214	0.859601	0.50542	0.271888
Manes.06G178100 CAMS1	0.293318	0.552093	0.603678	0.891714	0.26487	0.545258	-0.0750102	-0.0856199	0.630848	-0.345734	0.193735	-0.71768	-0.586584	-0.567139	-0.483304	-0.139079	-0.998523	-0.726497
Manes.03G201700 ATMYB111	-0.0642263	1.00071	0.746344	1.31442	-0.117891	0.437909	-0.122669	-0.164865	0.744624	0.025742	-0.150461	-0.291052	-0.890599	-0.399705	-0.722032	-0.193979	-0.85425	-1.09491
Manes.10G018900 Eukaryotic aspartyl protease family protein	0.355188	0.464073	-0.565337	0.667424	0.730198	1.16521	-0.417535	-0.0443537	0.0665664	-0.145162	0.675375	-0.229029	-0.272501	-0.946553	-1.01867	-0.856225	0.427054	0.353107
Manes.15G101100 ATGSTU19	0.239096	1.38784	0.938	0.386652	-0.350221	0.716328	0.612282	0.0290143	0.579833	0.058386	0.0536198	-1.41528	-0.284595	-0.725764	-0.767006	-0.688228	-0.880555	-0.955204
Manes.15G035200 CIPK4	1.0253	1.26273	-0.0412189	0.645693	0.596401	0.808699	-0.525379	-0.6098	-0.143753	-0.0104361	0.123189	-0.543825	-0.0967885	-0.526152	-0.727793	-0.97639	-0.516439	-0.0845878
Manes.02G100800 CYP84A1	0.800241	0.217661	0.892189	1.66005	0.398948	0.155147	-0.886825	0.0114424	0.759553	-0.412216	-0.352233	-0.69014	-1.03046	-0.908627	-0.0687416	0.235514	-1.01355	-0.679887
Manes.14G025000 Ribosomal protein L36e family protein	-0.298178	-0.514182	-0.307579	-0.494816	0.214995	-0.0138719	-0.0841677	-0.257265	-0.244465	0.12061	0.209506	0.231283	0.315296	0.297952	-0.00464656	0.152451	0.630622	0.605391
Manes.17G048200 ATERF12	-0.157267	-0.292767	-0.906756	-0.906756	-0.62948	-0.718309	0.324898	-0.072166	0.0331676	0.326747	1.47486	0.260358	0.352618	0.1116	0.0146138	0.438946	0.607327	0.778819
Manes.12G023200 ORF02	0.433258	0.736743	0.677777	0.512579	-0.222355	0.529597	0.0908545	-0.28071	-0.0718897	-0.426454	-0.162628	-0.855034	-0.140883	-0.315222	-0.147282	-0.391969	-0.00552293	-0.452882
Manes.05G087100 ARC12	-0.210219	-0.345779	0.0101973	-0.751162	-0.389868	-0.361822	0.398601	0.242555	0.163649	-0.0609484	0.275853	-0.103151	0.252968	0.207867	0.092812	0.0773205	0.458262	0.379779
Manes.08G043900 HAT14	-0.623196	-0.776438	0.0628424	0.00705134	-0.562997	-0.101249	-0.12642	-0.0416643	0.235852	-0.0454468	0.291753	0.442103	-0.313104	0.28387	0.66896	0.636873	0.345667	-0.0369229
Manes.15G037000 TZP	0.486554	0.495366	0.106952	0.361886	0.753537	0.706574	0.227016	-0.106431	-0.594721	0.188538	-0.0660278	0.0704577	-0.13975	-0.103347	-1.10186	-0.686576	-0.504697	-0.390345
Manes.08G158300 P-loop containing nucleoside triphosphate hydrolases superfamily protein	1.0358	0.783474	-0.210573	0.464558	0.567823	0.680888	-0.457776	-0.259634	-0.0562061	0.30504	0.011852	-0.169519	-0.542174	-0.72362	-0.703097	-0.565476	-0.283167	-0.0377096
Manes.06G128400 ATIPK2BETA	1.00568	0.714896	0.284298	0.13331	0.421721	0.569253	-0.123724	-0.373815	-0.285286	0.0621147	-0.0193722	-0.417954	-0.567002	0.126547	-0.558404	-0.318098	-0.736337	-0.463572
Manes.11G000300	0.01405	-0.592668	-0.448253	-0.351974	-0.0468495	-0.478508	-0.535229	0.0693704	-0.0606837	0.153914	0.109345	0.675653	-0.074842	0.776328	0.450279	0.505207	0.227309	-0.0825204
Manes.02G215325 RPS2	-0.634047	-0.530205	-0.198034	-0.257045	0.28414	-0.0122731	-0.894348	-0.112508	-0.138917	-0.110373	0.412698	0.786675	0.320224	0.319991	-0.0942611	-0.0373855	0.784529	1.15866
Manes.18G022600 pfkB-like carbohydrate kinase family protein	0.344535	0.414529	0.246829	-0.0159623	0.301334	0.108827	0.434981	0.384456	0.0239654	0.0627884	0.0977954	-0.262803	-0.372842	-0.454241	-0.241698	-0.422104	-0.595746	-0.462345
Manes.18G059100 Chaperone DnaJ-domain superfamily protein	-0.320861	-0.32201	-0.233036	-0.241529	-0.756284	-0.121672	0.537503	-0.281699	0.159577	-0.147023	0.0167545	0.0694812	0.367522	0.0139793	0.184701	0.468875	0.456338	0.49536
Manes.06G038100 Calcineurin-like metallo-phosphoesterase superfamily protein	-0.185578	-0.263854	-0.0449124	-0.561679	-0.148519	-0.293713	0.0727237	0.205597	-0.163781	0.13481	-0.0943341	0.238673	0.114859	0.2408	0.0786061	0.227397	0.338825	0.3977
Manes.13G102200 ATCAD8	-0.256009	-0.357616	-0.839572	-0.215747	-0.113621	-0.328803	-0.570666	-0.395022	-0.119406	0.0604172	0.160518	0.431513	-0.0184214	0.567486	0.570071	1.42728	0.295259	-0.00284958
Manes.14G085700 PSP	0.656801	0.194336	0.189228	0.258212	0.531354	0.135974	-0.00970407	-0.0352603	-0.194158	-0.27025	-0.062594	-0.400837	-0.412531	0.00976495	-0.020608	-0.147376	-0.60012	-0.265124
Manes.08G097200 SEC14 cytosolic factor family protein / phosphoglyceride transfer family protein	0.572719	-0.0125051	0.190839	0.506855	0.355153	0.193902	0.145323	0.0811416	0.427517	0.0462025	0.234239	-0.182522	-0.876782	-0.403073	-0.144824	-0.0321257	-0.941921	-0.685308
Manes.07G115800 ATTSC13	-0.0366734	0.385384	0.350808	0.51182	0.117104	0.313095	0.0403893	-0.0826369	0.289837	-0.0291936	-0.158079	-0.468199	-0.286159	-0.285744	-0.261725	-0.169683	-0.324384	-0.33427
Manes.10G069400 ZIFL1	0.917866	0.634234	0.148234	0.334215	0.58185	0.14852	0.257193	-0.261046	-0.154646	-0.386452	-0.486894	-0.597153	-0.539873	-0.0628453	-0.437359	0.245548	-0.942156	-0.111955
Manes.15G015400 Galactose oxidase/kelch repeat superfamily protein	0.577368	0.390048	0.33956	0.71051	0.686222	0.564457	-0.236411	-0.338785	0.0612798	0.0260691	-0.548702	-0.812553	-0.459497	-0.343225	-0.0131391	-0.0853419	-0.685438	-0.77198
Manes.03G089000	-0.593485	-0.275283	-0.321884	-0.599458	-0.871322	-0.00919966	0.11742	0.357293	0.302979	-0.119069	0.273746	0.441022	0.367995	0.0690189	-0.080794	0.116692	0.831971	0.761905
Manes.15G001200 sequence-specific DNA binding transcription factors	-0.622716	-0.461572	-0.467652	-0.295687	-0.269744	-0.161999	0.120799	0.123046	0.0936502	0.329318	-0.0701028	0.384067	0.264093	0.442369	0.275129	-0.0445203	0.373968	0.325297
Manes.08G058200 ARR8	0.685608	0.594972	0.686921	0.129496	0.384449	0.184688	0.351155	-0.0671469	-0.241929	0.378593	-0.433348	-0.471778	-0.541461	-0.447307	-0.386917	-0.477508	-0.289574	-0.65572
Manes.10G052850	1.62386	0.51329	0.0853524	1.09136	1.5214	1.28269	-1.27965	-0.650408	-1.03918	-0.154828	1.45718	-0.626879	-0.859224	-0.864593	-0.517011	-0.632462	-0.421926	-0.589292
Manes.15G063300	1.39226	0.438697	-0.379887	0.541329	1.11019	0.68489	-0.186299	0.358351	-0.3982	-0.0406826	0.504471	-0.271788	-0.856861	-1.1904	-0.958454	-0.528899	-0.179641	-0.0321093
Manes.05G180600 Ribosomal protein S14p/S29e family protein	0.359369	0.141955	0.543186	0.0523074	0.452975	0.14609	-0.0763894	-0.0895083	-0.148829	-0.291227	0.0631872	-0.276251	-0.183267	-0.319758	-0.147084	-0.151406	-0.170534	-0.0490224
Manes.02G175000 Plant stearoyl-acyl-carrier-protein desaturase family protein	-0.4687	-0.599136	0.0681251	-0.310671	-0.428584	-0.687547	-0.544453	-0.412403	0.187437	0.612533	0.720332	-0.182788	0.333021	0.243763	0.809971	0.446814	-0.0582992	0.645501
Manes.17G020400 ATPase, F1 complex, delta/epsilon subunit	0.364645	0.400059	0.305342	0.144304	0.395727	0.363543	-0.20443	-0.0816949	0.00859605	-0.147157	-0.107795	-0.485418	-0.201084	-0.339982	-0.167369	-0.168688	-0.286649	-0.127852
Manes.04G081740 SAUR-like auxin-responsive protein family	-0.455509	-0.604798	-0.665382	-0.438317	0.153319	-0.245592	0.0120788	-0.0848977	-0.415752	0.480189	0.198296	-0.225447	0.314927	0.543687	0.550541	0.335643	0.445424	0.361521
Manes.05G199100 Pentatricopeptide repeat (PPR) superfamily protein	-0.566149	-0.266398	-0.346253	-0.213062	-0.255628	-0.309774	-0.0177213	-0.156901	0.245403	0.201673	0.211379	0.709196	-0.00414654	0.563151	0.359927	0.200897	0.131419	-0.204522
Manes.08G077400 DNAse I-like superfamily protein	-0.636156	-0.283097	0.0572199	-0.477378	-0.194315	-0.529752	-0.346571	-0.0804057	0.288833	0.317708	0.474058	0.604747	-0.0476222	0.0528568	0.297412	0.464931	0.46658	0.12912
Manes.13G147800 GCL2	-0.570233	-0.469214	-0.28904	-0.632636	-0.409755	-0.335881	0.250171	0.585254	0.192845	-0.0180521	-0.0702019	0.250111	0.114689	0.307151	0.321117	0.434252	0.36418	0.234908
Manes.01G173400 APK1	-0.348511	-0.584625	-0.219771	0.0591528	-0.461883	-0.206934	-0.0732808	-0.00684045	0.0152118	0.10581	0.488972	0.200036	0.256936	-0.0736016	-0.050436	0.376363	0.539389	0.590218
Manes.02G089700 FTSH2	1.05565	0.530085	-0.17099	0.306373	0.521054	0.528423	-0.120546	0.00773314	-0.38216	-0.0758758	0.251701	-0.245871	-0.593002	-0.622077	-0.535754	-0.501931	0.193267	-0.119567
Manes.15G091200 P-loop containing nucleoside triphosphate hydrolases superfamily protein	0.53206	0.504759	0.29773	0.335299	-0.470989	-0.298205	0.507791	0.434008	0.42805	0.0859714	-0.605141	-0.518474	-0.47872	-0.165423	-0.00296279	-0.176748	-0.527657	-0.647658
Manes.05G158900 Major facilitator superfamily protein	0.457333	0.139399	0.160212	0.331829	0.295752	0.301523	0.146195	-0.0793101	-0.170532	-0.217884	-0.233984	-0.454771	-0.201427	-0.387259	-0.158017	0.00521214	-0.339946	0.0941634
Manes.04G112800 ADS3	0.776834	0.528511	0.822841	0.418512	0.235242	0.205287	-0.0904946	-0.482414	0.185252	-0.0272395	-0.280191	-0.93469	-0.338592	-0.499501	-0.550378	-0.0544257	-0.423709	-0.0555618
Manes.18G055100 Phosphoglycerate mutase family protein	0.79718	0.702422	0.540885	0.14185	0.618157	0.282718	-0.0699286	-0.247406	-0.31143	-0.236309	0.0555297	-0.758613	-0.476197	-0.356415	-0.122416	-0.0312424	-0.623223	-0.521498
Manes.18G064400 ATSRS	0.560474	0.257464	0.389246	0.15466	0.355279	0.299348	0.260413	-0.209691	-0.12935	0.00152089	-0.371105	-0.348174	-0.114146	-0.388414	-0.386159	-0.215497	-0.426666	-0.106776
Manes.05G189800 Tetratricopeptide repeat (TPR)-like superfamily protein	-0.214628	-0.688273	-1.01874	-0.395165	-0.22141	-0.329974	-0.273397	0.0882483	-0.084865	0.428249	0.964674	0.83949	0.0730409	0.298266	0.370071	0.298513	0.309844	0.391085
Manes.02G121000 zinc finger (C2H2 type) family protein	-0.975994	-0.637179	0.0250574	-0.409329	-0.578907	-0.015314	-0.0680068	0.130118	0.616628	-0.00642051	0.263981	0.0943545	0.634754	0.430824	0.383642	0.128955	0.0672163	0.0862078
Manes.05G108800 QUL2	-0.292805	-0.136917	-0.314477	0.00128917	-0.579067	-0.483173	0.0211169	0.238349	0.118566	0.220439	-0.488642	-0.128953	0.189484	0.418264	0.604361	0.551589	-0.0269251	-0.19101
Manes.14G050900 ATHAP5A	0.111582	0.196178	0.580062	0.719415	0.410199	0.181866	-0.493115	-0.459226	0.173725	0.192892	0.00410844	-0.231171	-0.400947	-0.237789	0.0950242	-0.40535	-0.154794	-0.614917
Manes.02G136800 F-box family protein	-0.450368	-0.734588	0.14283	-0.275088	-0.340998	-0.383367	-0.912952	0.396968	0.0957928	-0.0807754	0.49382	0.447707	0.302316	0.0149245	0.385024	0.532201	0.285075	0.735518
Manes.06G076600	-0.510522	-0.603141	-0.347527	-0.0188031	-0.0845854	-0.0442077	-0.442738	-0.188914	-0.0316291	0.183017	0.147135	0.233156	0.133324	0.216906	0.25247	0.0589294	0.820977	0.939864
Manes.14G118100 ATMGD2	1.38736	1.95412	-0.0774354	0.265052	-0.953655	0.0716132	0.642295	0.336758	0.271137	-0.40151	-0.462507	-0.583358	-0.506365	-0.257793	-0.416153	-0.489661	-1.02202	-0.670759
Manes.03G185700 RNR2	0.456839	0.463475	0.736344	0.430508	0.294692	0.998851	0.0104629	-0.48376	-0.110679	-0.277734	0.0684247	-1.13643	-0.0306284	-0.485964	-0.758806	-0.477175	-0.0824057	0.00077591
Manes.01G082300 Oxidoreductase family protein	0.667691	0.358374	0.476081	0.615709	0.316984	0.109834	-0.0225915	0.175005	-0.0529568	-0.626079	-0.482567	0.249354	-0.49823	-0.76891	-0.346725	-0.215661	0.0552256	-0.1048
Manes.15G067500 PYRB	-0.219621	-0.329604	-0.134473	-0.486827	-0.394489	-0.4924	0.257449	0.103555	-0.225904	-0.150151	-0.403245	0.221736	0.367586	0.781522	0.421513	0.670906	0.202837	-0.274921
Manes.14G114500 XTH23	-0.581214	-0.449929	-0.74549	-0.348486	-0.118636	-0.0954117	-0.294131	0.0809778	0.0626972	0.269007	0.469809	0.66628	0.138173	-0.0676452	0.485273	0.640416	0.129153	0.271355
Manes.09G032900	-0.538639	-0.0919358	-0.426861	-0.206553	-0.349676	-0.153677	0.0681044	0.297044	0.0762597	-0.00976133	0.20271	0.27066	0.281577	0.258309	-0.00010107	0.304815	-0.0257428	0.289015
Manes.S000400 Protein of unknown function (DUF1421)	-0.44039	0.0748697	-0.489087	-0.202064	-0.377245	-0.26671	-0.135016	0.269528	0.407159	0.0716462	0.0132212	0.190642	0.222835	0.105202	0.166217	0.0422582	0.294606	0.327724
Manes.03G176700 Acyl-CoA N-acyltransferases (NAT) superfamily protein	-0.286422	-0.351531	-0.752216	-0.681799	-0.0961166	-0.411691	-0.647855	0.456494	-0.656433	0.146373	0.360524	0.982621	0.383085	0.0265687	0.398227	0.0539262	1.05782	1.22813
Manes.09G081000 ribonuclease P family protein	-0.541173	-0.459944	-0.173514	0.0725142	-0.125027	-0.439515	-0.179741	-0.402005	0.0797306	0.244277	-0.240457	0.480652	0.17155	0.387519	0.537908	0.326166	0.392292	0.119393
Manes.14G028000 RPD1	-0.386766	-0.390331	-0.186173	-0.405751	-0.320647	-0.216871	0.0787878	0.157509	0.239474	0.0652257	0.0106983	0.0951555	0.285734	0.137887	0.293278	0.368043	0.217423	0.0976224
Manes.06G138100 TBL17	-0.260963	-0.0349401	-0.200661	-0.270446	-0.188184	-0.534466	-0.0136531	-0.153482	-0.0780736	0.364523	0.244251	0.272469	0.0955657	0.354179	-0.0574517	0.19774	0.213634	0.440115
Manes.16G030000 DRM1	-0.443681	-0.756128	-0.0594815	-0.650565	-0.152942	-0.0468819	-0.494754	-0.0115013	-0.583055	-0.628302	0.55206	0.839748	0.649658	0.590682	0.582005	0.206278	1.02174	0.284459
Manes.12G052300 receptor-like protein kinase-related family protein	-0.363747	-0.85006	-0.080489	-0.290859	-0.220958	-0.314396	-0.515912	-0.3836	0.122122	0.452997	0.801658	-0.0449014	-0.0414378	0.0342369	0.671289	1.10613	0.075641	0.179629
Manes.08G060000 Transmembrane amino acid transporter family protein	0.255387	0.226422	0.328439	0.415532	0.399034	0.236698	0.629574	0.0235086	0.0336273	-0.372944	-0.606588	-0.240326	-0.0988537	-0.551924	-0.44618	-0.16629	-0.404814	-0.116318
Manes.08G035600	-0.41605	-0.363777	-0.0296773	-0.0114361	-0.241666	-0.148569	-0.55236	0.0731978	-0.226886	0.366321	0.130812	0.107461	0.188887	0.351709	0.24502	0.257878	0.290026	0.232816
Manes.03G186600 ATGSL1	0.608718	0.761292	0.493421	0.0390791	-0.262743	0.107899	0.617136	0.0974753	-0.0089847	-0.155279	-0.41682	-0.783464	-0.098213	-0.311893	-0.169095	-0.248767	-0.502533	-0.502251
Manes.06G017600 choline monooxygenase, putative (CMO-like)	-0.252316	-0.398549	-0.212494	-0.181801	-0.0137068	-0.336322	-0.261361	-0.0147298	0.0626473	0.0827967	-0.172746	0.255215	0.0424297	0.250136	0.211601	0.711544	0.438781	-0.0560626
Manes.12G111500 NHL domain-containing protein	-0.0388645	-0.566574	-0.692064	-0.435545	-0.253717	-0.210829	-0.040983	0.205099	-0.406031	0.364836	0.310869	0.748345	0.00769773	0.373364	0.203193	-0.0410374	0.570351	0.667616
Manes.16G025700 Aluminium induced protein with YGL and LRDR motifs	-0.960765	-0.600585	-0.39541	-0.142346	-0.125878	-0.674154	-0.222894	-0.241165	0.162443	-0.385339	0.289876	0.847396	0.840239	0.236101	0.731653	0.700198	0.224783	0.254799
Manes.08G050600 ABAR	1.50044	1.55629	1.08258	0.9285	1.19712	1.70326	0.29576	-0.627625	0.0136781	0.0533418	0.141733	-1.98926	-0.704096	-1.63587	-1.79184	-1.57315	-0.820544	-0.329497
Manes.02G090000 Reticulon family protein	0.0910529	0.436608	0.292641	0.42039	0.31151	0.221639	0.257343	0.0491794	-0.134716	-0.323074	-0.0805298	-0.288235	-0.0782769	-0.47461	-0.246445	-0.261065	-0.395164	-0.0793381
Manes.10G030500 ENTH/VHS family protein	-0.896232	-0.312059	0.0242375	-0.226787	-0.587877	-0.41678	0.23441	0.0860322	0.657394	0.116946	0.0849501	-0.136693	0.21899	0.152215	0.0841221	0.632261	0.171748	0.229684
Manes.01G077300 WRKY21	0.690426	0.0148687	0.757472	0.434716	0.235931	0.0861781	-0.272144	-0.0965268	0.0810611	-0.0610006	-0.346973	-0.0345697	-0.410308	-0.424994	-0.0701277	-0.532257	-0.283428	0.0150293
Manes.05G064800 ATGSTF5	-1.17768	-0.178135	-0.00414519	-0.526035	-0.845331	-0.110496	0.416696	-0.0845458	0.133415	0.135362	-0.29512	0.358878	0.339092	0.806716	0.280393	0.428866	0.425015	0.0899629
Manes.12G140500 ATPPR5	0.680013	0.451797	0.207464	0.031373	0.406302	0.452242	0.384291	-0.207095	0.0180267	-0.19723	-0.316435	-0.782447	-0.222559	-0.29164	-0.352656	-0.0280116	-0.396836	-0.502758
Manes.02G146700 ATCYCD2;1	-0.0111232	0.142368	0.445794	0.77082	0.450919	0.468801	-0.143967	0.0162415	0.565448	-0.103762	0.138406	0.213198	-0.739526	-0.501774	-0.770839	-0.233102	-0.230787	-0.655267
Manes.03G167800 ATCSLG2	-0.634854	-0.566536	-0.754111	-0.0486669	-0.460804	-0.729562	0.406532	-0.0648897	-0.469162	-0.00227593	0.107639	1.04084	0.283657	0.418616	0.265641	0.566531	0.768223	0.76813
Manes.17G008000 Putative membrane lipoprotein	0.144321	0.229136	0.168644	0.374044	0.664754	0.514969	-0.203356	-0.0274126	-0.181009	-0.130574	0.0262385	-0.0249494	-0.139574	-0.346677	-0.599927	-0.118682	-0.269414	-0.254858
Manes.02G164700 ARR9	0.760808	0.102843	1.04425	1.11851	0.561566	0.162402	-0.347921	-0.211829	0.955596	-0.086002	-0.495389	-1.60904	-0.688709	-0.875863	-0.495509	0.115589	-0.46578	-0.603379
Manes.14G122800	-0.43685	-0.0196913	0.0607572	-0.62014	-0.476243	-0.472971	-0.51383	0.172053	-0.0567887	0.0574732	0.0512272	0.571742	0.338129	0.759333	0.352991	0.180513	0.086727	0.303201
Manes.12G039100 ADH2	-0.559992	-0.43631	-0.478922	-0.147931	-0.50219	-0.330635	-0.0424671	0.18654	0.0870279	0.248137	-0.005058	0.684221	0.449623	0.509162	0.626022	0.237143	-0.0967679	-0.350209
Manes.16G098100 AL5	-0.450214	-0.491952	-0.10916	-0.0261767	-0.452864	-0.45757	0.213955	0.235814	0.18102	0.204001	0.0242057	0.610945	0.165579	0.0730392	0.231588	0.0255376	0.197154	0.153799
Manes.08G132900 Ribose 5-phosphate isomerase, type A protein	0.156514	0.85895	0.865047	0.227792	-0.29188	0.802306	0.268336	0.107813	0.27021	-0.289712	-0.208572	-1.01684	-0.11349	-0.4688	-0.500545	-0.390347	-0.590127	-0.437746
Manes.13G046700 ATSUMO2	-0.2959	-0.348633	-0.66373	-0.37255	0.0941533	-0.48884	-0.17285	-0.0300754	-0.555868	0.00616992	0.296303	0.510334	0.267195	0.357603	0.367038	0.293725	0.820674	0.686532
Manes.06G090000 Polynucleotidyl transferase, ribonuclease H-like superfamily protein	0.215283	0.411114	0.695138	0.795794	0.219047	0.440747	-0.261083	-0.335126	0.410415	-0.287529	-0.00678161	-0.617958	-0.37798	-0.41322	0.347366	-0.379	-0.693966	-0.902743
Manes.13G085000 CHR24	-0.41607	-0.613349	-0.106766	-0.392163	-0.144009	-0.157727	-0.3101	-0.20403	0.0741394	0.403537	0.154281	0.563222	-0.0562254	0.446415	0.375701	0.400164	0.422237	-0.0890178
Manes.05G182700 Uncharacterised conserved protein UCP031279	-0.585532	-0.213844	-0.381993	-0.363329	-0.392415	-0.221397	0.103217	0.119454	0.2363	0.311901	0.182082	0.165304	0.225238	0.176058	0.2223	0.406376	-0.0392108	0.228325
Manes.09G005400	0.410318	0.488428	0.36941	0.684069	0.00704186	0.931865	0.190839	-0.303099	0.42561	-0.248637	-0.1171	-0.253899	-0.499744	0.0533435	-0.283067	-0.915713	-0.78506	-0.809937
Manes.02G106100 AHK1	0.592878	0.997945	-0.14523	-0.19437	0.645187	0.703199	-0.324309	-0.299365	-0.400611	-0.205257	0.163733	0.275703	-0.150733	0.0462393	-0.633906	-0.689434	-0.184021	-0.168765
Manes.14G154300 Afadin/alpha-actinin-binding protein	-0.690628	-0.289408	-0.367407	-0.405998	-0.131979	0.0419003	0.00818518	-0.230173	0.122999	-0.0776142	0.304243	0.314397	0.487981	0.567261	0.235712	0.172062	0.277971	-0.06095
Manes.05G026200 CRF4	-0.68653	-0.244455	-0.608534	-0.502849	-0.497635	0.086806	0.295641	0.110612	0.25321	-0.0429035	0.379698	0.0584462	0.439695	0.258397	-0.262538	0.779854	0.0683988	0.425302
Manes.11G058700 MMH-1	-0.756446	-0.666726	0.225137	-0.164362	-0.21306	-0.322554	-0.0684763	0.174432	0.268524	-0.126518	-0.340033	0.273486	0.413072	0.173797	0.638627	0.394393	0.0528199	0.058968
Manes.09G110800 PYL4	-0.768052	-0.635704	-0.931647	-0.179954	0.108359	-0.094162	-0.0608109	0.0502039	-0.37039	0.202696	0.466228	-0.105591	-0.0301116	0.467984	0.719305	0.387971	0.763375	0.577456
Manes.16G071800 alpha/beta-Hydrolases superfamily protein	0.383313	0.64952	0.254049	-0.0399784	0.620215	0.246033	0.0111275	-0.041873	-0.324901	-0.333577	-0.0774166	0.0431277	-0.0963334	-0.136807	-0.332127	-0.385996	-0.602187	-0.0725221
Manes.12G040300 HYH	0.495526	0.571668	0.18545	0.182708	0.483531	0.605338	0.0217921	0.437174	-0.163281	-0.463978	-0.10711	0.100731	-0.460288	-0.661481	-0.321581	-0.47088	-0.424418	-0.23175
Manes.15G187700	0.599216	0.189388	0.409779	0.270586	0.535206	-0.0186945	-0.214891	-0.159624	-0.258831	-0.214087	-0.342711	-0.290047	-0.197617	-0.211215	0.0204056	-0.00843531	-0.325152	-0.15387
Manes.01G174800 Protein of unknown function (DUF2296)	-0.698741	-0.219561	-0.343457	-0.260796	-0.434554	0.0623811	-0.204858	-0.0170202	0.33189	0.09478	-0.0395587	0.425498	0.488081	0.427368	0.124311	-0.0119762	0.112039	0.495251
Manes.04G133200	0.441174	0.818405	0.972273	0.748073	-0.235639	0.354364	0.0543233	-0.182879	0.509302	0.161967	-0.346544	-0.505725	-0.544815	-0.174359	-0.467545	-0.44685	-0.993858	-1.16556
Manes.05G147700 GASA1	0.929707	0.81225	-0.335309	0.699011	0.589538	0.147259	0.340581	-0.0216907	-0.429515	-0.355029	-0.614667	-0.34053	-0.406969	-0.00638651	-0.614667	-0.415076	-0.335352	-0.110006
Manes.05G182000 YSL7	-0.753923	-0.663351	-0.887022	-0.405822	-0.740749	-0.335837	-0.122997	0.300127	0.696827	0.613515	0.454501	-0.751889	0.364601	0.152595	1.16271	1.28796	-0.285674	-0.4199
Manes.09G139100 ankyrin repeat family protein / regulator of chromosome condensation (RCC1) family protein	0.57972	0.957127	0.0440243	0.524671	-0.320427	-0.140516	0.187481	0.150706	0.387246	-0.121526	-0.151151	0.40091	-0.422098	-0.430186	-0.241665	-0.309087	-0.609515	-0.908446
Manes.02G089600 Eukaryotic aspartyl protease family protein	-0.130298	-0.729959	-0.996706	-0.696062	-0.262087	-0.354417	-0.160384	0.00266573	-0.570533	0.442276	1.07904	0.888176	0.482631	0.674033	0.374291	0.312893	0.237117	0.21315
Manes.01G246400 Acid phosphatase/vanadium-dependent haloperoxidase-related protein	0.531511	1.43133	1.10993	0.244975	-0.564721	-0.110784	0.474088	-0.412325	-0.0386019	-0.239964	-0.512824	-0.834604	-0.0952191	0.0145778	-0.512984	-0.37442	-0.461024	-0.377626
Manes.04G101700 HCT	0.474789	0.355663	0.306833	0.638437	0.540406	0.428455	-0.645082	-0.0325118	0.331918	-0.246555	0.127927	0.0668432	-0.323744	-0.804334	-0.0825427	0.0591856	-1.04249	-0.653652
Manes.07G141000	0.297651	-0.0374272	-0.989483	-0.199362	-2.50145	-1.60911	0.390901	1.0477	0.106805	0.780975	-1.50588	1.18502	1.19799	1.95425	0.663511	1.51933	-1.99348	-1.61908
Manes.04G120600 CYCA2;4	0.347003	0.379446	0.424542	0.14674	0.640824	0.138268	-0.0657717	0.0674541	-0.0221351	0.337469	0.113183	0.00834203	-0.101425	-0.103615	-0.383237	-0.270575	-1.44823	-0.975779
Manes.05G057600 Protein kinase superfamily protein	-0.382658	-0.0428345	-0.307257	-0.427346	-0.0782211	-0.268869	0.171127	0.0677389	0.263986	-0.0275557	-0.253126	0.0862823	0.312647	0.355858	0.109206	0.193017	0.382108	-0.123521
Manes.10G091900 ATKEA3	0.665719	0.293941	0.445437	0.563258	0.19008	0.322391	-0.206708	-0.150242	-0.174531	-0.21764	-0.0532828	-0.0538245	-0.233029	-0.317111	-0.34167	-0.259519	-0.386046	-0.377411
Manes.12G049702 Oxidoreductase, zinc-binding dehydrogenase family protein	-0.208027	-0.0686555	-0.0958935	-0.569023	-0.859255	-0.442865	0.313429	0.190666	0.196966	-0.195646	-0.512136	0.370574	0.26429	0.589029	0.163683	0.499444	0.318387	0.155964
Manes.12G143000	0.515501	0.440517	0.1345	0.386943	0.746767	0.445266	-0.250698	-0.14715	-0.13529	0.0368785	-0.265456	-0.263655	-0.267942	-0.699283	-0.267066	-0.859057	0.0250686	0.38421
Manes.17G002700 RmlC-like cupins superfamily protein	0.580023	1.00517	0.341407	-0.19751	0.292589	0.933985	0.723828	-0.113859	-0.569324	-0.519673	0.285871	-0.976738	-0.110221	-0.227648	-0.837446	-0.882056	0.132387	-0.0704101
Manes.12G022100	1.03398	1.22709	0.192837	0.13426	-0.0168092	0.238695	-0.216297	-0.147556	-0.00877594	-0.218346	-0.030945	-0.144575	-0.0495791	-0.53703	-0.37849	-0.54855	-0.382708	-0.49991
Manes.S036101 Leucine-rich repeat (LRR) family protein	-0.0987689	-0.436971	-0.892573	-0.287284	-0.31244	-0.645758	-0.185427	-0.0941793	-0.350201	0.538693	0.933302	0.509567	0.223384	0.310914	0.295321	0.515455	0.395691	0.291192
Manes.04G159900 Regulator of chromosome condensation (RCC1) family with FYVE zinc finger domain	-0.600451	-0.341047	-0.385546	-0.217865	-0.523284	-0.455587	-0.16279	0.316323	0.514538	0.497919	0.108434	0.156349	0.250159	0.520858	0.51479	0.445257	-0.328089	-0.496608
Manes.01G101300	-0.865381	-0.611693	0.0539496	-0.201961	-0.00983529	-0.0977392	0.0409537	-0.307687	0.360025	-0.140632	0.0806069	0.246302	0.272134	0.447622	0.398536	0.155708	0.29461	0.137482
Manes.18G067900 Major facilitator superfamily protein	0.301703	0.619322	-0.100275	0.319545	0.0547167	0.716811	0.0938197	-0.145037	0.0338103	-0.250101	0.371514	-0.259915	-0.521582	-0.265673	-0.578647	-0.45826	0.095521	0.0626528
Manes.14G158100 ENTH/ANTH/VHS superfamily protein	-0.350128	-0.320112	-0.34514	-0.100372	-0.757989	-0.757989	0.39971	-0.123185	-0.394134	0.332509	-0.484338	0.311426	0.503155	0.941422	0.959158	0.712537	-0.478674	-0.397578
Manes.06G032300 HHP2	-0.238318	-0.477012	-0.555564	-0.449282	-0.581902	-0.339168	0.179886	0.119709	-0.123309	0.335247	0.396056	0.509411	0.198467	0.445741	0.416843	0.464826	0.462932	-0.462644
Manes.14G005900 NADH-ubiquinone oxidoreductase 24 kDa subunit, putative	0.145069	0.286073	0.271885	0.214171	0.0536595	0.0392933	0.271631	-0.0311782	0.32137	-0.0727747	-0.143896	-0.394343	-0.28031	-0.274459	0.138969	-0.194471	-0.553539	-0.241614
Manes.01G144600 HIS1-3	-1.01639	-0.195402	-1.18895	-0.415911	-1.55135	-0.0786085	0.807356	0.9443	0.230649	0.187671	-0.0206649	0.670092	0.526721	0.51225	-0.298764	0.0699087	1.03922	0.511129
Manes.07G081500 CAT8	-0.660807	-0.180892	-0.334766	-0.136984	-0.586818	-0.154936	-0.310619	0.299288	0.17289	0.0823595	0.66981	0.143099	0.486397	0.0267971	0.0104745	0.445527	-0.0648694	0.515096
Manes.09G153900 Protein of unknown function (DUF1000)	0.156545	0.111404	0.504754	0.0811824	0.636377	0.285744	0.0709915	-0.240815	-0.0736232	-0.270812	0.0182196	-0.169662	-0.0327375	-0.352126	-0.407739	-0.210742	-0.233517	-0.00264349
Manes.12G094802	-0.760834	-0.760834	-0.181309	-0.299844	-0.00295059	-0.0734062	-0.277984	-0.270741	0.000363942	0.071898	0.369611	-0.37541	0.551028	0.500624	-0.0536527	0.374279	0.916281	0.864561
Manes.05G135500 FTSH5	0.901414	0.707437	0.569115	0.684936	0.430763	0.683988	0.172171	-0.425148	-0.141017	0.115301	0.0968616	-0.704145	-0.43054	-0.746059	-1.00207	-0.405148	-0.674783	-0.390647
Manes.12G052100 lipase class 3 family protein	0.676359	0.573011	-0.160303	0.316313	0.230974	-0.0967925	-0.17104	0.013911	0.123686	-0.0699447	0.215839	-0.371836	-0.192517	-0.10556	-0.15661	-0.496501	-0.282279	-0.289201
Manes.01G111700 GLT1	0.611657	0.392909	-0.0135294	0.167998	0.473816	0.0867755	0.194631	-0.0725116	-0.421897	-0.115433	-0.337258	0.239616	-0.269017	-0.313089	-0.502346	-0.0721878	-0.256397	0.132378
Manes.10G045000 AtETR1	-0.055871	-0.292125	-0.484556	-0.458243	-0.286735	-0.30683	0.113642	0.173532	-0.305961	0.0700621	0.340207	0.0601173	0.221032	0.437988	-0.0376973	0.384856	0.319069	0.520965
Manes.09G139000 RNA binding (RRM/RBD/RNP motifs) family protein	-0.506945	-0.338392	-0.327162	-0.34324	-0.0904842	-0.442607	-0.154244	0.256923	0.0356118	-0.240018	0.163473	0.56552	0.118917	0.48241	0.496166	0.405073	-0.00480787	0.247804
Manes.06G119600 NAD(P)-binding Rossmann-fold superfamily protein	0.401685	0.401132	0.261279	0.35398	0.285547	-0.252387	0.296116	-0.0817699	0.139573	-0.0938819	-0.22128	0.0635865	-0.434162	-0.0533376	-0.251503	-0.15028	-0.504541	-0.570752
Manes.01G092700 ATPTB1	0.100938	0.497305	0.557806	0.210025	0.0319668	0.068704	0.180716	-0.124741	-0.0127946	-0.0472918	-0.350248	-0.355296	0.0419024	-0.0919255	-0.164196	-0.326111	-0.415853	-0.262058
Manes.09G176400 Pseudouridine synthase family protein	-0.388879	-0.148644	-0.0404214	-0.322426	-0.130023	-0.199171	-0.00273282	0.171469	-0.251055	0.0714965	0.103016	0.0350872	0.13264	0.162896	-0.00623347	0.195786	0.292152	0.702693
Manes.04G109400	0.0417376	0.273306	0.576407	0.877697	0.456492	0.069687	-0.00979101	-0.321133	0.106473	-0.0418668	-0.0888948	0.0807786	-0.220806	-0.608753	-0.247568	0.16842	-1.08556	-0.586773
Manes.13G085800 ABC-2 type transporter family protein	0.327808	0.313284	0.627156	0.690924	-0.430551	0.279883	-0.333134	0.110144	0.189667	0.145264	-0.295347	-0.0657507	-0.346633	-0.171831	-0.0420937	0.00469847	-0.84289	-0.84289
Manes.05G009900 IKU1	-0.101944	-0.357252	-0.396717	-0.256443	0.0640575	-0.477512	-0.146251	0.142476	-0.275342	-0.210808	0.419665	0.110812	0.216164	0.396803	0.289828	0.31832	0.220059	0.441392
Manes.09G070300 fumarylacetoacetase, putative	0.337307	0.27826	0.247697	0.338079	0.613659	0.471646	-0.200462	0.01476	-0.125978	-0.51143	-0.0703918	-0.28159	-0.461318	-0.32858	-0.0716229	-0.212148	-0.20892	-0.0239028
Manes.12G020000 Transducin/WD40 repeat-like superfamily protein	-0.614505	-0.458162	-0.00904437	-0.131601	-0.345033	-0.28586	0.283865	0.186004	-0.303957	-0.151864	0.0430079	0.261451	0.423255	0.699415	0.201572	0.574223	-0.12438	-0.28254
Manes.11G160300 Tetratricopeptide repeat (TPR)-like superfamily protein	-0.478947	-0.307706	0.175844	-0.442401	-0.437956	-0.412189	-0.002634	0.315061	0.0574944	0.248376	-0.0652442	0.260268	0.276137	0.306944	0.102175	0.233684	-0.0310456	0.385201
Manes.16G064250 ATCDT1	-0.996594	-0.454989	-0.727977	-0.233033	-0.199597	-0.0349967	-0.0632629	0.120149	-0.338631	-0.313855	0.29031	0.127934	0.452194	-0.17795	-0.116926	0.204388	1.57992	2.32346
Manes.06G072300 ANAC008	-0.315392	-0.123786	-0.128454	-0.304772	-0.34515	-0.673083	0.368041	0.109392	0.100414	-0.174699	-0.0205763	0.487402	0.158344	0.203697	0.301551	0.19442	0.062197	0.415193
Manes.07G128600 HMGB1	0.393961	0.430785	0.362551	0.205691	0.170491	0.404188	0.419848	0.0914772	0.0616755	-0.213967	0.0730769	-0.754462	-0.0241567	-0.577644	-0.745342	-0.593676	-0.0644163	0.166976
Manes.01G004625 AIG2-like (avirulence induced gene) family protein	-0.156001	-0.249948	-0.33132	-0.51755	-0.204494	-0.00140164	-0.415157	0.0989297	-0.623352	0.522762	-0.0647585	0.193404	0.164761	0.5614	0.226011	0.160101	0.406099	0.613144
Manes.09G069600 JKD	-0.292753	-0.54393	-0.409168	-0.291622	-0.645915	9.30596e-05	0.0523354	-0.0611272	-0.139802	0.221996	0.242278	0.207319	0.25996	0.373069	0.246677	0.418676	0.681226	0.0864423
Manes.02G006000 BIP	-0.422844	-0.39325	-0.398087	-0.382415	0.0916145	-0.490972	-0.445401	-0.300664	-0.0447238	-0.0127917	0.290512	0.875306	0.00750208	0.601308	0.552863	0.486665	0.418821	0.142154
Manes.07G105200 ELP6	-0.248389	-0.305423	-0.0151087	-0.357946	-0.302664	-0.152845	0.300087	0.0517406	0.0758766	0.149539	-0.0243908	-0.239173	0.225058	0.342247	-0.0109423	0.117421	0.263272	0.197313
Manes.07G035300 DCT	1.31163	0.491516	0.352776	0.293372	0.446261	0.471202	-0.116399	-0.549337	-0.202328	0.210634	-0.0537313	-1.02361	-0.436289	-0.727513	-0.438557	-0.186587	-0.501674	0.198434
Manes.S018300 NB-ARC domain-containing disease resistance protein	-0.423266	-0.332216	-0.349676	-0.229718	-1.1327	-1.01991	0.325788	0.512275	-0.0691886	0.846911	-0.762534	1.00366	0.58733	1.19627	0.532856	0.0687853	-0.263386	-0.748054
Manes.01G176400 ATCDPMEK	0.3665	0.574713	0.481742	0.186899	0.14276	0.255165	0.189878	-0.248765	0.0302669	-0.386167	-0.104055	-0.225845	-0.298461	-0.494899	0.0719847	-0.0571631	-0.414358	-0.477421
Manes.14G000300 Major facilitator superfamily protein	0.274476	0.177277	0.350207	0.407765	0.382164	0.0153839	-0.167757	-0.202982	0.00783377	-0.100012	0.0823357	-0.115265	-0.0901117	-0.171872	-0.294535	-0.211979	-0.402149	-0.128708
Manes.03G133700 SWAP (Suppressor-of-White-APricot)/surp domain-containing protein	0.0231128	-0.402834	-0.640638	-0.317512	0.141854	-0.444935	0.184941	-0.00954669	-0.072695	0.0993389	-0.55578	0.164051	0.234251	0.385015	0.501583	0.320753	0.0818509	0.305847
Manes.01G104200 BIM2	0.917065	1.082	-0.305145	0.151872	0.000985002	0.148907	0.340603	-0.0536463	-0.0185566	0.0229258	-0.117498	-0.472668	-0.255049	-0.186928	-0.852265	-0.510351	-0.0656756	-0.0677794
Manes.08G150500 EMB1241	0.717601	0.406662	-0.0380928	0.241226	0.258473	0.142755	-0.300718	0.429199	-0.138958	-0.129547	0.19069	-0.386677	-0.419149	-0.12686	-0.293207	-0.163227	-0.388007	-0.295244
Manes.S080400 PETC	-0.326053	-0.143964	-0.956837	-0.855659	0.0210058	0.253154	0.356969	0.298997	-0.417369	-0.149539	0.583979	0.275443	0.18073	0.145233	0.149693	-0.155676	0.785824	0.753727
Manes.05G187800 AGL16	-0.500417	-0.500417	-0.500417	-0.230678	-0.500417	-0.500417	0.427924	-0.168911	-0.00180268	-0.31191	0.037613	0.568998	0.282769	0.131697	0.501714	0.405066	0.959236	0.633483
Manes.07G015600 MEE9	-0.278603	-0.134966	0.461308	0.909284	1.1897	0.837221	-0.760743	-0.346357	0.119798	-0.410758	0.516827	-0.235695	-0.232161	-0.919116	-0.326042	-0.101039	-0.100461	-0.191965
Manes.11G058000 Molecular chaperone Hsp40/DnaJ family protein	0.87627	0.348081	-0.0453285	0.340852	0.528319	0.173362	-0.174864	0.0314081	-0.330057	-0.214636	0.20416	-0.312439	-0.585131	-0.289662	-0.0306671	-0.0877828	-0.530579	-0.171388
Manes.04G055300 HSP20-like chaperones superfamily protein	1.00814	0.516821	0.332091	0.232977	0.859334	0.418062	-0.509174	-0.373568	0.258281	-0.698907	0.372341	-0.218722	-0.147108	-0.210707	-0.148093	-0.349457	-0.746896	-1.18977
Manes.14G007500 GAPCP-2	0.722858	0.960056	0.360499	0.748572	-0.295188	-0.601961	0.0913035	0.148485	0.404983	0.348072	-0.521634	0.0544729	-0.354773	-0.0930763	0.0322968	-0.366441	-1.39955	-1.29181
Manes.03G178500 FRIGIDA-like protein	-0.0172065	0.378854	0.265599	0.278921	0.224058	0.427419	0.0370486	0.0717168	0.210647	-0.47725	-0.22516	-0.0204177	-0.141778	-0.172592	-0.158661	-0.336533	-0.352898	-0.286888
Manes.01G094800 FER	-0.297451	-0.471389	-0.746274	-0.473878	-0.092028	-0.0541436	-0.818255	0.106752	-0.240435	0.162542	0.613716	0.950004	-0.0936122	0.611141	0.292133	0.161999	0.676813	0.688812
Manes.05G137750	-0.212956	-0.691026	-0.981214	-0.364628	0.120673	-0.261626	-0.495252	-0.0608078	-0.0959766	0.266062	0.444655	0.728018	0.159975	0.218695	0.805305	0.74954	0.1126	-0.0204185
Manes.S029900 PLC-like phosphodiesterases superfamily protein	-0.553426	-0.0144092	-0.289759	-0.455106	-0.80457	-0.412845	0.405087	-0.0472855	-0.0305134	0.127434	-0.144521	0.154247	0.568316	0.895629	0.251338	-0.026631	0.238916	0.331472
Manes.15G170100 PKp3	0.672749	0.19637	0.216425	0.659074	0.630884	0.142471	-0.0239671	-0.433648	-0.227716	0.00997737	-0.0909483	-0.0753787	-0.229992	-0.290151	-0.672504	-0.597428	0.0662132	0.0212942
Manes.06G101800	0.517785	0.235025	0.201396	0.404429	0.805999	0.0431965	-0.0742008	-0.0553727	-0.267028	-0.141199	-0.146587	-0.224407	-0.517051	-0.499807	-0.246011	-0.19198	-0.065276	0.113498
Manes.14G069600 Putative thiol-disulphide oxidoreductase DCC	1.0816	0.781989	0.162693	0.26634	0.868913	0.735283	0.267607	-0.0131659	-0.473375	-0.305302	0.354922	0.482971	-0.594455	-1.1468	-1.13875	-1.37303	-0.128625	0.611412
Manes.15G009700 Ribosomal protein L19e family protein	-0.412625	-0.513707	0.0913344	-0.319028	0.102087	-0.324354	-0.0555693	-0.0465208	0.0790295	-0.0377417	0.0940224	0.0949346	0.348606	0.247336	0.0304046	0.270068	0.149484	0.472579
Manes.03G170200 acylaminoacyl-peptidase-related	0.32204	0.578255	0.250097	0.126925	-0.0428993	0.140481	0.293005	0.193067	0.0585036	-0.180572	-0.172167	-0.609055	-0.270791	-0.242853	-0.15708	-0.0933977	-0.565494	-0.115453
Manes.S003302 AATP1	-0.318878	-0.894631	-1.1173	-0.269099	-0.64771	-0.574164	-0.565574	0.361329	-0.248025	0.477247	0.532419	1.45533	0.337509	0.806409	0.267483	0.337369	1.06415	0.0201427
Manes.13G007700 ATBAG5	-0.54969	-0.0154589	-0.54969	-0.54969	-0.334754	0.0577105	-0.11863	-0.0633557	0.136383	-0.323769	-0.54969	0.591834	0.185019	1.30002	-0.165926	-0.0186303	1.24693	0.226613
Manes.14G129100 Plant Tudor-like RNA-binding protein	0.801061	0.450101	-0.253947	0.142492	0.6067	0.439917	0.415501	-0.251693	-0.392176	-0.115013	0.0399275	-0.206673	-0.3231	-0.226133	-0.346292	-0.503601	-0.268867	-0.230112
Manes.07G024100 ECT11	-0.409914	-0.391819	-0.587957	-0.340036	0.00114264	-0.386002	-0.184758	0.17986	0.0316219	0.591915	0.328097	0.0523936	-0.0360929	0.18391	0.201806	0.433294	0.312625	0.37643
Manes.06G175200 ATMYB63	0.776389	0.755118	-0.352613	-0.368799	0.601503	0.584895	0.0151515	-0.247092	-0.385971	-0.0542233	0.436609	0.312188	-0.561027	-0.504594	-0.175777	-0.228582	0.0298907	-0.560255
Manes.12G015500 GAPC	0.744517	0.490074	0.879295	0.590094	0.444896	0.536107	-0.558518	-0.887601	0.314665	-0.676108	0.247252	-0.433069	-0.185225	-0.524995	-0.190458	-0.335584	-0.622835	-0.153087
Manes.08G001200	-0.379849	-0.731605	-0.318411	-0.431205	-0.0312933	-0.0314423	0.187262	-0.0117442	-0.123893	0.0343331	-0.0249267	-0.0136536	0.63977	0.496396	-0.453318	0.27239	0.831648	0.530847
Manes.14G025800 Arabidopsis thaliana protein of unknown function (DUF821)	-0.448877	-0.678562	-0.822208	-0.197103	-0.368775	-0.510117	0.214124	0.588636	-0.2176	0.109353	-0.023548	0.932505	0.0561718	0.355865	0.40271	0.463637	0.463888	0.206274
Manes.05G177900 ATMYB73	-0.941639	-0.509458	-0.280017	-0.127915	-0.0119605	0.357294	-1.64767	-0.399704	0.120974	0.354044	0.0465158	0.407677	0.284115	0.518511	0.198571	0.253289	1.37874	0.914421
Manes.09G022100	-0.0928755	-0.125098	-0.307123	-0.743971	-0.341215	0.0687961	-0.159294	-0.170904	0.125845	-0.160925	0.00986715	0.21627	0.315905	0.289266	0.474387	0.192489	0.0534508	0.67249
Manes.03G040700 Cysteine proteinases superfamily protein	1.19486	1.09466	-0.500432	0.0526294	0.144368	0.09954	0.661681	0.949696	-0.447362	0.103474	-0.0391062	-0.171239	-0.74456	-0.33118	-0.291556	-0.872375	-0.628077	-0.831743
Manes.08G094700 AtRLP7	-0.382106	-0.419939	-0.464486	-0.336473	-0.551739	-0.279378	-0.218647	0.069492	0.196251	-0.17197	0.683917	0.485603	0.0694902	0.460358	0.372725	0.391969	0.193392	0.533766
Manes.05G032000 ATSYP71	-0.138511	-0.655668	-0.450261	-0.388782	-0.00950141	-0.471732	-0.542429	0.0768592	-0.0834795	0.377908	0.573818	0.746467	0.0705283	0.245424	0.389522	0.21768	0.722269	0.00110972
Manes.13G053400 ATNS2	0.319999	0.299018	0.54393	0.941631	0.426912	0.144593	-0.43075	0.338437	0.292998	0.00338306	0.0861249	-0.597517	-0.848895	-0.597458	0.182757	-0.17604	-0.82942	-0.819961
Manes.16G074400 DOT2	-0.506255	-0.115414	-0.20535	-0.126971	-0.263618	-0.0868346	-0.221327	-0.183857	0.00665969	0.319121	-0.134306	0.536485	0.289178	0.591559	-0.0476133	0.0368472	0.386388	-0.0177559
Manes.04G106300 CAMS1	1.01993	0.579705	-0.174144	1.02656	1.38038	1.28094	-0.494246	-0.727341	0.11042	-0.654062	0.521633	0.381652	-0.309562	-1.07437	-0.85811	-0.536121	-1.19883	-0.559424
Manes.S002300 C2H2 and C2HC zinc fingers superfamily protein	-0.487047	-0.603729	-0.57924	-0.555162	-0.0869479	0.0549136	-0.00551539	-0.127818	0.0314407	-0.00356802	0.773309	0.354238	0.611199	-0.0199648	0.342022	0.578566	0.234465	-0.0857368
Manes.04G121600 Galactose oxidase/kelch repeat superfamily protein	-0.181745	-0.0806452	-1.18345	-0.663586	-0.313991	-0.887778	0.655359	0.269318	-0.405844	-0.0654361	0.283385	1.32686	0.208272	1.16699	-0.327446	-0.218786	0.587406	0.845493
Manes.09G033200 RNA-binding (RRM/RBD/RNP motifs) family protein	0.76118	0.718697	0.214595	0.871823	0.0793806	0.707233	0.102489	0.0753589	-0.364453	-0.505244	-0.316677	-0.486901	0.500307	-0.790656	-0.89199	-0.544939	-0.196216	-0.400876
Manes.16G060000 DNA glycosylase superfamily protein	0.320181	0.491276	0.578677	0.700486	-0.0363214	0.455484	-0.0494686	-0.00243966	0.152785	0.105085	-0.108453	-0.348186	-0.139915	-0.497275	0.00304908	-0.509537	-0.799256	-1.10221
Manes.13G062300 G6PD1	-0.288641	-0.254182	-0.558446	-0.227083	-0.396696	-0.437403	0.0845514	0.196399	-0.025506	0.412223	0.281851	0.64728	0.109209	0.298327	0.351096	0.141706	0.194055	-0.231518
Manes.05G199300 Tic22-like family protein	-0.0774576	-0.390555	-0.100545	-0.240895	0.0646311	-0.163432	0.180942	-0.0687143	-0.153224	-0.388044	-0.0276404	-0.0773077	0.0432227	0.182694	0.352801	0.40204	0.290874	0.348876
Manes.03G092300 Leucine-rich repeat transmembrane protein kinase	0.608848	0.728054	0.585645	0.254364	-0.0676753	-0.267916	0.206706	0.031613	-0.0846147	-0.0358924	-0.319664	0.420094	-0.520492	-0.117153	-0.234388	-0.489399	-0.470323	-0.526654
Manes.18G078700 Protein of unknown function (DUF630 and DUF632)	-0.856173	-0.711577	-0.0640039	-0.087661	-0.4005	-0.381034	0.0778292	-0.0153397	-0.0686287	-0.360515	0.078897	0.63349	0.565722	0.524919	0.429488	0.48109	0.573935	0.0132554
Manes.04G106200 CAMS1	-0.0536434	-0.659128	-1.90418	-0.973	0.261085	0.095467	0.262744	0.455756	-1.01258	0.229368	1.05104	1.26697	0.115814	0.687883	0.135104	-0.452586	1.05062	0.849215
Manes.S001165 Protein of unknown function (DUF506)	-0.338195	-0.524662	-0.524662	-0.326004	-0.285279	-0.524662	-0.524662	-0.333479	0.147548	0.488466	0.0138288	0.929647	0.0952165	0.451524	0.527348	0.555608	0.467004	0.263361
Manes.02G150900 EXO	0.689438	0.71447	0.141225	0.951431	0.288192	0.221435	-0.876866	0.164911	0.36011	-0.298647	-0.508356	-0.739623	-0.444912	-0.44586	0.099359	0.328624	-1.00298	-0.588409
Manes.06G125600 SCPL45	-1.0297	-0.76399	-0.0601924	-0.151534	-0.412429	-0.152265	-0.515772	-0.450633	0.520505	-0.278705	-0.200995	-0.319417	0.609274	0.628264	0.854482	1.16351	0.275393	0.303793
Manes.13G059400 Heavy metal transport/detoxification superfamily protein	1.12156	0.385184	-0.0735654	0.781625	0.717218	-0.258382	-0.0103396	1.08657	-0.478572	-0.177258	-0.52448	1.28509	0.0229619	-0.502303	-0.849075	-0.763806	-1.21821	-1.04512
Manes.01G197400 TBL27	1.03547	0.425203	0.698665	1.05077	-0.34975	-0.459421	0.0530047	0.130648	0.40835	0.2559	-0.843554	-1.06033	-0.265912	-0.699239	0.364993	0.532459	-1.65196	-1.21587
Manes.05G006800 POL	-0.36787	-0.175593	-0.0175468	-0.299683	-0.413946	-0.116406	-0.271774	0.141988	0.0956673	0.144197	0.0907387	-0.21018	0.411743	0.429822	0.129648	0.129143	0.109373	0.280985
Manes.01G011184 CRK10	-0.62482	-0.493019	-0.955133	-0.183863	0.295343	-0.0295335	-0.10465	-0.281208	-0.494121	-0.0202701	0.532574	0.899558	0.717057	0.285393	0.202154	0.35784	0.2816	0.279514
Manes.11G160100 FAR4	-0.633417	-0.307533	-0.127502	-0.191707	-0.508007	-0.168301	-0.219505	-0.203831	-0.140175	0.0962634	0.093651	0.922281	0.126691	0.496297	0.369376	0.277887	0.300705	0.383557
Manes.07G139600 ATKT2	-0.303553	-0.655041	-0.680242	-0.392803	-1.06651	-0.852076	-0.336033	-0.270778	0.699756	0.349117	-0.0986247	0.705645	0.01151	1.14274	1.41711	1.05366	-0.547236	-0.235075
Manes.17G062400	-0.735494	-0.859817	-0.593359	0.184249	0.0224241	0.0210915	-0.596484	-0.105256	0.0844376	0.210224	0.463591	0.454634	0.421399	0.0245347	0.27715	0.470858	0.71832	0.12452
Manes.04G144032	-0.428987	-0.624929	-0.885757	-0.484388	0.413765	0.220424	-0.640606	-0.0225811	-0.346557	0.0873639	0.494592	0.848686	0.308123	0.540285	0.0509029	-0.0325162	0.756264	0.668647
Manes.03G096500 ARID/BRIGHT DNA-binding domain-containing protein	-0.30876	-0.695968	-0.842765	-0.444075	0.0955993	-0.502282	0.00607572	0.400665	-0.309502	0.307684	-0.0231904	0.711426	0.120244	0.498087	0.384367	0.45122	0.318234	0.252647
Manes.04G133400 Protein kinase family protein	-0.257786	-0.219536	-0.323046	-0.0919674	-0.201616	-0.259999	-0.00686647	-0.0338585	-0.215064	0.212982	-0.108036	0.414639	-0.0903122	0.377401	0.433561	0.31777	0.196623	0.034281
Manes.15G161000 DHBP synthase RibB-like alpha/beta domain	0.468906	0.695842	0.592425	0.241002	-0.0874915	-0.026824	0.280422	-0.0787166	-0.00902544	-0.234966	-0.651673	-0.66523	-0.110629	-0.255101	-0.0489432	-0.105444	-0.542204	-0.123079
Manes.12G132200 DAL	-0.550812	-0.251052	0.0582259	-0.32484	-0.144969	-0.1876	0.267247	0.0639648	-0.0564819	-0.202609	0.10464	0.162377	0.141161	0.206317	0.0174137	0.321083	0.273455	0.423955
Manes.11G069400	-0.844505	-0.305654	-0.408794	-0.256072	-0.393137	-0.272669	0.0868306	-0.282442	-0.156278	-0.339695	0.488991	1.47874	0.350256	0.657489	-0.264401	0.309895	0.579069	0.631971
Manes.08G083500 HCEF1	0.995507	0.514473	0.179851	0.247952	-0.0164074	0.117847	0.332619	0.295933	-0.0968849	-0.165102	-0.277329	-0.804994	-0.45686	-0.422009	-0.0951712	-0.135726	-0.548549	-0.31316
Manes.08G086700 chaperone protein dnaJ-related	-0.77934	-0.199995	-0.414041	-0.689335	-0.683005	-0.383675	0.650488	0.393472	0.0946494	0.0869808	0.203262	0.459208	0.381095	0.177025	-0.0607738	0.0188648	0.652086	0.796829
Manes.05G087500 ARM repeat superfamily protein	0.156812	0.545441	0.221946	0.131794	0.170236	0.201637	0.373532	-0.0280767	-0.241413	-0.210186	-0.173126	-0.25173	-0.115388	-0.0824719	-0.112198	-0.523816	-0.039257	-0.26766
Manes.16G048900 AtMC4	-0.538544	-0.247497	-0.0592357	-0.0980181	-0.215321	-0.0447489	-0.204954	-0.273552	-0.139298	0.234091	0.139574	0.558875	0.197645	0.3179	0.0426533	0.394425	0.0954286	0.157804
Manes.01G045900 CIP1	-0.807838	-0.527556	-0.232586	-0.115424	-0.116784	-0.143874	-0.37375	-0.31655	0.194239	-0.0160578	-0.244985	0.749502	0.175359	0.325339	-0.0241916	0.608187	1.17795	0.374769
Manes.15G103800 PRLI-interacting factor, putative	-0.405508	-0.541492	-0.413632	-0.31006	-0.267606	-0.330585	0.0354704	0.333321	-0.163474	0.159333	0.252706	0.63844	0.274442	0.180656	-0.110233	0.167274	0.692365	0.504627
Manes.08G098800 Protein of unknown function (DUF1624)	0.923395	1.05681	0.0569372	0.218128	0.473865	0.669694	0.754653	0.30167	-0.206584	-0.274424	-0.012622	-0.585762	-0.55628	-1.23523	-0.968984	-0.547485	-0.376677	-0.0241809
Manes.02G011100 SLP3	-0.618691	-0.431677	-0.38238	-0.312965	0.108587	-0.563466	-0.399609	-0.193011	-0.00941171	0.38969	0.706464	0.00483582	0.607852	0.203815	0.4334	0.30885	-0.0955534	0.672778
Manes.03G158100 ATLEUC1	0.720147	0.643102	0.846042	0.22213	0.321719	0.43035	0.188568	-0.425638	-0.201702	-0.174748	-0.0638425	-0.681901	-0.265099	-0.670998	-0.257345	-0.646163	-0.124109	-0.225697
Manes.15G148600 DGL1	-0.324529	-0.239948	0.0579793	-0.318814	-0.518939	-0.501302	0.161005	-0.181501	0.197421	-0.150014	-0.267905	0.422293	0.416885	0.60477	0.433517	0.143582	0.054082	0.121362
Manes.02G075500 MLP31	1.60604	1.25088	-0.0730095	0.468173	-0.120223	-0.218666	0.575403	0.156068	-0.0925061	0.210881	-0.851673	-1.34848	-0.531614	-0.14272	-0.345448	-0.0797725	-0.972138	-0.822939
Manes.02G164500 ILL6	-0.810667	-0.310738	-0.107177	-0.198309	-0.695027	-0.34702	0.0696975	-0.0421651	-0.55582	0.218415	0.551168	0.533835	-0.201639	0.422376	0.125678	0.34618	1.21132	0.833004
Manes.09G132300 ATGSTU7	1.06657	1.2698	0.410726	0.755296	-0.745981	-0.309796	0.33217	-0.207415	0.62123	-0.0851568	-0.581053	-0.885005	-0.446816	-0.210876	-0.290777	-0.0826361	-1.06028	-0.588169
Manes.05G144100 PIP2;7	2.91725	4.17007	0.17305	1.87384	-1.07767	0.485436	0.752637	-0.671668	0.58522	-0.834859	-0.64092	-0.858334	-1.13234	-2.04196	-1.90287	-1.74351	-1.05577	0.226087
Manes.12G060500 FLA7	0.818917	1.13058	1.04904	0.403761	-0.158975	0.703414	0.423358	-0.269787	0.408406	-0.111732	-0.487919	-1.62132	-0.374614	-0.363169	-0.169308	-0.35948	-1.24319	-1.34319
Manes.05G099100 basic helix-loop-helix (bHLH) DNA-binding family protein	-0.38129	-1.0807	0.100896	-0.564232	-0.175031	-0.680835	-0.673393	-0.23117	-0.321263	0.617789	1.16028	-0.632116	0.414737	0.43146	0.671939	1.00846	-0.383711	1.1495
Manes.17G105900 Ribosomal protein L13 family protein	-0.030831	-0.517609	-0.340936	-0.330453	0.171638	-0.173514	-0.00198169	-0.0961578	-0.24421	0.15276	0.263026	0.30165	0.0749999	0.222073	0.164191	-0.0337117	0.443662	0.467276
Manes.09G118000	-0.484274	-0.355523	-0.239649	-0.142483	-0.484303	-0.104937	-0.382993	-0.0168647	-0.0554582	0.330455	0.316877	0.547836	0.283441	0.352815	0.20906	0.090763	0.470311	0.1649
Manes.08G095150	-0.0190754	-0.314911	-0.878317	-0.736639	-0.0238562	-0.403745	0.100293	-0.0603187	-0.203297	0.0860998	-0.31659	0.164084	0.527657	0.335599	0.112321	0.80514	0.312609	0.849473
Manes.16G107900 ATOXS3	-0.0539893	-0.484011	-1.158	-0.253647	0.101901	-0.211868	-0.494181	-0.113265	-0.634239	-0.169843	0.728193	0.652277	0.794864	0.718263	0.396076	0.0554843	0.388897	0.490308
Manes.14G124700 ethylene-responsive nuclear protein / ethylene-regulated nuclear protein (ERT2)	-0.812514	-0.429775	-0.602937	0.234003	-0.387774	-0.344423	-0.25514	-0.0181687	0.235938	0.402246	0.71932	0.27789	0.517725	0.118144	0.0824174	0.353456	0.290668	0.0723303
Manes.14G007900 RING/FYVE/PHD zinc finger superfamily protein	0.802126	0.354718	-0.101555	0.124765	0.685824	0.0456996	0.149519	0.00871616	-0.282543	-0.0398587	0.142617	-0.374389	-0.343258	-0.316106	-0.497081	0.0746837	-0.599173	-0.167527
Manes.18G036600 Tic22-like family protein	-0.260688	-0.0600259	-0.0927501	-0.378936	-0.272427	-0.124066	0.015458	0.148174	-0.172449	-0.0326218	-0.294187	0.0877896	-0.00278892	0.412211	0.313688	0.387735	0.0758929	0.309734
Manes.15G050400 KAB1	0.608868	0.920542	0.340817	0.478533	0.608219	0.609634	-0.0416017	-0.323226	-0.0502729	-0.33513	-0.247235	-1.14447	-0.173027	-0.191128	-0.358275	-0.374792	-0.817208	-0.369825
Manes.03G196300 RFI2	0.0820938	-0.0490521	0.292483	0.518914	1.2097	0.686928	-0.601678	-0.296907	0.299658	-0.175294	0.224256	-0.183808	-0.34202	-0.453666	-0.568442	-0.306	-0.365962	-0.119568
Manes.15G165900 Adenine nucleotide alpha hydrolases-like superfamily protein	-0.281225	-0.470029	-0.135596	-0.0464661	-0.298869	-0.576069	-0.277602	0.195568	0.097511	-0.344651	-0.0782529	0.378438	-0.0638315	0.0367991	0.340225	0.554545	0.629279	0.975072
Manes.16G044300 RKF1	-0.157276	-0.695787	-0.356175	-0.553311	-0.0505503	-0.47478	0.1698	-0.440285	-0.274514	0.397744	-0.213617	0.404196	0.849267	0.838197	0.579071	0.227694	0.29364	-0.572864
Manes.08G004500	-0.0645956	-0.146027	0.534686	1.30292	0.401032	0.520933	-0.132272	-0.234567	0.897894	-0.379322	-0.0857101	-0.0979498	-0.513709	-0.796792	-0.209673	-0.168516	-0.616206	-0.718126
Manes.15G129500 Polyketide cyclase/dehydrase and lipid transport superfamily protein	-0.722645	-1.57796	-0.310311	-0.164258	0.422442	-0.293104	-1.19326	-0.579541	0.371443	-0.0102188	0.464592	0.102842	0.27135	0.539822	0.685198	0.828077	0.945694	1.08632
Manes.15G156700 GAPC	0.746323	0.33796	0.00227784	0.52675	0.825088	0.668983	-0.610745	-0.199876	-0.096299	0.148859	-0.256152	-0.567611	-0.369093	0.00730667	-0.258578	-0.391093	-0.594376	-0.588655
Manes.01G216800 GH3.9	-0.211004	-0.070165	-0.79142	-0.386056	-0.198183	-0.338798	0.40116	0.129293	0.0664222	0.0929274	-0.277426	0.306387	0.0217056	0.495858	0.444815	0.0974853	-0.0366753	0.376655
Manes.01G196000 C2H2 and C2HC zinc fingers superfamily protein	0.563773	0.645366	0.495033	-0.407988	1.12075	-0.00289685	0.134627	0.167919	-0.376378	-0.374034	0.323284	0.146361	-0.599955	-0.059472	-0.599955	-0.599955	-0.32064	-0.309256
Manes.08G042400 Protein of unknown function DUF106, transmembrane	-0.310531	-0.242559	0.247594	-0.296891	-0.480237	-0.237988	-0.0921898	-0.22883	0.236575	-0.0663387	0.178462	0.158302	0.217197	0.188847	0.172958	0.244757	0.200898	0.43379
Manes.01G106000	0.0214329	-0.370966	-0.499545	-0.323502	0.0115448	-0.397676	0.0938934	0.0500975	-0.0855173	0.0409212	0.09737	0.12447	0.226763	0.194711	0.00655862	0.0616743	0.662446	0.570129
Manes.13G046000 Ribosomal protein L13 family protein	-0.15127	-0.253878	-0.00108063	-0.256813	-0.271161	-0.170623	0.0700214	-0.389472	-0.29354	0.00282676	-0.144429	-0.295063	0.378962	0.36746	0.152858	0.579463	0.347335	0.446526
Manes.15G160500 Protein of unknown function, DUF642	-0.330666	-0.516017	-0.0669488	-0.512337	-0.665999	-0.6284	0.0596364	-0.109068	0.316887	0.221866	0.56617	0.0908013	0.444095	0.179722	0.70373	0.401376	0.0823129	0.0138997
Manes.17G063000 ATBET10	-0.108437	-0.524869	-0.800845	-0.323266	-0.0292207	-0.448237	-0.256177	0.159876	-0.286505	0.112147	-0.177603	0.835214	0.164864	0.485272	0.39748	0.513169	0.577776	0.181736
Manes.09G073800 ACSF	1.21427	0.758831	0.36331	0.821085	0.977113	0.812084	0.149949	-0.385355	0.124652	0.139107	-0.00862921	-1.47161	-0.767673	-1.05534	-0.857021	-0.352863	-0.675477	-0.757504
Manes.06G005200 ketose-bisphosphate aldolase class-II family protein	0.0377804	0.422175	0.281137	0.303304	-0.0266006	0.294105	0.123874	-0.119926	-0.0386357	0.0250243	-0.23777	-0.248174	-0.0275679	-0.165569	-0.342937	-0.251522	-0.190385	-0.0956322
Manes.11G092600 RUS1	-0.44101	-0.136621	-0.0208818	-0.254425	-0.197705	-0.0423725	0.120752	0.00336998	-0.0131586	-0.0101506	-0.17462	-0.181425	0.219634	0.341489	-0.0238246	-0.00500196	0.533018	0.512885
Manes.03G200200 Pectin lyase-like superfamily protein	-0.405291	-0.274591	-0.339307	0.0655655	-0.227114	-0.558361	0.0454813	-0.223378	0.242342	-0.0503916	-0.405294	-0.154353	0.302857	0.615248	0.638886	0.439031	0.0379448	0.115238
Manes.08G049300 Remorin family protein	-0.162511	-0.657112	-0.81462	-0.40202	-0.159315	-0.720098	-0.29187	0.318557	-0.198408	0.305516	0.198942	1.17029	-0.135416	0.732618	0.244219	0.0805514	0.885982	0.534644
Manes.04G141300 CKL2	0.514557	0.332877	-0.25245	0.130222	0.252397	0.34267	-0.0230841	0.0341523	-0.101016	-0.240831	0.141174	-0.150938	-0.123776	-0.346413	-0.262033	-0.369815	0.0838288	0.0947503
Manes.01G210000 PAC	-0.168853	-0.261335	-0.27104	-0.405417	-0.0998269	-0.195047	-0.0687343	-0.180511	-0.475804	0.40665	-0.163687	0.350065	0.242149	0.452213	0.199337	0.363131	0.345129	0.163124
Manes.07G133168	-0.385034	-0.435375	-0.472339	-0.580538	-0.470967	-0.30942	-0.246613	-0.445519	-0.285448	0.110781	0.348502	0.598367	0.343811	1.00658	0.823068	0.140827	0.721827	0.140576
Manes.13G080900 Tetratricopeptide repeat (TPR)-like superfamily protein	-0.160996	-0.415648	-0.999096	-0.690727	-0.110074	-0.284261	0.382845	0.533927	0.0447096	-0.0112177	0.321265	-0.0595621	-0.156301	0.175588	0.269333	0.774792	0.555245	0.153743
Manes.04G159300 LAF3	-0.456579	-0.576087	0.101353	-0.200767	-0.818723	-0.323127	0.475901	0.414683	-0.191807	0.240442	-0.537102	0.198722	0.249447	0.517145	0.514507	0.402342	-0.110125	-0.0745875
Manes.03G110500 ATMT3	0.86702	1.05818	0.939643	1.27999	1.62932	1.47908	-0.475243	-0.828535	-1.19606	-0.668606	0.435827	-1.10868	-0.785125	-1.36302	-1.6348	-1.43824	1.36785	1.0096
Manes.06G058000	-0.490809	-0.141191	-0.249909	-0.401759	-0.444693	-0.18232	-0.0946344	-0.0360578	0.265086	0.296375	0.558005	0.343683	0.319002	0.0449244	0.155545	0.160887	0.0550104	0.242634
Manes.03G194400 ATVAMP724	-0.17374	-0.307833	-0.960142	-0.246279	-0.0436199	-0.204331	0.197011	-0.0617436	0.0770669	0.10714	0.133291	0.541235	0.0951248	0.162482	0.093249	0.148957	0.417136	0.583325
Manes.08G144900 AGP14	0.863898	0.466498	0.492888	0.952743	1.61492	1.6802	-1.40813	-0.852053	0.0188691	-0.0310722	-0.0336513	-1.26431	-1.20162	-0.729368	-0.104885	-0.0796643	-1.03953	-0.187349
Manes.14G163400 Cytochrome c oxidase, subunit Vib family protein	0.237748	0.249748	0.305829	0.077225	0.779911	0.351809	0.159648	-0.232635	-0.0498172	-0.344395	0.0546534	-0.519557	-0.173853	-0.377297	-0.256828	-0.193874	-0.180517	-0.154407
Manes.13G114400 alpha/beta-Hydrolases superfamily protein	-0.119238	0.646034	1.51462	0.967382	-0.0161155	0.102046	-0.00479035	0.192224	0.0301689	-0.155421	-0.818381	-1.09227	-0.607763	-0.296627	0.200904	-0.018541	-0.649403	-1.09227
Manes.09G113600 ATSCAR2	0.147464	0.462238	0.365609	0.21307	-0.180198	0.398568	0.118831	-0.0856662	0.0315281	-0.173393	-0.201127	-0.175116	0.105401	-0.10426	-0.300685	-0.302247	-0.214805	-0.453342
Manes.05G078400 Protein kinase superfamily protein	0.707877	0.618187	0.00330279	0.360229	0.326999	0.3616	-0.43602	0.180271	-0.0507281	-0.222472	-0.219334	-0.191298	-0.361689	-0.485476	-0.210428	-0.355809	-0.0454296	-0.197703
Manes.01G174900 APK2A	-0.0896191	-0.368357	-0.169258	-0.41314	-0.386707	-0.371345	0.13788	0.260621	-0.0792864	-0.110405	0.124017	0.114848	0.105672	0.267336	0.0641356	0.206325	0.560794	0.619562
Manes.06G032600 Class I glutamine amidotransferase-like superfamily protein	0.148054	-0.312792	-1.07274	-0.980539	-0.732244	-1.00546	0.37944	0.438619	-0.659301	0.412126	1.20585	1.22233	0.620212	0.425588	0.1134	0.120502	-0.070263	0.79977
Manes.14G163500 ATCOX6B2	0.333739	0.21365	0.399897	0.050623	0.198724	0.0362495	0.267833	-0.057059	0.00859351	-0.137293	0.0685043	-0.373202	-0.159047	-0.359299	-0.392262	-0.216444	-0.0776103	0.100452
Manes.14G166300 dentin sialophosphoprotein-related	0.309185	0.864414	0.438038	0.21522	0.244827	0.642881	0.176669	-0.32685	-0.206398	-0.00836653	-0.476691	-0.595725	0.0665472	0.058329	-0.366236	-0.933823	-0.502427	-0.186811
Manes.11G072000 ACS	0.733011	0.407986	-0.1042	0.397762	0.51695	0.0288465	-0.0375232	0.106352	-0.402715	0.145478	0.0793788	-0.317141	-0.379219	-0.139406	-0.0500198	-0.418751	-0.130299	-0.838765
Manes.06G070300 Regulator of Vps4 activity in the MVB pathway protein	-0.1192	-0.284105	-0.298315	0.0810998	-0.380844	-0.468455	-0.000899109	-0.115061	-0.0361865	0.105808	-0.0299386	0.0565454	0.236536	0.376986	0.319788	0.300323	0.0154463	0.381732
Manes.15G101500 ATGA2OX1	0.643044	0.276087	0.153701	0.374397	1.02697	0.374955	-0.378092	-0.00612422	-0.593275	-0.0786167	0.057284	-0.1663	-0.462957	-0.319952	-0.379907	-0.222593	-0.599037	0.0965947
Manes.15G108100 alpha/beta-Hydrolases superfamily protein	0.373686	0.562344	0.0536147	-0.129363	0.314787	0.584602	0.289695	0.0849575	-0.0759916	-0.17523	-0.0304071	-0.159732	-0.267355	-0.409629	-0.18548	-0.623151	-0.457569	0.0514772
Manes.15G159800 GHS1	0.120931	0.490066	0.795092	0.373176	0.0700399	0.55494	0.0962222	-0.326323	-0.0745579	-0.479832	-0.190092	-0.519301	-0.290147	-0.5585	0.105518	0.168	-0.453787	-0.403761
Manes.16G097100 ELF4-L4	0.564399	0.248875	0.0893894	0.120756	0.945955	0.6765	-0.0801971	-0.236423	-0.432777	0.0737681	0.0714752	-0.41574	-0.112655	-0.627803	-0.272734	-0.430207	-0.316536	-0.129467
Manes.01G123100 RVE1	0.643474	0.51716	0.385347	0.604674	0.17016	0.223016	0.0877422	-0.105526	-0.584715	-0.0790613	0.13639	-0.298882	-0.0072525	-0.319291	-0.490113	-0.616005	-0.314892	-0.167031
Manes.06G152600 ATQC	-0.593223	-0.383977	-0.31701	0.111719	-0.354871	-0.119132	-0.328808	-0.0209681	0.0175817	0.24632	0.344579	0.482739	0.163071	0.337454	0.159861	0.408611	0.255621	-0.0728821
Manes.02G088900 HPD	0.375306	0.145848	-0.0657589	0.365215	0.515577	0.52721	-0.131367	0.173294	-0.277492	-0.0539325	0.168727	-0.157284	-0.230389	-0.67863	-0.284845	-0.406311	0.0313033	-0.00333571
Manes.01G079700 Tetratricopeptide repeat (TPR)-like superfamily protein	-0.0698251	-0.167381	-0.505314	-0.20011	-0.0914503	-0.283169	-0.188647	0.000509791	-0.0732602	0.0498974	-0.211512	0.46516	0.0977638	0.35147	0.353751	0.319856	0.0946471	0.260568
Manes.05G052700 Plant protein of unknown function (DUF247)	0.15294	0.303531	1.2432	0.265693	0.165237	0.219601	-0.0441818	0.0460849	0.400564	-0.414579	0.146665	-0.39175	-0.627334	-0.29537	-0.0102867	-0.256326	-0.530291	-0.947787
Manes.02G226900 ARF7	-0.540725	-0.360583	0.0409126	-0.253693	-0.796735	-0.0269264	0.348027	0.0885261	0.183293	-0.056566	0.313085	-0.0151776	0.555075	0.309322	-0.169911	0.290512	-0.0183357	0.304638
Manes.01G161600 pfkB-like carbohydrate kinase family protein	0.45552	0.394201	0.523163	0.0868352	0.465363	0.25701	-0.537705	-0.272048	-0.00231052	-0.0708719	-0.156076	-0.104819	-0.144948	-0.192437	-0.405828	-0.208942	-0.469932	0.210325
Manes.15G192920	0.704181	0.444353	0.0759272	-0.0254259	0.437384	-0.00630198	-0.185136	0.316383	-0.394711	0.0401484	-0.150645	-0.193777	-0.307216	0.0608276	-0.317924	-0.406184	-0.219812	-0.0902253
Manes.02G145700 UBP16	-0.229334	-0.228149	-0.262229	-0.388711	-0.285185	-0.157622	-0.0438743	-0.0651811	-0.00270042	0.314489	-0.0591161	0.635007	0.259437	0.359888	0.107814	0.0304097	0.0857612	0.22477
Manes.04G039300 FPA	-0.174925	-0.0874413	0.00463264	-0.350677	-0.539807	-0.0422817	0.0029271	0.0978386	0.171998	-0.103428	-0.0577479	-0.0845131	0.345131	0.326034	0.0830675	0.114514	0.24861	0.122277
Manes.16G013800 CRK10	0.0925384	-0.309015	-1.55822	-1.32203	-0.545707	-0.900549	0.994595	0.72463	-0.790901	0.382225	0.468375	1.11446	0.275451	1.14866	0.213307	-0.405042	0.635317	0.781933
Manes.02G121300	0.525052	0.98287	0.435172	-0.131479	-0.285447	0.377508	0.899944	0.280281	0.233472	-0.103484	-0.0208088	-0.751937	-0.407089	-0.721635	-0.296543	-0.472549	-0.637827	-0.563533
Manes.08G062800 BZIP17	-0.498411	-0.2252	-0.294193	-0.108664	-0.241381	-0.168932	-0.17762	-0.0739618	-0.214497	0.0723338	0.324063	0.672047	0.151635	0.196556	0.479417	0.166594	0.219926	0.188451
Manes.01G052500 DCD (Development and Cell Death) domain protein	-0.195216	-0.474595	-1.00379	-0.309992	-0.195611	-0.680849	-0.0259289	0.170238	-0.0966447	0.35277	0.144859	1.12643	0.134103	0.383597	0.0648768	0.142566	0.678389	0.652029
Manes.18G053300 AAP6	0.651392	0.855449	0.669598	0.944857	0.699044	0.543161	-0.567815	-0.655536	-0.370525	-0.619276	-0.31502	-0.676024	-0.587323	-0.275331	-0.262269	-0.520479	-0.129766	0.363389
Manes.09G169200 Tudor/PWWP/MBT superfamily protein	-0.178257	-0.43635	-0.50159	-0.204288	-0.275332	-0.153588	-0.452574	0.164262	-0.174135	0.436476	-0.105579	0.834428	0.364286	0.284385	0.308529	0.167826	0.250463	-0.00378774
Manes.10G039900	0.333	0.471342	0.46759	0.273444	-0.208443	0.273311	0.298826	0.101652	0.288049	0.152574	-0.317196	-0.612029	-0.105597	-0.452748	-0.503621	-0.42691	-0.286322	-0.228158
Manes.12G155700 Transducin/WD40 repeat-like superfamily protein	0.566813	0.210948	-0.0633844	0.387859	0.806797	0.285203	-0.19308	-0.243477	0.00841647	-0.220238	0.131909	-0.517863	-0.366699	-0.439959	-0.374336	0.0772582	0.074248	-0.351475
Manes.14G044400 IBM1	-0.697179	-0.419533	-0.117963	-0.127981	-0.373403	-0.245421	-0.285379	0.0968216	0.20367	0.384836	-0.0345162	0.538279	0.27648	0.527334	0.0206689	0.452083	0.380698	-0.427016
Manes.08G022900 ubiquitin-protein ligases	-0.00137673	-0.188397	-0.502966	-0.71709	-0.481836	-0.441036	0.653639	0.127928	-0.229716	0.562353	-0.391433	0.332539	0.411602	0.73878	0.0992467	-0.110874	0.084195	0.0943136
Manes.15G181000 RING/U-box superfamily protein	-0.599183	-0.375817	-0.218922	-0.205955	-0.0669784	-0.11324	-0.634919	0.0818689	0.108372	-0.0100514	0.303406	0.380606	0.530083	0.232878	0.177923	0.199121	0.456698	0.20152
Manes.03G162400 UBQ10	-0.45287	-0.825428	-0.246114	0.193593	-0.545669	-0.722089	-0.0863446	0.213925	0.172593	0.373727	-0.147062	0.523286	0.135683	0.57433	0.379355	0.470578	0.239141	-0.0682698
Manes.02G153150 Leucine-rich repeat receptor-like protein kinase family protein	0.0538643	-0.681526	-1.28127	-0.74509	-0.566607	-1.04431	-0.522255	0.246336	-0.590232	0.836608	1.02072	1.52541	-0.0648571	0.104571	1.07853	0.616669	0.361423	0.931793
Manes.05G125000 O-Glycosyl hydrolases family 17 protein	-0.414593	-0.102261	-0.387116	-0.33132	-0.60106	-0.0922673	0.275493	-0.274073	-0.00487154	-0.18663	-0.327409	-0.215636	-0.0570646	0.268887	1.07866	0.390195	-0.00616894	1.20624
Manes.08G127100 ATCYSD1	0.645095	0.475133	0.0814925	0.190192	0.165989	0.226171	-0.0345528	0.0628398	-0.220394	-0.115551	0.0605922	-0.568424	-0.168566	-0.464893	-0.278023	-0.387079	0.139673	0.101382
Manes.10G013400 ELO1	-0.256512	-0.545452	0.171595	-0.0603421	-0.22252	-0.463514	0.00274533	0.100148	0.250264	-0.102697	-0.352947	-0.22075	-0.0132843	0.27643	0.309488	0.440362	0.370083	0.373548
Manes.12G051500 HINT3	0.752987	0.275363	0.308978	0.299696	0.550132	0.087437	0.0397904	0.278271	-0.119839	-0.27178	-0.143251	-0.329077	-0.475699	-0.707834	-0.127559	-0.31774	-0.288846	-0.0971284
Manes.10G092200	-0.412878	-0.315675	-0.0430738	-0.41263	-0.560641	-0.101529	0.153223	0.0762331	-0.038278	0.0385887	0.396269	-0.504335	0.207436	0.475648	0.158768	0.201595	0.42162	0.546266
Manes.11G019300 Protein kinase superfamily protein	0.120141	0.0115815	-0.0842545	0.729665	0.519318	0.173324	-0.10545	0.479856	0.473771	0.476075	-0.457654	-0.00170271	-0.529325	-0.612446	-0.431192	-0.0808819	-0.55125	-0.699665
Manes.07G124800 SBPASE	0.559522	0.824521	0.479821	-0.0118402	-0.283493	0.271018	0.788587	0.511622	0.108145	-0.420071	-0.356987	-0.864717	-0.46706	-0.396085	-0.162146	-0.241442	-0.679377	-0.440569
Manes.13G131650 Protein of unknown function (DUF1162)	-0.47182	-0.439581	-0.679826	-0.17111	-0.229346	-0.474927	0.0676395	0.157945	0.124073	0.429523	-0.110099	0.684806	0.347015	0.101552	-0.051807	0.0248422	0.929436	0.394596
Manes.11G073300	0.497637	0.976622	0.552594	0.740071	0.680066	0.934158	-0.197695	-0.480114	0.805206	-0.376585	0.255102	-0.943099	-0.585361	-0.106865	-0.267696	-0.524126	-1.74583	-1.53804
Manes.12G067100	-0.348095	-0.335289	-0.0138926	-0.34759	-0.170748	-0.268532	0.213352	0.268713	0.0731293	-0.264219	-0.373662	0.143446	0.183127	0.289662	0.2225	0.0889585	0.210901	0.632703
Manes.07G119200 NAD(P)-binding Rossmann-fold superfamily protein	-0.231576	0.0989274	0.319321	0.17037	0.811832	0.868904	-0.281122	-0.133006	-0.0555235	-0.386129	0.350202	-0.0113809	-0.180688	-0.730814	-0.259044	-0.32591	-0.171821	0.304687
Manes.14G167800 GDA1/CD39 nucleoside phosphatase family protein	0.171228	0.476555	0.128829	0.49951	0.0899583	0.034564	0.148061	-0.00248152	0.429575	-0.228722	0.00832758	-0.292088	-0.242474	-0.399532	-0.395446	-0.297991	-0.281216	-0.0524715
Manes.08G129200	0.0612051	-0.324044	-0.592272	-0.0726603	-0.313819	-0.483238	-0.756127	0.176033	0.00765497	0.271654	-0.301086	0.452093	0.244819	0.318438	0.442025	0.288398	0.594365	0.352527
Manes.17G051400 ARAC2	0.194297	0.494678	0.443331	0.43891	0.308503	0.669233	-0.368597	-0.0470893	0.179749	-0.116991	0.258903	0.0655263	-0.388617	-0.496077	-0.365186	-0.325626	-0.708078	-0.547129
Manes.02G194600 P-loop containing nucleoside triphosphate hydrolases superfamily protein	-0.458301	-0.252353	0.24629	-0.506029	-0.603285	-0.0699519	0.36037	-0.11255	-0.0038553	0.0135358	-0.309669	-0.0235632	0.390636	0.488197	0.247057	0.133256	0.306981	0.216727
Manes.03G163800 NAD(P)-linked oxidoreductase superfamily protein	0.672664	0.325813	0.491777	0.0441328	0.0235163	0.225173	0.393948	0.021042	-0.12082	-0.246402	-0.126884	-0.661721	-0.25985	-0.271132	-0.210702	-0.130627	-0.302586	-0.34661
Manes.07G139100 pentatricopeptide (PPR) repeat-containing protein	-0.866238	-0.725584	0.212022	0.209307	-0.450787	-0.573275	-0.836105	0.339931	0.528638	-0.0209643	-0.601174	0.00867942	0.493711	0.307712	0.736873	0.983998	0.158726	-0.0750906
Manes.09G092125	0.470893	0.335799	0.342494	0.153161	0.49187	0.24511	0.227068	0.125965	-0.212833	-0.381187	-0.161501	-0.396002	-0.6499	-0.29378	-0.029431	0.0169538	-0.392307	-0.313464
Manes.06G096800 NAD(P)-binding Rossmann-fold superfamily protein	-0.316922	-0.492188	-0.475345	-0.426956	-0.397562	-0.226202	0.627233	-0.127106	0.114681	-0.137798	0.16434	-0.21993	0.291883	0.000813918	0.45834	0.103602	0.601862	0.959016
Manes.13G024300 Octicosapeptide/Phox/Bem1p family protein	0.733998	0.396633	-0.0257149	0.605729	0.405177	0.389663	-0.164032	0.196418	-0.189176	0.164415	-0.0102447	-0.600536	-0.150754	-0.35458	-0.647346	-0.638895	-0.107898	-0.363623
Manes.15G012600 Protein phosphatase 2C family protein	0.275349	0.409183	0.444781	0.615695	-0.13805	0.0235118	-0.544929	-0.364916	0.327955	0.132043	-0.149287	-0.00456579	-0.109693	-0.355224	0.240189	-0.108474	-0.409603	-0.707676
Manes.15G067100 B-box type zinc finger family protein	0.55576	0.976109	0.288197	0.57571	0.858017	0.716142	0.263007	-0.602538	-0.361683	-0.181672	-0.053089	-0.646377	-0.106711	-0.875253	-0.598256	-0.493716	-0.592332	-0.227873
Manes.03G166900 ARP9	-0.417119	-0.290608	0.126461	-0.32089	-0.117339	-0.592571	0.402449	-0.11678	0.0212509	-0.00107262	0.393376	0.167767	0.255373	0.271055	-0.0783726	0.15505	0.186036	0.30749
Manes.06G005300 Ribosomal protein L19e family protein	-0.679928	-0.401192	-0.419451	-0.289504	-0.164794	-0.471989	-0.491798	0.552028	0.272468	0.187939	-0.534896	0.393394	-0.170951	0.973523	-0.0477998	0.0953578	0.756816	0.968819
Manes.14G107800 ATSUS6	0.548008	0.702933	1.09656	0.805224	0.470793	0.718478	-0.961944	-0.311812	0.490506	-0.591469	0.0774966	-0.538624	-0.673892	-0.570559	0.421578	-0.349828	-1.18394	-1.04679
Manes.01G213900 Kinase interacting (KIP1-like) family protein	0.490217	0.115324	0.386915	0.428494	0.598931	0.628192	-0.444984	0.225791	0.0448896	-0.158878	0.208939	-0.258638	-0.370604	-0.369409	-0.263927	-0.574734	-0.535214	-0.519412
Manes.15G044800 PGR5	1.05818	0.706538	-0.0191674	0.154652	0.465137	0.409487	0.234264	0.173552	-0.450566	0.160378	0.094247	-0.210595	-0.616588	-0.610479	-0.683345	-0.749253	-0.62877	0.395933
Manes.06G124300 UBC27	0.324185	0.348947	0.304568	0.261738	0.392819	0.0800958	0.165426	-0.074669	-0.115075	-0.307154	-0.00469625	-0.27168	-0.489245	-0.296002	0.00301924	-0.076704	-0.339582	-0.166964
Manes.15G056000 PHT1;5	-0.565207	-0.479183	-0.62951	0.14612	-0.705433	-0.923856	-0.256009	0.342931	0.143061	0.477792	0.501998	0.0457763	0.487225	0.294082	0.677719	0.340769	0.119344	0.30713
Manes.12G153600 CDKC;1	-0.158001	-0.149304	-0.0288089	-0.0947134	-0.20119	-0.227765	-0.147346	-0.0349262	0.0756251	0.0537038	0.135237	0.0458214	0.0528684	0.285315	0.0429059	0.204024	0.0811565	0.229203
Manes.08G142550 GDSL-like Lipase/Acylhydrolase superfamily protein	0.894323	0.613615	0.477994	1.40271	0.745781	0.834715	-0.386469	-0.245519	0.993457	-0.391708	0.547334	-0.276547	-1.39633	-1.20399	0.147417	-0.561978	-1.44448	-1.71233
Manes.10G105400 AMC1	0.527818	0.142785	-0.342154	0.284548	0.960044	0.311297	-0.7182	0.0284131	0.0805489	0.03666	0.222112	0.363008	-0.620105	-0.213363	-0.194383	-0.23087	-0.168199	-0.49648
Manes.14G118700 2-oxoglutarate (2OG) and Fe(II)-dependent oxygenase superfamily protein	-1.31918	-1.31918	-0.906327	-1.04944	1.39559	1.80351	-0.705469	-0.394692	-0.727364	-0.463392	1.40519	0.476044	0.260483	0.12447	0.523424	-0.143684	1.47473	1.02589
Manes.01G153600 IDH-I	0.22552	0.174052	0.412746	0.377382	0.28356	0.352008	-0.151284	-0.354764	0.0768037	-0.1763	0.167895	-0.297951	-0.0808313	-0.534966	-0.304782	-0.148944	-0.14646	0.0512158
Manes.15G040800 Lactate/malate dehydrogenase family protein	0.469863	0.319302	0.531465	0.419626	0.549181	0.469198	-0.317668	-0.422985	0.0101583	-0.248876	0.283104	-0.526552	-0.185928	-0.495379	-0.540202	-0.258422	-0.13939	-0.0661631
Manes.06G103900 APAO	-0.808318	-0.911217	-0.739146	-0.347951	0.577488	-0.174416	-0.642238	-0.652769	-0.348025	0.0429779	1.33077	0.438718	0.16687	0.131215	0.153873	0.605003	1.31658	1.33391
Manes.12G149200 nodulin MtN21 /EamA-like transporter family protein	0.544708	0.747577	-0.466375	0.577048	0.158456	0.130794	0.171575	-0.612512	0.114558	0.68354	0.325421	0.43392	-0.431909	-0.523978	-0.697091	-0.38862	-0.197882	-0.573114
Manes.02G068600 ABA4	0.58548	0.875017	0.827793	0.147223	0.00059429	0.0632642	0.249614	-0.378484	0.14464	-0.0741723	-0.435117	-0.616303	-0.044085	-0.280101	-0.578138	0.0375423	-0.931264	-0.381598
Manes.15G035700 protein kinase family protein / peptidoglycan-binding LysM domain-containing protein	-0.723573	-0.53631	-0.486387	-0.02629	-0.565308	-0.185344	-0.363968	-0.111263	0.0509017	0.79735	0.614892	0.780838	0.461369	0.0543881	0.137702	0.139589	0.45945	0.180534
Manes.05G118300 CHUP1	-0.836167	-0.654871	-0.525178	-0.794103	-0.499983	-0.840388	0.280435	0.863469	0.0236488	0.410755	-0.465054	0.303674	0.631049	0.353916	0.11272	0.338437	0.959019	0.906753
Manes.13G037500 ATPSAT1	-0.220618	-0.900425	0.0432456	-0.100601	0.160812	-0.97	-0.260636	0.0896114	0.0146633	-0.237167	0.280381	0.396075	0.0836635	0.397337	0.491134	0.507874	0.240078	0.435125
Manes.17G114900 ATNRT2.7	1.03963	0.600055	-0.543589	0.108583	0.94552	0.600676	0.0350068	-0.197203	-0.77629	-0.27132	0.402283	0.155336	-0.640084	-0.187795	-0.498234	-0.721603	-0.211415	0.41377
Manes.08G002700 APX1B	-0.0972991	-0.330289	-0.477116	-0.499092	-0.1744	-0.495559	-0.0801773	0.0676835	-0.243324	0.0594378	-0.222516	0.0106184	0.329789	1.19924	0.357087	0.0133601	0.383925	0.383967
Manes.18G069300 Glycosyl hydrolase family protein	0.774191	0.338233	0.620756	0.582455	0.508098	0.801051	-0.839711	-0.341033	-0.234142	-0.162144	-0.124943	-0.872387	-0.242089	-0.318671	0.0918801	-0.212014	-0.594927	-0.458032
Manes.02G207800 alpha/beta-Hydrolases superfamily protein	0.812463	0.613235	0.0695357	0.221362	0.411456	-0.110808	0.103812	-0.348949	-0.302688	0.0771803	-0.196254	-0.107026	-0.439631	-0.154812	-0.170265	-0.0772556	-0.244835	-0.50884
Manes.07G046800	0.637673	0.12192	-0.160763	0.30737	0.666355	0.42086	-0.755534	0.0618171	0.224257	-0.300697	0.0107211	0.0156718	-0.010599	-0.554766	-0.407069	-0.118065	0.0613527	-0.286885
Manes.08G041000 Cystatin/monellin superfamily protein	1.01945	0.327126	-0.0195278	0.579833	0.825427	0.544255	-0.474157	-0.509781	-0.290718	-0.230989	0.155089	-0.139991	-0.448113	-0.41236	-0.394101	-0.341662	-0.0176227	-0.2595
Manes.15G072100	-0.413697	-0.216597	-0.413697	-0.413697	-0.216295	-0.413697	0.178227	-0.0426975	-0.226238	-0.229004	-0.0289489	-0.13956	0.651195	0.598986	-0.218035	0.155047	0.907099	1.09171
Manes.09G184000 DRP4C	-0.295998	-0.580094	-1.99423	-1.27864	-1.02552	-0.014585	0.403858	0.910323	-0.37302	0.57932	1.30097	1.29148	0.685502	0.127942	-0.0528846	-0.536018	1.47875	1.09486
Manes.18G000500 Calcineurin-like metallo-phosphoesterase superfamily protein	-0.648771	-0.969081	-0.128039	-0.224786	0.251267	-0.191696	-0.383322	0.030707	0.13	0.135038	0.136941	0.240538	0.405363	-0.0583559	0.482878	0.256912	0.52111	0.469241
Manes.14G100300 Protein kinase superfamily protein	-0.567444	-0.130571	-0.319769	-0.158514	-0.29817	-0.228612	-0.0447192	0.0192965	-0.0073137	0.531624	0.0585104	0.450223	0.0721036	0.491173	0.149231	-0.0562646	0.35095	-0.0377602
Manes.03G152400 ATPAP23	1.08001	1.37751	-0.605284	-0.0991098	0.177623	0.0920618	-0.203525	-0.363873	0.444062	-0.191283	0.662849	-0.190622	-0.140107	-0.563523	0.135018	-0.393874	-0.719485	-0.871305
Manes.01G119000 HSP20-like chaperones superfamily protein	-0.189986	-0.385108	-0.204388	-0.020575	-0.234278	-0.863953	-0.690615	-0.13464	-0.0886928	0.054519	-0.21295	0.515831	-0.0768539	1.23756	0.640157	0.448989	0.151199	0.307712
Manes.09G168900	-0.581843	-0.531437	-0.415513	-0.131546	-0.342881	-0.423441	0.339684	-0.0638248	0.185179	0.0717344	0.107207	0.025495	0.40984	0.176202	0.064848	0.486237	0.361988	0.640451
Manes.02G120400 RNA recognition motif (RRM)-containing protein	-0.508486	-0.0932001	-0.299523	-0.0800719	-0.435744	-0.16642	0.0249513	-0.033082	0.257125	0.351028	0.0599662	0.351671	0.128034	0.172792	-0.085464	0.235602	0.240277	0.146773
Manes.03G121060	-0.286687	-0.323738	-1.22422	-0.706991	0.0688954	-0.17036	-0.43582	-0.183093	-0.0771102	0.0362453	1.57032	0.732005	0.304059	0.417034	-0.0334789	0.0883851	1.00166	0.486332
Manes.16G091900 ATPRX Q	-0.0230467	-0.0523783	1.50992	1.2757	0.27202	0.593354	-0.424363	-0.263253	0.888426	-0.615513	0.0180475	-0.961383	-0.393259	-1.21727	-0.0370733	0.206583	-1.0617	-0.574736
Manes.04G071200 ATPase, V1 complex, subunit B protein	0.492778	0.251198	0.228656	0.325851	0.526406	0.349756	-0.33617	-0.206221	0.0892372	-0.195376	0.0840903	-0.551687	-0.26801	-0.152801	-0.340761	-0.234737	-0.108881	-0.218231
Manes.04G122800 SULTR3;4	1.50537	1.29679	-0.00390742	0.167308	0.00779038	-0.10444	0.0682755	-0.235064	-0.323163	-0.455424	-0.259183	-0.369795	-0.439208	-0.431898	0.0180691	0.0135973	-0.643932	-0.353233
Manes.13G012500 CYP78A10	-0.570106	-0.570106	-0.356163	-0.570106	-0.232751	-0.295467	-0.139046	-0.15853	0.0260818	0.37958	0.566712	0.701661	0.318203	0.648387	0.977363	-0.141972	-0.0317272	-0.209695
Manes.12G009000 Squamosa promoter-binding protein-like (SBP domain) transcription factor family protein	-0.255546	-0.139792	-0.423217	-0.552235	-0.2285	-0.0379579	0.14402	-0.0488066	-0.286114	-0.275736	0.522193	0.460819	0.402002	0.388446	-0.145948	-0.200828	0.712733	0.794572
Manes.02G107100 S-adenosyl-L-methionine-dependent methyltransferases superfamily protein	-0.136944	-0.455853	-0.675914	-0.0394837	-0.135716	-0.345797	-0.755257	-0.198557	-0.447516	0.0887227	0.290078	0.771858	0.704316	0.60392	0.146076	0.271759	0.49215	0.51028
Manes.02G032500 ACR8	-0.59981	-0.704018	-0.764574	-0.227716	-0.367178	-0.525169	-0.208986	0.411025	0.304455	0.614648	0.766735	0.700484	0.190401	0.303422	0.213578	0.118679	0.503188	-0.108542
Manes.18G111100 AtCXE18	-0.505949	0.0960888	-0.148777	-0.208515	-0.563374	-0.715862	-0.27596	-0.0171194	0.151252	-0.325797	-0.187473	0.53936	0.414045	0.226561	0.495764	0.803508	0.358725	0.150588
Manes.04G094000 Protein of unknown function (DUF677)	-0.481921	-0.163639	-0.19752	-0.447217	-0.19128	-0.112736	0.22195	0.0300588	-1.38306e-05	0.153557	0.350508	0.195919	0.217665	0.253854	0.115484	0.0393027	0.198063	0.0991934
Manes.02G118400 PHF5-like protein	-0.582068	-1.06556	-1.06556	-0.476439	0.639271	0.596112	-0.31566	0.12261	-0.692953	-0.176965	0.880591	1.0272	0.225131	0.152929	-0.589621	-0.217976	1.80715	1.4552
Manes.07G123300 UDP-Glycosyltransferase superfamily protein	0.276148	0.267931	0.249983	0.650524	-0.179514	-0.000108023	-0.118421	0.00866355	0.164874	0.0822617	0.118805	0.219193	-0.210741	-0.485824	-0.160347	-0.00238273	-0.713297	-0.439273
Manes.15G003700 ARM repeat superfamily protein	-0.289424	-0.192463	-0.385495	-0.0984302	-0.320488	-0.281024	0.0958731	-0.125023	-0.0984498	0.495448	-0.194954	0.446739	0.297426	0.610848	0.148702	-0.0424292	0.14782	-0.122213
Manes.15G081300 Adenine nucleotide alpha hydrolases-like superfamily protein	-0.545159	-0.310248	0.038122	0.170275	-0.473267	-0.135451	-0.314906	-0.0226351	0.235614	0.136905	0.188195	0.0801261	0.123038	-0.00298133	0.362025	0.337174	0.172399	0.161522
Manes.16G062300 VPS2.2	0.197786	0.206231	0.166309	1.01878	0.186194	0.420184	-0.0793451	-0.349536	0.595825	0.268209	-0.430366	-0.0570826	-0.438649	-0.544638	-0.0839479	-0.4159	-0.639487	-0.594322
Manes.17G021451 ATVDAC1	0.319517	0.430134	0.290653	0.0393045	0.350511	0.440258	8.92823e-06	-0.315502	-0.194535	-0.147984	-0.136323	-0.296004	-0.0760344	-0.284451	-0.208251	-0.345178	-0.0587232	0.0433737
Manes.02G164200 AVA-P4	-0.472409	-0.0698412	0.124645	-0.3009	-0.652294	-0.27035	0.167131	0.176541	0.182167	0.0960666	-0.040895	-0.0281114	0.271874	0.208025	0.229014	-0.0682182	0.264529	0.372301
Manes.13G115800 FRIGIDA-like protein	0.0337001	0.295887	0.199422	0.143048	0.033278	0.198362	0.24483	0.265528	-0.000657626	0.0221558	-0.20183	-0.177562	-0.153436	-0.213493	-0.256224	-0.299298	-0.256658	-0.133604
Manes.14G109766 MATE efflux family protein	0.535714	0.230161	0.247551	0.191638	0.558567	0.368209	0.12853	-0.363512	0.21871	-0.149782	-0.128815	-0.598438	-0.026431	-0.187515	-0.18135	-0.481062	-0.570722	-0.336166
Manes.11G037500 SGB1	0.459174	-0.104305	0.438309	0.66418	0.499608	0.346918	-0.0852035	-0.448835	-0.089593	-0.30048	0.0657927	-0.2997	-0.188569	-0.028746	-0.245315	-0.0994362	-0.455483	-0.537169
Manes.08G078500 ADF1	-0.493075	-0.300692	-0.0375064	-0.202107	-0.0988205	0.0179209	-0.123964	0.0344544	0.175455	0.0682821	0.256273	-0.103937	0.301292	0.000664862	-0.00991782	-0.00521033	0.36591	0.491588
Manes.03G131100 DNA-binding bromodomain-containing protein	-0.743435	-0.311371	-0.35631	-0.112042	-0.150614	-0.131573	-0.250972	0.129384	0.069664	0.187989	0.0692947	0.820198	0.225349	0.237986	0.124562	0.322776	0.322067	-0.0736485
Manes.08G167400 CML42	0.275471	0.237596	0.135657	0.245016	-0.246047	0.415018	0.536615	0.449966	0.149373	0.0274411	0.0803388	-0.519553	-0.447671	-0.400117	-0.166535	-0.119864	-0.537664	-0.661
Manes.03G140900 DEK domain-containing chromatin associated protein	-0.477024	-0.387542	-0.595092	-0.114574	-0.636369	-0.208262	-0.14685	0.235219	0.193434	0.579144	0.0521203	0.461255	0.255026	0.381261	0.21275	0.287237	0.396932	-0.277843
Manes.14G123900 VTC2	0.113282	0.845167	1.35598	0.206334	-0.000856124	0.614789	0.739695	0.0829818	0.417075	-0.589949	-0.499129	-1.28903	-0.101639	-0.687096	-0.757273	-0.36946	-0.685493	-0.329897
Manes.10G153700 Protein of Unknown Function (DUF239)	-0.0948663	0.578868	0.684919	0.768812	0.223085	0.397937	-0.166566	-0.446523	0.482565	-0.430852	-0.405037	-0.0404961	-0.157799	-0.258194	0.205611	-0.160859	-0.908103	-1.08557
Manes.18G037400 CYP707A4	0.949733	0.0113091	0.0388703	0.912375	1.27022	1.26611	-0.614328	-0.724297	-0.186862	-0.0686761	-0.126155	-1.27974	-0.828673	-0.73635	-0.436074	-0.421809	0.225732	0.532838
Manes.06G002200 Nucleotide-diphospho-sugar transferase family protein	-0.524194	-0.433236	-0.710094	-0.440355	-0.290108	-0.521647	-0.11817	0.453085	-0.524942	0.32653	0.540651	0.764813	0.404436	0.211932	0.055765	0.515701	0.406826	0.680653
Manes.10G073700 Domain of unknown function (DUF303)	-0.647576	-0.394574	0.0615175	-0.576979	-0.621575	-0.0734093	0.182371	-0.105704	0.298569	0.0439735	-0.150966	0.464525	0.218019	0.298322	0.693929	0.00930156	0.234918	0.372243
Manes.06G022400 ATHPT	0.450487	0.137983	-0.0903461	0.353569	0.28708	0.191557	-0.341739	0.215674	-0.0249096	-0.0356042	0.0371014	0.14695	-0.268023	-0.305009	-0.284884	-0.253141	0.0369494	-0.270042
Manes.01G069300 NRS/ER	0.241858	0.540043	0.207109	0.0871855	-0.236893	-0.048134	0.168948	0.250041	0.212305	-0.0396181	-0.0406122	-0.385663	-0.220157	-0.0811076	0.0262724	-0.11054	-0.528691	-0.541004
Manes.16G042700 ATTPS7	-0.0980219	-0.638606	-0.449136	-0.309022	-0.298186	-0.265318	0.179377	0.184985	-0.343203	-0.169338	0.150871	0.759126	0.323332	0.268912	0.253675	0.329828	0.261694	0.374389
Manes.17G018300 CRCK1	-0.52956	-0.483129	-0.405952	-0.440515	-0.421864	-0.317572	-0.020342	0.363795	-0.181681	0.273879	0.364896	0.78492	0.107358	0.498734	-0.104955	0.100574	0.678191	0.513837
Manes.15G060500 DEK domain-containing chromatin associated protein	-0.841788	-0.433021	-0.582523	0.166825	-0.557507	-0.401997	-0.141056	0.248078	0.162018	0.551737	0.104002	0.681517	0.251646	0.456325	0.130208	0.507261	0.270634	-0.33046
Manes.03G052000 AL5	-0.547689	-0.110666	-0.1998	-0.274879	-0.750757	-0.274497	0.272504	0.159102	0.246068	0.118422	-0.00463599	0.285213	0.328913	0.38216	0.127581	0.0093417	0.337166	0.153553
Manes.17G101100 Alpha-helical ferredoxin	-0.135761	0.38139	0.533834	0.213105	0.284031	0.611749	0.0639178	-0.228013	0.340922	-0.156355	-0.00381856	-0.544373	-0.0322897	-0.350671	-0.45427	-0.476612	-0.134697	-0.209576
Manes.14G070400	-0.165064	-0.315248	-0.893965	-1.09544	-0.675923	-0.380714	0.804054	0.478121	-0.646339	0.462954	0.96722	0.321978	0.721484	0.768442	0.442933	-0.761757	0.1694	0.4261
Manes.04G104600 Domain of unknown function (DUF298)	0.265668	0.0910337	0.34116	0.190369	0.428786	0.418364	0.0402169	-0.0754755	-0.0614997	-0.304271	-0.342922	-0.312946	-0.201396	-0.312224	-0.133576	-0.0777481	-0.213207	-0.0450365
Manes.09G086800 arginine biosynthesis protein ArgJ family	-0.58945	-0.358585	-0.0649054	-0.111672	0.0347704	-0.433048	-0.563152	0.308146	0.217559	-0.0354403	-0.287863	0.378825	0.144643	0.0608914	0.18692	0.514782	0.522116	0.419735
Manes.13G087100 NDH-O	0.531699	0.356599	0.445699	0.195695	0.314097	0.0243707	0.372645	0.281705	0.00258991	-0.209369	-0.300718	-0.456545	-0.564198	-0.475535	0.125049	-0.057347	-0.586626	-0.671659
Manes.11G144700 CLB4	0.652525	0.893586	-0.227748	0.283018	0.0541753	0.346115	-0.267863	-0.283417	-0.246105	0.0739962	0.373587	-0.0379275	-0.138038	-0.332029	-0.431083	-0.435855	-0.0563625	-0.191212
Manes.12G118800 LINC4	-0.782287	-0.0925141	-0.0462002	-0.278359	-0.895786	-0.0850384	0.00835782	-0.0505018	0.282945	0.340267	-0.18505	0.428841	0.421855	0.592444	-0.12921	0.113768	0.410595	0.246004
Manes.07G114500 ATERF3	-0.159257	-0.734152	-0.25844	-0.0576904	0.0216196	0.000177047	-0.60048	0.101974	-0.00254752	0.0303462	0.22084	0.382232	0.240312	0.00283231	0.17649	0.262204	0.433508	0.428336
Manes.11G019000 ATRBX1	0.296225	0.200074	0.244949	0.119129	-0.00373752	0.226653	0.0829487	-0.0894492	0.0619898	-0.0611384	0.156841	-0.333928	0.0388251	-0.3095	-0.433289	-0.236144	-0.0583513	0.0291351
Manes.18G045000 Glycosyl hydrolase family 35 protein	0.343615	0.53004	0.911468	0.244413	0.177099	0.371878	0.580432	0.00745367	0.432836	-0.629548	-0.146356	-0.744376	-0.168617	-0.543925	-0.21527	-0.183648	-0.595512	-1.3011
Manes.03G127600 TSB2	0.388342	0.362255	0.366572	0.248891	0.0921715	0.107071	0.0944355	-0.127143	0.057353	-0.303504	0.00212718	-0.629664	-0.299257	-0.130675	-0.182728	0.0285311	-0.257507	-0.168431
Manes.03G111900	-0.194644	-0.315944	-0.41806	-0.325272	0.116939	-0.282741	-0.146546	-0.16538	-0.312091	0.243221	0.283893	0.530656	0.125402	0.417639	0.0916454	0.0989282	0.362906	0.4229
Manes.02G048600 ATPME31	-0.224392	-0.0533121	-0.401108	-0.181404	-0.396145	-0.289294	-0.256053	-0.0974969	0.231596	0.0453924	-0.0393852	0.346693	0.080641	0.196928	0.649442	0.438728	0.0140277	0.0633809
Manes.13G067600 RmlC-like cupins superfamily protein	-0.524415	-0.549885	0.2915	-0.7331	0.0601078	-0.0482806	0.398512	-0.160753	-0.706547	-0.31258	0.116528	-0.222363	0.253604	0.468559	0.0276494	0.291629	0.850111	1.12173
Manes.02G101200 DNA binding;zinc ion binding;nucleic acid binding;nucleic acid binding	-0.12683	-0.161151	-0.304995	-0.292839	-0.197337	-0.450681	0.0335727	0.0782604	0.00109482	0.219381	-0.0561498	0.3099	0.187961	0.197373	0.228695	0.162088	0.268825	0.115537
Manes.15G155500 FRS5	-0.369492	0.178113	-0.309617	-0.4766	-0.310524	-0.281754	0.178348	-0.16731	-0.22398	-0.0225824	0.248773	0.13062	0.604939	0.600667	-0.16316	0.231082	0.154435	0.263979
Manes.17G122700 UDP-Glycosyltransferase superfamily protein	0.740505	0.858216	0.106568	-0.234065	0.920476	0.723065	-0.782821	-0.180062	-0.782821	-0.594314	0.200545	0.0639154	-0.286564	0.0887536	-0.387589	-0.361243	-0.244442	0.237822
Manes.04G025800 TET3	-0.612659	-0.992417	0.177668	-0.354242	-0.480199	-0.590393	-0.131657	-0.103455	0.847782	-0.102972	0.103038	0.868186	0.213105	0.35226	0.613157	0.616818	0.126942	-0.277363
Manes.02G102900 Zinc finger C-x8-C-x5-C-x3-H type family protein	-0.0938704	-0.450342	-0.7881	-0.274913	0.0541062	-0.497602	0.084363	0.019823	-0.13709	0.296381	0.0917094	0.370916	-0.142894	0.593062	0.272088	0.26266	0.420399	0.320467
Manes.05G075300 receptor-like protein kinase-related family protein	-0.19097	-0.0820128	-0.765032	-0.544781	-0.209915	-0.448786	0.341816	-0.268011	-0.45923	0.299346	0.611639	0.47415	0.246074	0.436707	0.543973	0.139074	0.11406	0.242774
Manes.10G129300 emp24/gp25L/p24 family/GOLD family protein	-0.646163	-0.417654	0.165694	-0.778425	-0.195952	-0.315339	0.271656	-0.0971491	0.588964	-0.0121007	-0.0359882	0.123022	0.108248	0.119518	0.455256	0.495825	0.387568	-0.0881701
Manes.04G165200 ANNAT4	-0.327204	-0.475254	-0.122291	-0.124937	-0.541806	-0.529267	-0.0831159	-0.152988	0.104887	0.470049	0.377584	-0.049339	0.225472	0.462066	0.663491	0.68661	-0.444814	-0.266999
Manes.12G011900 TOM20-2	0.198971	0.377119	0.359671	-0.0594367	0.233842	0.40383	0.366053	-0.00945712	0.011895	0.0402717	-0.0170929	-0.509215	-0.0302734	-0.271888	-0.671232	-0.441644	-0.271822	0.0365445
Manes.17G047500 SPL3	-0.0105203	0.174957	0.399886	0.86509	0.523054	0.715904	-0.653254	-0.317499	0.174477	-0.378165	-0.0975016	-0.132489	0.0110701	-0.70036	-0.176441	-0.552813	0.0663734	0.0505362
Manes.17G054200 Ribosomal protein L34	0.13875	0.421554	0.583692	0.0925607	0.0540924	0.470476	0.164638	-0.100818	-0.0910609	-0.326111	-0.147509	-0.482143	-0.174299	-0.165135	-0.153468	-0.15007	-0.32805	-0.1895
Manes.09G103000 SQD2	0.937817	1.69958	0.1689	0.423593	-0.441799	0.0908141	0.241594	-0.0686718	0.344509	-0.59796	-0.190667	-0.913413	-0.341126	-0.51886	-0.477935	-0.0953234	-0.437786	-0.505828
Manes.11G102800	-0.894376	-0.0223651	-0.395304	-0.509086	0.0335959	-0.297317	-0.344872	0.305035	0.0464217	0.274199	-0.425427	0.0766683	0.629308	0.565385	0.230966	-0.307232	0.635222	0.742
Manes.03G203400 UBC32	-0.471633	-0.217938	-0.612098	-0.556114	0.181461	0.242112	-0.405704	-0.204709	-0.112727	0.124855	0.776382	0.874323	0.316804	0.116604	0.0163921	-0.0844251	0.641781	0.208194
Manes.13G009400 Squamosa promoter-binding protein-like (SBP domain) transcription factor family protein	-0.48479	-0.741419	-0.879645	-0.207032	0.0663831	-0.247338	0.159639	0.0798125	-0.138084	0.469629	0.501302	0.438315	0.597529	0.00752196	0.0870825	0.0767553	0.386123	0.405194
Manes.04G101300 SNARE-like superfamily protein	-0.318908	-0.0629536	-0.400424	-0.197948	-0.282063	-0.0839525	0.518761	-0.0584586	-0.254775	-0.267365	0.0919448	0.232152	0.40136	0.246549	-0.179618	-0.0204161	0.651278	0.464942
Manes.17G076600	0.425683	0.642596	0.309027	0.437109	-0.0156218	0.0154753	0.162012	0.278186	0.235715	-0.475303	-0.147475	-0.278218	-0.53881	-0.272575	-0.0354541	-0.149703	-0.291392	-0.810421
Manes.17G116700	1.18552	0.577577	0.0771242	0.16509	0.770442	0.926992	0.102939	0.455713	-0.481202	-0.115281	0.916709	-0.328031	-0.683828	-1.25106	-0.920259	-1.02672	-0.106882	-0.156349
Manes.13G124500 AT-HSFB1	-0.444035	-0.549144	-0.177921	-0.272035	-0.256454	-0.191354	0.00169362	0.00801803	-0.0617847	-0.506349	-0.23853	0.802933	0.00796493	0.55008	-0.0536074	0.573715	0.460236	1.03218
Manes.13G004600 ATF2	0.701588	0.217504	-0.0462191	0.506452	0.794614	0.727523	-0.563723	0.0250712	-0.291434	0.0150866	0.511664	-0.545837	-0.420916	-0.633019	-0.533094	-0.398857	-0.0870122	-0.0296782
Manes.15G095300 AtTLP7	-0.500096	-0.0198812	-0.638424	-0.772007	0.045367	0.214666	0.433087	0.109353	-0.437726	0.0165057	0.37103	0.410098	0.226444	0.514239	-0.28533	-0.22274	0.692545	0.501141
Manes.01G100400 WRKY3	0.101194	0.291658	0.569532	0.414948	0.132446	0.388219	0.025891	0.0233766	0.196601	-0.183577	-0.0306129	-0.797836	-0.118444	-0.459557	-0.535962	-0.263975	-0.129506	0.0844273
Manes.13G032500 CPUORF7	0.539546	0.10734	0.0586248	0.337784	0.351617	0.00408234	0.436298	0.0869217	-0.194839	-0.147336	-0.121192	-0.469406	-0.274467	-0.294277	-0.280674	-0.328686	-0.186972	0.174666
Manes.16G133700 AHK5	0.17267	1.1181	0.54812	0.709961	0.317516	0.398938	-0.447283	-0.15123	0.307455	-0.460313	-0.430538	-0.420079	-0.607392	-0.579351	-0.0628641	-0.0268953	-0.773698	-0.231834
Manes.01G161800 ATCAX3	0.468752	0.682376	0.671612	0.425343	0.353697	0.261206	-0.096876	-0.202335	-0.332015	-0.491437	-0.0981374	-0.229862	-0.096475	0.138953	0.178767	-0.435833	-0.959177	-1.00143
Manes.03G124332 photosystem II reaction center protein K precursor	-1.8117	-0.601841	-0.897528	-0.276153	-0.320529	0.0142639	-0.898727	-0.345203	0.190932	1.06148	0.559387	1.66903	0.793286	1.07821	-0.541624	0.562904	0.899159	-0.139211
Manes.13G007600	-0.216845	-0.678295	-0.268546	-0.311053	0.0183957	-0.511633	-0.0133407	0.165331	-0.144645	-0.0299607	0.0967815	0.525923	-0.00759444	0.343226	0.508058	0.463048	0.111556	0.291521
Manes.09G171400 Dormancy/auxin associated family protein	-1.56557	-0.343009	0.226379	-0.551436	-1.41432	-0.181103	0.823965	0.110554	0.0590875	-0.452714	-0.126823	0.63762	1.02362	0.975273	-0.270127	-0.0992458	1.07481	0.902366
Manes.04G148700 sequence-specific DNA binding transcription factors	-0.708996	-0.160884	-0.116454	-0.514358	-0.337788	0.104916	0.116837	0.105245	0.230712	-0.0549093	0.0858278	0.136229	0.405759	0.0802522	0.359051	0.0117696	0.273036	0.223179
Manes.02G215615 NB-ARC domain-containing disease resistance protein	-0.766438	-0.731903	-0.417653	-0.522198	0.330959	0.358632	-0.252041	-0.332766	0.0554734	-0.425745	0.651182	0.450434	0.44901	-0.223217	-0.141074	-0.204619	1.50114	1.63261
Manes.17G000251	-0.20886	-0.912889	-0.713984	-0.522263	-0.368939	-0.281523	-0.718537	-0.343706	0.231892	0.307591	1.39195	0.438777	0.297263	0.585563	0.375385	0.772907	0.234622	0.184802
Manes.01G115800 hydroxyproline-rich glycoprotein family protein	0.852887	0.401063	-0.0217968	0.744726	0.776558	0.387689	-0.0674602	0.416499	0.352608	-0.368228	0.120246	-1.04436	-0.590849	-0.818341	-0.0405738	0.180485	-1.32631	-1.05747
Manes.06G155500 ATCHIA	0.305582	-0.392105	-0.286045	0.15672	1.60273	1.06044	-0.650419	-0.0489671	0.000317763	-0.754425	0.324616	0.875809	-0.41847	-0.509439	-0.556932	-0.570875	0.0758562	0.316547
Manes.08G134400 GME	0.14068	0.836076	0.93014	0.123585	0.0133781	0.835271	0.427251	-0.328391	0.0878723	-0.329429	-0.0711327	-0.858218	0.114569	-0.473917	-0.6762	-0.677556	-0.262186	-0.343458
Manes.05G042700 Nucleotidyltransferase family protein	-0.180143	-0.16587	-0.138836	-0.265236	-0.413559	-0.252447	0.137677	0.216727	-0.109989	0.00779882	-0.0278841	0.187623	0.217182	0.219466	0.102733	-0.00497938	0.252533	0.531942
Manes.06G097400 zinc ion binding	-0.286815	-0.207303	-0.843769	-0.203301	-0.377721	-0.645086	0.335955	0.162496	-0.0489442	0.30725	-0.452406	0.650921	0.619698	0.937527	0.221689	0.400873	-0.372933	-0.384404
Manes.14G025200 RNA polymerase III subunit RPC82 family protein	-0.310019	-0.186886	-0.0882252	-0.325966	-0.24274	-0.403988	-0.196803	0.210394	-0.74199	0.164185	-0.0738114	0.611865	0.151671	0.56276	0.648402	0.278517	0.18859	-0.00561227
Manes.S095501 PDE319	-0.902918	-0.653332	-0.011458	-0.215597	-0.605701	-0.599032	0.025489	0.227191	0.361861	0.307817	0.0328368	0.822299	0.261519	0.396827	0.194833	0.12254	0.94877	-0.168967
Manes.12G068300 ATPDI10	-0.15745	-0.322114	-0.327154	-0.34092	0.049344	-0.0427185	-0.413335	-0.451854	-0.487898	0.0843771	0.0745375	0.939872	0.000476718	0.506685	0.379266	0.363743	0.493952	0.230967
Manes.03G108200 ATEXO70B1	-0.442876	-0.0415486	-0.422611	-0.490707	-0.409831	0.136222	0.316562	0.0970909	-0.203842	-0.0795731	0.202356	0.529153	0.277094	0.256887	0.117478	-0.0303674	0.37089	0.277633
Manes.05G196000 NACA2	0.472357	0.0627593	0.320192	0.129615	0.631701	0.341825	0.0266694	-0.333052	-0.0963817	0.0448037	-0.0465969	-0.281918	-0.158367	-0.111596	-0.358158	-0.710691	0.180722	-0.244724
Manes.16G048100 ALDH5F1	-0.373155	0.0449434	-0.0658649	-0.346715	-0.645938	-0.417331	0.560799	0.153715	0.0351076	-0.0703762	-0.300182	0.00625171	0.267437	0.480569	-0.0675141	0.123229	0.269323	0.506247
Manes.15G043800 Ribosomal L28 family	0.0709664	0.205313	0.572929	0.223743	0.127614	0.404726	0.298695	-0.0126014	0.0378094	-0.324651	-0.0154749	-0.656815	-0.133218	-0.303792	-0.171657	-0.160665	-0.300656	-0.279874
Manes.10G077200 RD21	0.612519	0.133781	0.512334	0.519142	0.190324	0.332609	0.0322288	-0.119363	0.25829	-0.27498	0.197406	-0.213737	-0.498873	-0.851083	-0.422144	-0.125384	-0.65529	0.222521
Manes.10G029300 ATBP-1	0.435392	0.483077	-0.0434216	0.635851	0.101735	0.292996	-0.243979	-0.0979713	0.244389	0.0403791	-0.0406428	-0.124743	-0.229982	-0.494461	-0.0575058	-0.112459	-0.657687	-0.607987
Manes.09G041100 Tetratricopeptide repeat (TPR)-like superfamily protein	-0.615319	-0.476022	-0.402077	-0.072721	-0.210609	0.18142	-0.226078	0.205809	0.13262	0.15659	0.208783	0.235556	0.129839	0.432401	0.0681252	0.173229	0.461176	-0.121327
Manes.12G141600 Protein kinase superfamily protein	-0.554413	-0.372194	-0.404992	-0.258521	-0.63073	-0.414783	0.0250233	0.403197	0.07941	0.142537	0.442065	0.943888	0.374601	0.0539215	0.240383	0.250321	0.223058	-0.00964958
Manes.11G151900 Protein of unknown function (DUF1635)	-0.456217	-0.0671089	-0.339012	-0.0869326	-0.250294	-0.265188	-0.457768	-0.0547339	-0.170494	0.298144	-0.176171	0.0404476	0.260447	0.456347	0.124509	0.975059	-0.0710202	0.256606
Manes.17G078100 GroES-like family protein	-0.0359043	-0.0100137	-0.187725	-0.813221	-0.430418	-0.650868	0.36191	0.0294595	-0.304197	-0.322467	-0.0359356	0.10497	0.344515	0.948758	0.39601	-0.0576965	0.40339	0.625363
Manes.15G103500 ATGSL12	-0.534778	-1.13939	-0.585987	-0.0943307	-0.233545	-0.169455	-0.659524	-0.286938	0.330877	0.724662	0.397683	1.35219	0.219046	0.331636	0.460577	0.345956	0.288889	-0.101966
Manes.10G072500 Plant protein of unknown function (DUF247)	0.177163	0.685623	0.623814	0.283373	-0.405178	0.311982	0.0200219	0.110368	0.318672	0.0633355	-0.359788	-0.164367	-0.701007	-0.351459	-0.0975952	0.165413	-0.598299	-0.684335
Manes.15G186600 S-adenosyl-L-methionine-dependent methyltransferases superfamily protein	-0.238577	-0.54275	-0.209164	0.0232433	-0.202947	-0.319447	-0.358184	-0.0443751	0.161764	0.150621	0.0917038	0.170981	0.0920632	0.453134	0.612968	0.509802	-0.0700717	-0.32484
Manes.02G116900 HMG1	-0.557051	0.0420577	0.939061	1.56834	0.623737	0.817908	-0.660986	-0.618441	0.595981	-0.654324	0.714789	-0.0324923	-0.181783	-1.23847	-0.361256	-0.0228467	-0.2295	-0.890679
Manes.14G105800 Protein kinase superfamily protein	0.438225	0.25943	0.0172865	0.541488	0.280194	0.290597	-0.0196801	-0.0807984	-0.0363049	-0.186658	0.278394	-0.478096	0.005496	-0.717649	-0.141154	-0.102575	-0.499108	-0.123033
Manes.14G031100 ATPGMP	0.884295	0.839862	0.14561	0.345119	0.381361	-0.156189	0.224574	-0.063923	-0.0450524	-0.362057	-0.57224	0.0234057	-0.444396	0.169539	-0.00775835	-0.140503	-0.951363	-1.15552
Manes.S058900 ATHS1	-1.00434	-0.668143	-0.868381	-0.9476	0.286427	0.998188	0.343225	-0.0833613	-0.568834	-0.459013	0.985487	0.838322	0.953559	0.321987	-0.259813	-0.248127	0.851415	0.631122
Manes.16G117300 ALDH1A	-0.198704	-0.638875	-0.0328098	-0.507678	-0.299385	0.00763021	0.0507778	-0.23582	-0.352122	-0.149059	0.201026	-0.134298	0.498306	0.713884	0.0446244	0.565162	0.495326	0.239051
Manes.14G019642 ATMRP14	0.420588	0.951039	-0.0952873	0.665327	-0.241124	0.0899321	-0.123153	0.240465	-0.144358	0.188441	0.0784993	-0.232507	-0.0586632	-0.542859	-0.44543	-0.389466	-0.2251	-0.394069
Manes.17G020000 Protein of unknown function (DUF581)	0.448287	0.424935	0.209518	0.430842	0.366606	0.329921	-0.141782	-0.00566415	0.101909	-0.441276	-0.0718168	0.0810777	-0.164155	-0.279461	-0.813601	-0.550936	0.225769	-0.107742
Manes.03G097200 XCP1	0.545451	0.794585	0.919347	0.873048	0.823933	0.507064	-0.469497	-0.391785	1.0451	-0.111832	-0.256314	-1.44624	-0.610154	-0.295091	-0.230395	-0.146788	-1.42813	-1.7488
Manes.05G107100 ARC12	-0.141203	-0.236614	-0.240393	-0.329774	0.0414543	-0.100907	-0.114924	0.0471326	-0.147694	-0.101069	0.169136	0.181446	0.114709	0.0829365	0.14961	0.301258	0.400529	0.262101
Manes.07G137501 NB-ARC domain-containing disease resistance protein	-0.50159	-0.729265	-0.515321	-0.25828	-0.361729	-0.132206	-0.179761	0.281454	0.122518	-0.289554	0.369927	0.409289	0.411865	0.185075	0.207089	0.0978739	0.767985	0.945547
Manes.12G158500	-0.37646	-0.276091	-0.175596	-0.238917	-0.174288	-0.1331	-0.11047	-0.214167	-0.0934822	0.182507	0.0945009	0.257098	0.561359	0.27438	-0.0298194	0.0318661	0.498498	0.308322
Manes.16G132500 ATEIF3B-1	0.0046517	-0.215649	0.0167617	-0.449212	-0.13457	-0.18112	-0.0930834	-0.0880289	-0.218414	0.0157212	-0.0853654	-0.0181764	0.225565	0.426911	0.00310929	0.267063	0.312361	0.421623
Manes.05G146400 Chaperone DnaJ-domain superfamily protein	-0.696384	-0.440209	0.0148205	-0.205767	-0.302105	-0.27197	0.00159918	-0.0292667	0.00964404	-0.394461	0.241161	0.571155	0.238861	0.273154	0.110695	0.423235	0.339216	0.7507
Manes.11G138500 hydrolase family protein / HAD-superfamily protein	0.606713	0.282318	0.6659	0.097875	0.198855	0.136494	-0.716559	-0.157531	0.242485	0.275564	-0.0965746	-0.118594	-0.45979	-0.457546	-0.0219117	0.176594	-0.82963	-0.25939
Manes.16G007500 CPK21	0.311742	0.561717	0.579307	0.214495	0.0617874	0.200595	0.303323	0.168399	-0.0417145	-0.242774	-0.472163	-0.479612	-0.396458	-0.0150864	-0.371408	0.0273182	-0.515084	-0.575006
Manes.10G139500 Protein of unknown function, DUF642	-1.16093	-0.674993	0.95613	-0.541087	-0.835157	-1.09024	0.375836	-0.477597	1.18924	-0.180707	-1.29565	-1.22134	-0.200132	1.75834	1.63644	1.4782	-1.56516	0.732145
Manes.12G070400 EMB3004	0.588147	0.285977	-0.153606	-0.195795	0.770498	0.712678	-0.644548	0.0928484	-0.415065	-0.270546	0.206605	-0.225933	-0.16811	-0.150603	-0.287929	-0.18388	-0.033993	0.0832241
Manes.03G166500 ATKCO1	0.0307881	0.348806	0.717856	0.268325	0.671883	0.44081	-0.437086	0.0168576	0.279394	-0.243502	-0.0289277	0.16107	-0.216523	-0.422776	0.194431	-0.757567	-0.928141	-0.541547
Manes.02G131166 TRFL2	-1.15135	-0.475939	-0.76151	-0.0693401	-0.650568	-0.449969	-0.118833	-0.0504875	0.451033	0.920697	-0.0962386	1.10731	0.34404	0.779013	0.101237	0.181009	0.314254	0.101132
Manes.02G143500 Ribonuclease P protein subunit P38-related	0.0358021	0.221791	0.666114	0.363525	0.415668	-0.0545239	-0.0952849	-0.0548382	0.330602	0.133867	-0.33115	-0.512584	-0.0819621	-0.49289	-0.2582	0.000239831	-0.147144	-0.703988
Manes.06G041300 RING/U-box superfamily protein	0.476125	0.223355	-0.0959622	0.493541	0.172002	-0.106213	-0.458213	0.334217	0.0615465	0.204278	-0.278619	-0.135941	-0.0532673	0.110808	-0.274699	-0.158866	-0.53438	-0.444037
Manes.09G100000 HCEF1	0.398379	0.393472	0.108595	0.617576	0.430839	-0.113932	-0.641592	-0.0271782	0.290524	0.465612	-0.235045	-0.378177	-0.520933	-0.191252	-0.085761	-0.138516	-0.335591	-0.529937
Manes.11G006100 ARM repeat superfamily protein	-0.135359	-0.350646	-0.547851	-0.354216	-0.248834	-0.333249	-0.127761	0.304035	0.0450795	-0.18044	0.220846	0.503359	0.277435	0.17353	0.527977	0.0982317	0.265895	0.288
Manes.03G130300 GGPS1	-0.855307	-1.04905	0.342691	0.327028	-0.200852	-0.70007	-1.10553	-0.63388	0.470833	-0.14818	0.807523	-0.351724	0.217111	-0.149037	0.822358	1.3995	0.576948	0.860843
Manes.18G112500 Class II aminoacyl-tRNA and biotin synthetases superfamily protein	-0.275851	-0.185001	-0.558083	-0.475241	0.0614375	-0.381335	-0.14202	-0.292697	0.0767632	0.308812	0.137701	0.655312	0.110778	0.132725	0.532654	0.0760866	0.431454	0.291991
Manes.07G136900 ATWI-12	-0.416824	-0.386792	-0.242313	-0.88042	-0.552548	-0.00957356	-0.351663	-0.161629	-0.243425	-0.162966	0.486738	0.180378	0.669837	0.293525	0.798513	0.59193	-0.0453365	0.959745
Manes.13G045900 ATCB5-B	0.0384608	0.889078	0.433998	-0.120131	0.0807455	0.619896	0.536304	0.191315	0.0235622	-0.211275	-0.108064	-0.832845	-0.244454	-0.443695	-0.295245	-0.618788	-0.26698	-0.111769
Manes.14G053200 Mitochondrial transcription termination factor family protein	-0.325184	-0.459247	0.112921	-0.229653	-0.442841	-0.0748303	0.0147444	0.172506	0.138492	-0.0281438	0.0752503	-0.138772	0.342131	0.166535	0.0658774	0.273046	0.166282	0.30771
Manes.15G159500 ATUK/UPRT1	0.431692	-0.183455	0.088754	0.383665	0.678649	0.243688	-0.359521	-0.0143213	-0.0476961	-0.0709705	0.183268	-0.23167	-0.490176	-0.562421	-0.0379735	-0.0358715	-0.129482	0.14182
Manes.06G020500 ORP4C	-0.441688	-1.11024	-0.49087	-0.00946607	-0.0554934	-0.259487	-0.208946	-0.200217	0.205557	0.370895	0.406833	0.688015	-0.246022	0.345445	0.397724	0.492775	0.268963	0.451237
Manes.14G021700 Protein of unknown function (DUF3464)	-0.242588	-0.732084	-0.775957	-0.699071	-0.244367	0.452326	-0.194474	0.192986	-0.396464	-0.190255	1.01677	0.07039	0.343939	0.275726	0.226032	0.308517	0.930016	0.496424
Manes.03G189600 Cox19-like CHCH family protein	0.299924	0.257859	0.443827	0.0191704	0.188632	0.195542	0.318438	-0.159591	0.148582	-0.255013	-0.128619	-0.619068	-0.150699	-0.101266	-0.240367	-0.113464	-0.458527	-0.0711485
Manes.05G113300 ATXR7, SDG25	0.305918	0.228343	0.282885	0.459789	0.589214	0.104025	-0.0601336	-0.35396	0.0846754	-0.219484	0.00106489	-0.11312	0.0169955	-0.186364	-0.451086	-0.131213	-0.347513	-0.544837
Manes.13G046100 HXXXD-type acyl-transferase family protein	-0.0214001	-0.656369	-0.457464	-0.0490544	-0.458967	-0.656369	-0.324828	0.0156221	0.230318	0.0515693	-0.108826	0.33844	0.38009	0.332008	0.60363	0.805894	-0.178348	0.256713
Manes.02G225400 Major facilitator superfamily protein	0.656485	-0.084184	0.497277	0.487416	0.223642	0.341763	-0.202886	-0.154486	0.0631714	0.215015	-0.42641	-0.743825	-0.237603	-0.485541	-0.250854	-0.232363	0.0643065	-0.14935
Manes.05G045600 BEN1	-0.384866	-0.329989	-0.291407	-0.384134	-0.373364	-0.158865	0.0472321	0.239426	-0.15973	-0.0852053	-0.185681	0.12244	0.174117	0.464004	0.0931408	0.576518	0.222831	0.700093
Manes.09G009700	-0.417353	-0.192926	-0.727805	-0.727805	-0.30782	-0.727805	-0.158822	-0.0621368	-0.542653	0.267043	1.6824	-0.0345999	0.528779	1.35278	-0.0523827	0.0589307	0.203193	0.713969
Manes.10G140700 PHD finger family protein	-0.539743	-0.221546	-0.191508	-0.112414	0.0934118	0.0477319	-0.576293	0.023208	0.134055	-0.00251846	0.196325	0.390123	0.115315	0.113153	0.2792	0.046458	0.572384	0.0284017
Manes.08G076300 ATPGLP2	0.440412	0.391558	0.944792	0.866441	-0.180656	-0.0264406	-0.232481	-0.244149	0.361366	-0.260828	-0.423547	-0.525406	-0.281999	-0.831201	0.0175776	0.421139	-0.643324	-0.486019
Manes.06G167700 FBH3, AKS1, BHLH122	-0.372776	-0.354899	-0.562431	-0.355029	-0.440656	-0.369133	-0.056482	0.364335	-0.18443	-0.01998	0.023235	1.08338	0.43628	0.406382	0.246249	0.0633338	0.504328	0.18791
Manes.11G112600 Plant L-ascorbate oxidase	-0.770839	-0.546443	-0.116863	-0.209679	-0.856508	-0.237109	-0.287213	-0.158151	0.259647	0.0743913	0.501429	0.226881	0.160068	0.112614	0.593878	0.608946	0.857873	0.473708
Manes.15G073200 FAD4	0.647942	1.06479	0.842437	0.113874	-0.44836	0.262068	0.183621	0.386911	0.140254	-0.237596	0.309068	0.00519795	-0.46446	-0.857986	-0.840655	-0.448921	-0.70786	-0.122276
Manes.10G107301	-0.378557	-0.419136	-0.664019	-0.531423	0.472931	0.152422	-0.687715	-0.10462	-0.147449	-0.302746	0.424619	0.196495	0.204277	0.264386	0.403023	0.369442	0.779744	0.652918
Manes.08G092300 Rhodanese/Cell cycle control phosphatase superfamily protein	-0.93594	-0.744069	0.360449	-0.130165	-0.173584	-0.0854002	0.167291	-0.0736281	-0.116061	-0.447342	0.0441604	0.309599	0.404796	0.221516	0.316349	0.546154	0.432791	0.247904
Manes.10G043000 ATPQ	0.441617	0.41764	0.174496	0.0303164	0.360078	0.178192	0.165916	-0.186473	-0.149889	-0.0834953	-0.165559	-0.325597	-0.164482	-0.0593748	-0.209026	-0.265823	-0.408492	-0.074891
Manes.01G152100 SEC14 cytosolic factor family protein / phosphoglyceride transfer family protein	1.0133	1.28491	0.320625	0.24238	-0.672916	-0.106585	0.223161	-0.302515	0.223478	-0.361537	-0.26565	-0.42244	0.00561712	-0.38764	-0.151794	-0.0793189	-0.530857	-0.65779
Manes.02G033500 Protein of unknown function (DUF1442)	-0.204126	-0.635672	-0.794613	0.00824499	-0.110665	-0.490807	0.141373	-0.308258	-0.273213	0.335372	0.0559379	-0.000703892	0.147158	-0.208684	-0.333674	0.469094	1.64929	1.68318
Manes.06G056000 TPR4	0.175971	0.53277	0.112169	0.20343	0.241605	-0.0750535	0.0272919	0.110411	-0.00832844	0.283209	-0.207625	-0.325623	-0.0536072	-0.123368	-0.415387	-0.0486522	-0.312374	-0.59807
Manes.17G030700 DYT1	0.532534	0.310038	0.563649	0.0777852	0.845776	0.385782	-0.387864	0.0210038	-0.387864	0.0227512	-0.114213	-0.387864	-0.180165	-0.17583	-0.387864	-0.387864	-0.387864	-0.387864
Manes.09G121600	0.160799	0.169691	0.220067	0.104745	0.234539	0.279997	-0.0997963	-0.122968	-0.0557392	-0.117072	0.0659398	-0.178524	0.0245344	-0.192658	-0.318367	-0.406156	0.158087	0.132074
Manes.09G055800 ATFTSZ2-1	0.681192	0.61239	0.159906	0.53269	0.371184	0.121463	-0.0698743	-0.134732	-0.0197148	-0.207361	-0.333041	-0.572744	-0.438943	-0.0967704	-0.0120124	0.0475532	-0.928118	-0.486549
Manes.05G141600 Tetratricopeptide repeat (TPR)-like superfamily protein	-0.250246	-0.191308	-0.749168	-0.417357	-0.212364	-0.186816	-0.482348	0.42742	0.0204543	0.25306	0.0406961	0.321105	0.00333482	0.424241	0.497843	0.394051	0.256875	0.0851289
Manes.12G079600 ATNAF1	-0.238735	-0.235212	0.140363	-0.380973	-0.272407	-0.187083	-0.182042	-0.137946	0.0979102	0.187564	-0.00295393	-0.0295197	0.25237	0.366029	0.0222224	0.00907592	0.484867	0.385901
Manes.03G010300 CLPB-M	-0.112859	-0.147068	-0.160551	-0.231267	-0.0796643	-0.536949	-0.267652	-0.154358	-0.120412	0.238643	-0.336975	0.220582	0.201838	0.535562	0.070515	0.399972	0.455047	0.207723
Manes.17G100900 Erythronate-4-phosphate dehydrogenase family protein	-0.299887	-0.279549	-0.310524	-0.603528	-0.810774	-0.864743	0.764667	0.469254	-0.609361	0.159971	0.00254455	0.812838	0.522754	0.472318	0.102369	0.00727256	0.410828	0.69343
Manes.07G139500	0.390255	0.323495	0.637496	-0.056939	1.28332	1.44139	-0.417404	-0.407962	-0.280981	-0.348047	0.688178	-0.688898	-0.248081	-1.04577	-1.13247	-0.716374	0.0537658	0.814061
Manes.08G001802 Zinc finger C-x8-C-x5-C-x3-H type family protein	-1.04096	-0.61745	-0.363536	-0.112978	-0.319468	-0.193929	-0.347194	-0.139048	0.196707	0.739482	0.111259	0.956376	0.635142	0.479765	-0.17021	0.0799945	0.48191	0.210981
Manes.01G157600 ATNTRA	0.302654	0.206772	0.577674	-0.0423333	0.469457	0.184036	-0.00932768	-0.0561845	-0.111298	-0.235765	-0.0793301	-0.248799	-0.29882	-0.225511	-0.303089	-0.272386	-0.0944009	0.143711
Manes.08G060801 NAD(P)-binding Rossmann-fold superfamily protein	-0.296237	-0.0274128	-1.17987	-0.645105	-0.338333	-0.166087	-0.0129384	0.0724533	-0.213067	0.396074	0.603738	1.2012	0.185258	0.52037	0.407447	-0.223595	0.297002	0.179619
Manes.01G009700 ATRAP	-0.284033	-0.324861	-0.14475	-0.2678	-0.452809	-0.152608	-0.0105013	0.0465432	-0.248506	0.269123	-0.342808	0.480744	0.293186	0.665516	0.0718801	0.296536	0.288747	-0.0620563
Manes.02G199700 D-isomer specific 2-hydroxyacid dehydrogenase family protein	0.374678	0.279953	0.21988	0.593409	0.301546	0.0691612	-0.489282	-0.0227673	0.105167	-0.214395	-0.0269158	0.29883	-0.272949	-0.039761	-0.213214	-0.369382	-0.204631	-0.550349
Manes.05G021300 CINV2	-0.640679	-0.862073	-0.157402	-0.396424	0.0316393	0.383329	-0.416581	-0.862073	0.718092	-0.499091	0.615385	-0.0315563	0.212641	-0.862073	0.538215	1.02712	1.02974	1.06448
Manes.03G146900 GTP binding Elongation factor Tu family protein	-0.527414	-0.185739	0.148179	-0.821739	-0.543815	-0.211272	0.417172	-0.161958	-0.0428878	0.129158	0.0273725	-0.091986	0.407397	0.470831	0.227457	0.138625	0.387193	0.51143
Manes.07G121700 AWPM-19-like family protein	0.0358436	0.926232	1.64098	0.966969	-0.00715826	0.639532	-0.515289	0.132972	1.41646	-0.620927	-0.279807	-1.28443	-0.367253	-0.509391	0.14291	-0.471309	-2.00792	-1.54371
Manes.17G028300 EMB2369	0.390892	0.493593	0.224329	0.289192	0.114582	0.342327	0.0836286	-0.0724655	-0.09001	-0.082392	-0.192121	-0.319398	-0.0891443	-0.218434	-0.167126	-0.219414	-0.290485	-0.697333
Manes.02G109200 PIP2;7	0.828066	0.792059	-0.0120991	0.588399	0.176589	0.1982	-0.011659	-0.198554	-0.286628	-0.434954	-0.0974575	-0.423395	-0.318416	-0.475055	-0.0155081	0.200951	-0.316098	-0.710135
Manes.02G174300 Mog1/PsbP/DUF1795-like photosystem II reaction center PsbP family protein	0.249417	-0.147312	0.451884	0.619169	0.419309	0.515701	-0.119038	-0.261568	0.428771	0.151878	-0.0404005	-0.521929	-0.0122864	-0.302631	-0.65624	-0.494689	-0.150868	-0.550351
Manes.03G114950 LRR and NB-ARC domains-containing disease resistance protein	-0.407612	-0.168912	-0.456426	-0.154888	-0.0714041	-0.135196	-0.441779	0.148481	-0.18257	0.198987	0.114007	0.572269	0.283812	0.299873	0.123838	0.0529789	0.386171	0.29378
Manes.02G124700 HSP20-like chaperones superfamily protein	-0.44577	-0.44577	-0.0554519	-0.44577	-0.44577	-0.44577	-0.44577	-0.228085	0.150419	-0.44577	-0.172119	0.0931859	0.523359	1.63018	0.0286647	-0.0176354	1.20006	0.512279
Manes.15G110800 emb1011	-0.0875483	-0.10531	-0.355395	-0.287299	-0.251428	-0.133099	-0.0369428	0.092961	-0.0624624	0.198811	-0.0417755	0.209549	0.385696	0.316819	0.00174491	-0.0133924	0.27926	0.0582347
Manes.18G089600 Mitochondrial substrate carrier family protein	-0.507925	-0.178471	0.0755771	-0.57797	-0.487786	-0.0902746	0.212253	0.191649	-0.0702383	-0.235854	-0.0529875	-0.140226	0.538029	0.349264	0.0891092	0.0771617	0.360001	0.756424
Manes.11G026800	0.185467	0.31076	0.401942	0.37478	-0.269902	0.252176	-0.0451024	-0.0362178	0.0726833	0.222048	-0.247401	-0.181925	-0.176447	-0.271101	-0.282711	-0.300376	-0.0439692	-0.183704
Manes.17G079600 MLP28	-0.215332	-0.496895	-0.749441	-0.663114	-0.318277	-1.30261	0.45579	0.334547	-0.459373	0.344565	-0.203892	1.15949	-0.302226	1.52405	0.695917	0.414379	0.027556	0.123876
Manes.12G061400 AtHsp90-6	-0.304436	-0.451869	-0.391207	-0.126486	-0.32842	-0.401579	-0.218836	0.150097	0.0718073	0.318932	-0.093389	0.641163	0.134387	0.682625	-0.211015	0.0132615	0.684465	0.361867
Manes.08G054200 IQD12	-0.419207	-0.616297	-0.407095	-0.247514	-0.0315398	-0.436676	-0.0373779	0.0289054	0.476956	0.174823	0.462688	-0.0294487	0.505281	0.150383	-0.0982186	0.390005	0.101005	0.317114
Manes.04G118400	-1.18745	-0.847795	-0.654893	-0.419626	-0.0735663	-0.0672191	-0.0055719	0.459779	0.341236	-0.720007	0.776348	0.664145	0.791713	0.162275	0.309711	0.40078	0.353917	0.471544
Manes.04G150100 RAP2.12	0.295238	0.282385	0.0575171	0.117731	0.263168	0.162849	-0.139166	0.00726768	-0.114062	-0.0854783	0.134458	0.0201095	-0.235335	-0.323634	-0.313408	-0.179581	0.0164718	0.135722
Manes.11G105200 GDSL-like Lipase/Acylhydrolase superfamily protein	0.798259	0.558355	0.0600597	0.58068	0.622235	0.427051	-0.524868	0.0452105	-0.157962	0.323251	0.0924811	-0.520771	-0.676786	-0.106501	-0.435753	-0.526806	-0.471863	-0.579485
Manes.15G144200	-0.604865	-0.768651	0.0664593	-0.578964	-0.0607207	-0.387388	0.124343	-0.195516	-0.449362	-0.367351	0.210009	0.409593	0.544958	1.21344	0.317525	0.336115	0.226442	0.368927
Manes.07G022700 Protein of unknown function (DUF803)	0.339376	-0.0567741	0.430079	0.682771	0.539413	0.153046	-0.131529	-0.351796	0.0721054	-0.0524492	-0.0842073	-0.185985	-0.263906	-0.522295	-0.104616	-0.101833	-0.302978	-0.374218
Manes.14G077000 ATHVA22A	0.0647558	-0.0936318	-0.49532	-0.221005	-0.652921	-0.459549	0.238062	0.0186644	0.109235	0.168576	-0.134687	0.391736	0.140029	0.567488	0.369658	0.101716	0.123616	-0.164301
Manes.15G143000 ARM repeat superfamily protein	-0.188577	-0.117723	-0.236278	-0.280978	-0.29496	-0.249738	0.0894004	0.212079	0.224977	-0.0997664	-0.0997308	-0.0264157	0.225018	0.134403	0.0729189	0.304924	0.236745	0.195852
Manes.01G234500 PGP11	-0.36209	-0.583484	-0.583484	-0.313744	-0.0943558	-0.387984	-0.202194	0.032817	-0.583484	0.347086	0.423551	0.993349	0.044186	0.564187	0.217312	0.301789	0.714305	0.273956
Manes.17G074300 ARF8	0.393026	0.254386	0.0964417	0.159497	0.254528	0.378565	-0.023782	-0.141391	0.131444	-0.284371	0.0583134	-0.134535	-0.357918	-0.0501147	0.060079	-0.11029	-0.464187	-0.599738
Manes.16G019400 B160	1.11393	0.421042	0.0287766	0.929002	0.0857595	0.0900612	0.175088	0.449214	0.076233	-0.180795	-0.442112	-0.737367	0.326652	-0.923313	-0.856355	-0.0791467	-0.605849	-0.698895
Manes.16G109500 ABI1	-0.935407	-0.161172	-0.679901	-0.304378	-0.842329	-0.735129	0.0310513	0.302938	0.430511	0.690108	-0.0281533	1.29034	0.662475	0.815901	0.399196	-0.526709	0.210574	-0.193494
Manes.10G104400 splicing factor, putative	-0.381733	0.0359461	-0.238181	-0.362923	-0.419403	0.0447621	0.0704171	0.0902927	-0.0830403	0.125555	0.0429944	0.349952	0.253826	0.341483	0.0510515	-0.254034	0.45774	0.238284
Manes.06G011000 S-locus lectin protein kinase family protein	-0.591631	-0.483116	-0.723893	-0.444876	-0.224952	-0.0687338	-0.262485	0.220622	-0.351282	-0.0159546	0.76362	1.35745	0.238621	0.190447	0.0440631	-0.250536	1.10963	0.854853
Manes.18G012500 AtHsp90-7	-0.325887	-0.855463	-0.26624	-0.340534	-0.314541	-0.35737	0.0312907	-0.392922	-0.446733	-0.0133233	-0.00183441	1.05523	0.00703589	1.03624	0.997479	0.510025	0.0410492	0.00197691
Manes.08G008500 IDH-V	0.552462	0.229305	0.0951802	-0.0340822	0.332553	0.258751	0.0076237	-0.269616	-0.0881571	-0.0473799	-0.00335203	0.0059039	-0.162685	-0.194494	-0.129578	-0.365331	-0.254633	-0.0247457
Manes.08G028800 ATDCP1	-0.208873	-0.11116	-0.385597	0.0542993	-0.760308	-0.813342	0.351402	0.339976	0.374223	-0.0442882	-0.646223	0.208058	0.251429	0.229309	0.609231	0.3181	0.103728	0.0278364
Manes.01G000600 nodulin MtN21 /EamA-like transporter family protein	0.855951	0.237426	0.421423	0.688518	0.190998	0.0431189	-0.308476	-0.171817	0.000270563	-0.163828	0.449824	-0.396905	-0.064156	-0.671042	-0.471472	-0.183017	-0.278423	-0.380343
Manes.01G123800 ATSUS6	0.0798733	0.581349	0.51366	0.583326	1.14153	1.33659	-0.536288	-0.621636	0.327987	-0.292361	0.538734	-0.468223	-0.293199	-0.708055	-0.190748	-0.627753	-1.16837	-0.843548
Manes.01G134900 GRAS family transcription factor	-0.5412	-0.3724	-0.388011	-0.435105	-0.518898	-0.0116502	0.0551084	0.370922	0.0705941	-0.0723003	0.287144	0.185116	0.311109	0.25662	0.189018	0.235809	0.215356	0.587961
Manes.02G198100	-0.30691	-0.159507	-0.152095	-0.244078	-0.229948	-0.195963	0.307944	-0.19055	0.215505	-0.13913	0.0101009	-0.269759	0.328412	0.141767	0.0272549	0.281329	0.245468	0.488141
Manes.08G154500 dehydrin family protein	-0.751479	-0.497119	-0.620904	-0.0951856	-0.303477	-0.122043	-0.5943	-0.357364	0.294852	0.563827	0.431402	0.657482	0.280785	0.21081	0.502587	0.592899	0.402045	-0.14676
Manes.10G024800 P5CS2	0.803852	0.578176	0.613562	0.818239	0.64959	0.338431	-0.283754	-0.709044	-0.157849	-0.0147734	-0.412957	-0.12197	0.0200038	0.0872548	-0.742769	-0.641186	-0.772795	-0.731878
Manes.11G145300 PIP2;4	0.487662	0.938668	-0.0707088	0.922604	0.336156	0.583488	-0.686258	-0.341065	0.230965	0.479818	-0.35179	-0.465788	-0.359329	-0.370119	-0.648694	-0.543278	-0.176481	-0.445808
Manes.16G042400 ATPUB17	-0.570392	-0.3803	-0.139787	-0.24824	-0.705064	-0.0477652	0.0661888	0.111367	0.231077	-0.0359574	0.412569	0.249068	0.578689	0.114498	0.0861188	0.168806	0.0797081	0.414797
Manes.18G009200 CVP1	-0.151241	0.151287	0.701055	0.578956	0.351364	0.631334	-0.0402941	-0.119035	0.502788	-0.258797	-0.0909253	-0.690485	-0.227897	-0.53871	-0.436928	0.0396851	-0.591487	-0.402452
Manes.12G159200 AtSRT2	0.665054	0.717049	0.0889857	0.00358251	0.510169	0.621583	0.0180342	-0.464815	-0.201335	0.0403865	-0.464815	0.0606359	-0.110348	-0.464815	-0.464815	-0.279892	-0.14924	-0.464815
Manes.03G132250 AtWRKY42	-0.475858	-0.350099	-0.0694564	-0.60812	-0.60812	-0.343268	-0.226831	0.24873	-0.244266	0.583551	0.204021	0.386689	0.0826005	0.136629	0.160866	0.539163	0.66988	0.501131
Manes.11G022300 ATHAP2C	-0.00609039	0.684999	0.581017	0.34244	0.00855185	0.454091	0.265039	-0.199034	0.161928	-0.0797922	0.027632	-0.0701381	-0.0799187	-0.204898	-0.561536	-0.773628	-0.179059	-0.668185
Manes.04G048800	0.574893	0.256749	0.0596611	0.322441	0.107298	-0.0192	-0.0703433	0.281753	-0.170958	-0.100366	0.0324418	-0.256451	-0.277607	-0.276529	-0.167877	-0.0936705	-0.412111	-0.00324933
Manes.12G027300 ARFA1F	0.333474	0.37964	0.244759	0.0782251	-0.044112	0.0104583	0.382103	0.0837356	0.100952	-0.11099	-0.118271	-0.26622	-0.0679472	-0.217943	-0.270665	-0.376246	-0.263981	-0.139693
Manes.17G059600 ATCOQ3	1.10916	0.185511	0.20549	0.478672	0.752622	0.0798047	-0.454952	-0.427879	-0.350044	-0.0349136	0.0774954	-0.545961	-0.527744	-0.424982	-0.285442	-0.0157046	-0.163329	0.197392
Manes.06G007800 Protein of unknown function (DUF1295)	-0.536726	-0.24511	-0.341671	0.0957065	-0.525061	-0.32254	0.393611	0.0580221	0.204885	-0.256948	0.0236758	0.44715	0.134774	0.290067	0.125911	0.13074	0.383138	0.337544
Manes.05G166200 AOS	0.110531	-0.73053	-0.639434	-0.294532	-0.37001	-0.389524	0.157782	-0.215748	-0.230634	0.126541	0.513367	0.104527	0.275231	0.0816198	0.199008	1.06654	0.369648	0.292203
Manes.03G204600 HCF107	0.303027	0.323018	-0.160576	0.540596	0.510329	0.32431	-0.136153	0.0752783	-0.144429	0.224391	0.00298952	0.178836	-0.310261	-0.58289	-0.357233	-0.211831	-0.829544	0.0513529
Manes.05G170400 Protein of unknown function, DUF617	-0.371569	-0.573817	0.301635	-0.296621	-0.927638	-0.284882	0.157366	-0.030065	0.360706	-0.289832	0.370131	-0.35818	0.643098	0.42544	0.102917	0.464961	0.215244	0.250259
Manes.02G079800	-0.207678	-0.351682	-0.723558	-0.547364	0.0225695	0.0142234	0.139025	0.37231	-0.0999157	-0.19209	0.284135	0.359267	0.138482	0.169069	-0.120586	0.170897	0.687262	0.493786
Manes.03G116400 Protein of unknown function (DUF761)	0.205428	0.417213	0.767318	0.501901	-0.256107	0.158056	0.124552	-0.227557	0.255099	-0.244965	0.289421	-0.0856506	-0.199368	-0.177243	-0.526019	-0.0872851	-0.406509	-0.863793
Manes.17G029600 CRK25	-0.142635	-0.354893	-0.667615	-0.362417	-0.511461	-0.396656	0.191046	0.163244	-0.172263	0.282601	0.317085	0.296733	0.174119	0.362272	0.307303	0.321603	0.14686	0.447951
Manes.03G099100	-0.296187	-0.0508781	-1.11184	-0.984435	0.103805	0.39236	0.191819	-0.144549	-0.328845	-0.10209	0.908387	0.356192	0.389516	0.74532	-0.0448865	0.154193	0.324584	0.0408792
Manes.07G068166	-0.188075	-0.48847	-0.492124	-0.541766	0.0699055	-0.0971094	-0.305141	-0.030779	-0.0735372	0.117365	0.517597	-0.208801	0.0161421	0.341186	0.513442	0.27448	0.693224	0.324699
Manes.16G084100	-0.0957706	-0.33398	-0.595656	-0.320278	-0.31134	-0.372578	-0.194417	-0.222529	0.0778313	0.346201	0.159661	0.534858	0.146698	0.812394	0.492599	0.126807	-0.320056	0.291563
Manes.01G260200	0.127723	-0.0670002	-0.00787276	0.207116	0.372759	0.355353	-0.0553722	-0.0569521	-0.019667	-0.16546	0.0985193	-0.0192904	-3.88984e-05	-0.19187	-0.193822	-0.173249	-0.170617	-0.106081
Manes.11G075700 Protein kinase superfamily protein	0.770452	0.417738	0.427473	1.00995	0.382897	0.355889	-0.446246	-0.801979	-0.0255749	0.0266095	-0.312004	-0.556866	-0.562413	-0.606213	0.195412	-0.00440234	-0.503803	-0.336725
Manes.11G014800 HSP20-like chaperones superfamily protein	-0.366243	0.284525	-0.779818	-0.401219	-0.779818	-0.316732	0.214631	0.432663	-0.228505	0.0423426	0.194923	0.324836	0.139239	0.761964	-0.048274	-0.0699538	0.798954	0.354083
Manes.10G119901 ATCNFU2	0.363807	0.492198	0.150273	0.046891	0.41999	0.189207	-0.131624	0.0643239	-0.138254	-0.151741	0.101952	-0.183358	-0.354364	-0.401431	-0.0580584	-0.0421862	-0.464231	-0.127909
Manes.12G013900 Cysteine proteinases superfamily protein	-0.0409744	0.12408	0.483706	0.345947	0.295941	0.657076	-0.435943	-0.0155096	0.277535	0.0601477	-0.262097	-0.487508	-0.0147828	-0.390863	0.0297074	-0.564104	-0.179784	-0.288557
Manes.08G156700 Protein of unknown function (DUF1005)	-0.101704	0.213205	0.383433	0.538067	0.16238	0.590993	-0.336136	-0.108537	0.24338	0.0441923	-0.278575	-0.34503	-0.246687	-0.43324	-0.0629283	-0.209984	-0.26773	-0.123315
Manes.03G163000 COP1-interacting protein-related	-0.255153	-0.107025	-0.165292	-0.177772	-0.428627	-0.332696	0.194974	0.0236068	0.255341	0.26841	-0.181782	0.161326	0.186302	0.20409	0.265011	0.160237	-0.164678	0.0480251
Manes.11G007200 LYR family of Fe/S cluster biogenesis protein	-0.291062	-0.231854	-0.244725	-0.298286	-0.070057	-0.0714495	0.0647	0.262479	0.0627527	-0.0301311	0.110755	-0.0549911	0.00832171	0.0813548	0.174227	0.130053	0.347554	0.277197
Manes.03G122800	-0.295366	-0.576184	-0.412855	-0.317629	-0.24576	-0.102066	0.256636	0.269532	-0.269535	0.000872822	0.200525	0.351871	0.0593868	0.151679	0.0717974	0.267309	0.547126	0.61375
Manes.09G061400 ATHB51	0.630797	0.849853	-0.305853	0.576302	0.32034	0.115785	-0.132442	-0.0955819	0.133618	-0.190536	-0.310653	-0.695738	-0.0101133	-0.291645	-0.221303	-0.236188	-0.303118	-0.405039
Manes.11G078000 Calcium-binding EF-hand family protein	0.82732	0.490611	-0.282642	0.538538	0.215824	0.211594	-0.96075	0.048468	-0.272762	0.261885	-0.113374	0.244118	-0.503372	-0.0551426	-0.191133	-0.0865687	-0.0628981	-0.430651
Manes.03G069801 ZW18	-0.551842	-0.360263	-0.487293	0.226174	-0.826722	-0.420249	-1.05031	0.0843533	0.228797	0.621538	0.0996051	0.825697	0.570903	0.501679	0.309629	0.243405	0.502599	-0.0626068
Manes.08G101300 Rap2.6L	-0.175141	-0.493303	-0.0804544	-0.0390033	-0.493303	-0.493303	-0.0622421	-0.187969	-0.493303	0.10582	-0.219652	0.283836	0.0468561	-0.0286085	-0.120579	0.811411	1.04679	1.44371
Manes.01G214900 Cysteine proteinases superfamily protein	0.0636025	-0.292324	-0.232633	-0.259392	0.10969	-0.251443	-0.0779391	-0.194628	-0.352093	0.0272118	0.0834056	0.118285	0.113513	0.128891	0.0416405	0.260805	0.560864	0.610094
Manes.11G026700 AtTMN7	-0.198044	-0.377553	-0.117954	-0.209952	-0.380406	-0.191507	-0.188477	0.121432	0.313656	0.057678	0.00410267	-0.0309461	0.195622	0.336674	0.265709	0.129836	0.0189366	0.372834
Manes.13G118900 ARFA1F	0.677502	0.493707	0.0987115	0.126874	0.465837	0.124718	-0.408811	0.0997085	-0.152108	-0.216223	0.283884	-0.291951	-0.241448	-0.4567	-0.0316468	-0.42728	-0.232445	0.0112509
Manes.07G004700	-0.0463455	-0.440909	-0.922262	-0.215366	-0.134548	-0.462562	-0.0598965	-0.101725	-0.136727	0.510174	0.33088	0.0365228	0.413455	0.806933	0.124655	0.662775	-0.20754	-0.15634
Manes.06G041270	-0.505817	-0.494616	-0.477773	-0.159646	-0.399991	-0.193624	-0.418669	0.133589	0.193012	-0.167141	0.747111	-0.109799	0.600677	0.139729	0.380352	0.397687	0.403502	0.417534
Manes.14G141500 alpha/beta-Hydrolases superfamily protein	-0.130916	-0.17441	-0.867644	-0.256514	-0.36457	-0.308199	-0.00770074	0.0354736	0.0161784	0.18569	0.0561505	0.617381	-0.103519	0.55874	0.186694	0.411146	0.334101	0.221695
Manes.S049300 DOGT1	-0.520608	-0.107742	-0.860146	-0.484964	-0.619769	-0.477031	0.455354	0.452274	-0.258512	0.621693	0.140152	0.246557	0.252023	0.111798	0.220189	-0.200411	1.06301	0.67406
Manes.15G128250 ATNUDX25	0.378192	0.341569	0.0739675	0.230843	0.20805	0.166126	-0.248702	0.217874	-0.0713879	-0.143226	0.159953	0.140689	-0.389212	-0.123419	-0.461825	-0.128628	-0.165784	-0.210193
Manes.08G038700	-0.516907	-0.405599	-0.560783	-0.00535837	-0.321808	-0.313046	-0.220753	0.0735752	0.0787578	0.145365	-0.0154888	0.671964	0.173068	0.32781	0.591424	0.35088	0.305683	-0.0570963
Manes.15G048200 BLI	-0.291898	-0.397911	-0.360209	0.0970653	-0.0114912	-0.341028	-0.143453	-0.0767963	0.16806	0.242718	-0.228643	0.288644	-0.125549	0.396643	0.363463	0.329815	0.246136	-0.0802807
Manes.17G101600 ATRL1	2.29121	-0.0761769	-0.744597	0.397061	2.56329	1.58784	-0.406598	-0.409507	-1.37358	0.337752	1.41698	0.791676	-1.85616	-1.2713	-0.943712	-1.32069	-0.670045	0.299143
Manes.01G047200 ATWRKY53	0.0914084	-0.429033	-1.38798	-0.72952	-0.336132	-1.14209	-0.761352	0.217568	-0.53076	1.02636	1.25108	0.390637	0.920433	0.508684	1.10409	0.181142	-0.0136011	0.272637
Manes.17G050600 O-methyltransferase family protein	0.317829	0.299106	0.242922	0.698784	0.402923	0.866823	-0.514232	-0.350244	0.167708	-0.19974	0.289424	-0.551125	-0.288357	-0.51429	-0.0444562	-0.643927	-0.263167	-0.136407
Manes.03G179000 Ribosomal protein S24e family protein	-0.192353	-0.447519	-0.31226	-0.560483	0.136587	-0.436165	0.0730539	-0.0137253	-0.298431	0.191118	-0.029583	0.459923	0.275041	0.663177	0.0466506	0.141064	0.352908	0.31812
Manes.11G013700 RAP2.12	0.362595	0.70105	-0.132276	-0.0709496	0.478941	0.431875	-0.0326469	-0.00831978	-0.330742	-0.28398	-0.00934645	-0.247949	-0.137012	-0.0602307	-0.534653	-0.537426	0.226686	0.261271
Manes.15G192766	-0.0493503	0.403921	0.48619	0.464576	0.237598	0.186191	-0.0724654	-0.0573918	0.113671	-0.141926	-0.25403	-0.0840189	-0.31507	0.0717991	-0.179461	-0.222979	-0.620752	-0.429151
Manes.17G100000 ATUSPL1	-0.30294	-0.564255	-0.151407	-0.301924	-0.564255	-0.564255	0.147952	-0.041567	-0.0404984	0.513547	-0.564255	0.0887606	0.419117	0.579262	0.665289	0.938834	-0.564255	-0.0595943
Manes.16G054900 DNA glycosylase superfamily protein	-1.16482	-0.720088	0.559514	-0.221708	-1.16871	-0.804349	-0.0803924	-0.155558	1.04701	0.178497	0.0398624	0.128524	0.433876	0.939104	0.860091	1.01983	-1.21594	-0.0358869
Manes.13G132700 OEC33	0.783983	0.644181	0.367915	0.44264	0.327406	0.59452	0.228854	-0.229371	-0.105893	-0.205583	0.163684	-1.18644	-0.255494	-0.715631	-0.402293	-0.348614	-0.50075	-0.166417
Manes.15G157500	-1.02621	-0.424546	-0.22415	-0.0155414	-0.662281	-0.644265	-0.310825	0.323842	0.145613	-0.0803732	-0.546549	1.59947	0.62068	0.590606	-0.16023	-0.0555351	1.13165	0.700248
Manes.05G034300 CCT	-0.806485	-0.130346	-0.412805	0.024464	-0.472537	-0.125915	0.0738505	0.147549	0.321085	0.189664	0.13828	0.293768	0.289158	0.209939	-0.00316982	0.16376	0.372751	-0.00711495
Manes.04G092250	-0.702151	-0.816495	-0.3412	-0.236868	0.015331	-0.0974966	-0.469929	0.309806	0.274538	-0.0863635	0.096931	0.19725	0.132447	0.449159	0.681858	0.676144	-0.352331	0.374979
Manes.01G169900 MAR1	-0.124785	-0.188283	0.138464	-0.444604	-0.341241	-0.179218	0.194915	-0.177189	-0.265816	-0.166797	-0.0470395	0.0429139	0.262831	0.44822	0.0791427	0.251486	0.370515	0.402923
Manes.08G047500 Pectin lyase-like superfamily protein	0.358505	0.22732	-0.237021	0.186648	0.458759	0.322246	-0.0628467	-0.0573968	-0.248116	-0.0297455	0.14394	0.0672656	-0.284165	-0.150942	-0.264214	-0.296688	-0.293897	0.199176
Manes.08G104900 PEL1	0.264826	0.0578607	0.139062	0.111564	0.625533	0.475742	-0.124638	0.0181363	0.165735	-0.308296	0.145058	-0.213816	-0.376727	-0.432765	-0.448918	-0.302174	0.0577332	0.213613
[truncated: 5,357 more rows]
