# Supplementary material for: Environmental responsiveness of flowering time in cassava genotypes and associated transcriptome changes
Source: PLoS One. 2021 Jul 21;16(7):e0253555. doi: 10.1371/journal.pone.0253555 (PMC8294508; doi:10.1371/journal.pone.0253555)
Supplement: S6 Table — Arabidopsis homologs of cassava differentially expressed genes were compared to the Arabidopsis thaliana expression database using ShinyGO [38]. (XLSX) [file pone.0253555.s012.xlsx]

## Sheet: up in 28 or 34C
Enrichment FDR	Genes in list	Total genes	Functional Category	Genes
2.08e-20	631	3854	RNA metabolic process	AT1G03360 AT1G03540 AT1G04840 AT1G05750 AT1G07090 AT1G08070 AT1G08360 AT1G08370 AT1G09290 AT1G09410 AT1G10170 AT1G10320 AT1G11240 AT1G11430 AT1G13740 AT1G14790 AT1G14900 AT1G15440 AT1G19485 AT1G24290 AT1G24450 AT1G25350 AT1G25360 AT1G26900 AT1G27650 AT1G28520 AT1G29400 AT1G30480 AT1G30970 AT1G31430 AT1G31660 AT1G31870 AT1G43850 AT1G44910 AT1G48520 AT1G50000 AT1G53600 AT1G53720 AT1G54140 AT1G55325…				metab
9.44e-19	684	4327	Gene expression	AT1G03360 AT1G07090 AT1G07830 AT1G07880 AT1G07930 AT1G08290 AT1G08360 AT1G08370 AT1G09290 AT1G10170 AT1G10320 AT1G11240 AT1G13120 AT1G13740 AT1G14740 AT1G14790 AT1G14900 AT1G15440 AT1G19485 AT1G24450 AT1G25350 AT1G27650 AT1G28520 AT1G29400 AT1G30480 AT1G30970 AT1G31660 AT1G31870 AT1G43850 AT1G44910 AT1G48520 AT1G50000 AT1G53720 AT1G54140 AT1G55325 AT1G63810 AT1G65810 AT1G67120 AT1G69200 AT1G69780…
1.26e-18	695	4423	Nucleic acid metabolic process	AT1G03360 AT1G03540 AT1G04840 AT1G05750 AT1G07090 AT1G08070 AT1G08360 AT1G08370 AT1G08390 AT1G09290 AT1G09410 AT1G10170 AT1G10320 AT1G11240 AT1G11430 AT1G13740 AT1G14790 AT1G14900 AT1G15440 AT1G16970 AT1G19485 AT1G24290 AT1G24450 AT1G25350 AT1G25360 AT1G26900 AT1G27650 AT1G28520 AT1G29400 AT1G30480 AT1G30970 AT1G31430 AT1G31660 AT1G31870 AT1G43850 AT1G44910 AT1G47720 AT1G48050 AT1G48520 AT1G50000…				metab
1.18e-17	588	3648	Response to stress	AT1G01930 AT1G05010 AT1G06410 AT1G07400 AT1G07890 AT1G08390 AT1G12210 AT1G14920 AT1G16030 AT1G16970 AT1G17280 AT1G19180 AT1G24290 AT1G27330 AT1G29690 AT1G30135 AT1G30480 AT1G35720 AT1G48050 AT1G52260 AT1G52500 AT1G53540 AT1G54050 AT1G55460 AT1G60140 AT1G61180 AT1G61190 AT1G61370 AT1G61390 AT1G62040 AT1G63700 AT1G64750 AT1G65580 AT1G65980 AT1G68020 AT1G68090 AT1G75230 AT1G77600 AT2G19310 AT2G23780…	response
1.49e-17	753	4925	Nucleobase-containing compound metabolic process	AT1G03360 AT1G03540 AT1G04840 AT1G05750 AT1G07090 AT1G08070 AT1G08360 AT1G08370 AT1G08390 AT1G09290 AT1G09410 AT1G10170 AT1G10320 AT1G11240 AT1G11430 AT1G13740 AT1G14790 AT1G14900 AT1G15440 AT1G16350 AT1G16970 AT1G19485 AT1G24290 AT1G24450 AT1G25350 AT1G25360 AT1G26900 AT1G27650 AT1G28520 AT1G29400 AT1G30480 AT1G30820 AT1G30970 AT1G31070 AT1G31430 AT1G31660 AT1G31870 AT1G43850 AT1G44910 AT1G47720…				metab
5.24e-16	344	1918	System development	AT1G09560 AT1G14740 AT1G14920 AT1G25350 AT1G28520 AT1G65580 AT1G69120 AT2G29960 AT2G48120 AT3G02310 AT4G00850 AT5G27320 AT5G41920 AT5G48160 AT5G51810 AT3G54620 AT5G44120 AT5G61480 AT1G05010 AT1G12430 AT1G30970 AT1G43850 AT2G22540 AT2G25930 AT2G27230 AT2G32700 AT2G35230 AT2G37630 AT2G43410 AT2G48160 AT3G06400 AT3G10480 AT3G12680 AT3G12810 AT3G22440 AT3G50660 AT3G54340 AT3G57230 AT4G00650 AT4G02020…
9.44e-16	458	2752	Multicellular organism development	AT1G05010 AT1G09560 AT1G14740 AT1G14920 AT1G18100 AT1G19630 AT1G25350 AT1G28520 AT1G43850 AT1G65580 AT1G68090 AT1G69120 AT1G75540 AT2G16600 AT2G20120 AT2G22540 AT2G29960 AT2G42620 AT2G48120 AT3G02310 AT3G22810 AT3G24140 AT3G50660 AT4G00850 AT4G29460 AT5G05690 AT5G27320 AT5G36110 AT5G41920 AT5G48160 AT5G51810 AT3G54620 AT5G44120 AT5G61480 AT1G07090 AT1G07630 AT1G09540 AT1G12430 AT1G12820 AT1G15440…
9.8e-16	375	2150	Response to abiotic stimulus	AT1G05010 AT1G07090 AT1G07400 AT1G14920 AT1G16030 AT1G16970 AT1G28520 AT1G35720 AT1G47990 AT1G48050 AT1G51550 AT1G53540 AT1G54050 AT1G65580 AT1G68090 AT1G75540 AT2G16600 AT2G19310 AT2G32120 AT2G38750 AT2G46260 AT2G48120 AT3G07930 AT3G12580 AT3G17611 AT3G22830 AT3G45890 AT3G61600 AT4G10250 AT4G18880 AT4G36990 AT5G02500 AT5G12020 AT5G24550 AT5G37670 AT5G42020 AT5G42260 AT5G44640 AT5G44740 AT5G47390…	response
1.36e-14	186	885	RNA processing	AT1G03360 AT1G08360 AT1G09290 AT1G10320 AT1G11240 AT1G14790 AT1G15440 AT1G24450 AT1G27650 AT1G29400 AT1G30480 AT1G31660 AT1G31870 AT1G44910 AT1G50000 AT1G63810 AT1G67120 AT1G78010 AT1G80070 AT1G80930 AT2G01250 AT2G09990 AT2G15820 AT2G18510 AT2G19930 AT2G32230 AT2G37340 AT2G40430 AT2G40570 AT2G42510 AT2G43190 AT2G47300 AT3G01160 AT3G03300 AT3G03340 AT3G06530 AT3G08000 AT3G09100 AT3G10530 AT3G11500…
2.38e-14	500	3121	Anatomical structure development	AT1G05010 AT1G05520 AT1G09560 AT1G14740 AT1G14920 AT1G18100 AT1G19630 AT1G25350 AT1G28520 AT1G43850 AT1G65580 AT1G68090 AT1G68360 AT1G69120 AT1G75540 AT2G16600 AT2G17800 AT2G20120 AT2G22540 AT2G29960 AT2G42620 AT2G48120 AT3G02050 AT3G02310 AT3G17210 AT3G22810 AT3G24140 AT3G50660 AT4G00850 AT4G02980 AT4G29460 AT5G05690 AT5G23530 AT5G27320 AT5G36110 AT5G41920 AT5G48160 AT5G51810 AT3G12160 AT3G54620…

## Sheet: down at 28 or 34C
Enrichment FDR	Genes in list	Total genes	Functional Category	Genes
8.42134e-35	380	1963	Small molecule metabolic process	AT1G01710 AT1G03475 AT1G06550 AT1G06570 AT1G08630 AT1G09340 AT1G09620 AT1G09795 AT1G10030 AT1G10310 AT1G11860 AT1G11870 AT1G12050 AT1G12780 AT1G12900 AT1G16300 AT1G16700 AT1G18640 AT1G22430 AT1G22940 AT1G30040 AT1G30110 AT1G31190 AT1G32440 AT1G32780 AT1G42970 AT1G43670 AT1G48850 AT1G54340 AT1G55880 AT1G63000 AT1G70730 AT1G72190 AT1G78440 AT1G79750 AT1G80230 AT2G02390 AT2G13360 AT2G13560 AT2G19570…
2.46702e-27	98	275	Photosynthesis	AT1G02910 AT1G15820 AT1G73060 AT1G76570 AT2G05100 AT2G05620 AT2G30950 AT2G40300 AT3G61470 AT5G42270 AT5G45040 AT5G48790 AT1G54130 AT1G54500 AT1G55480 AT1G64860 AT2G46820 AT1G08520 AT1G12900 AT1G17050 AT1G18730 AT1G20020 AT1G30380 AT1G32060 AT1G42970 AT1G44575 AT1G67090 AT1G68750 AT1G74470 AT1G76450 AT1G77090 AT1G79040 AT2G06520 AT2G20260 AT2G20890 AT2G21170 AT2G26670 AT2G39470 AT2G45290 AT3G02780…
7.76346e-25	139	519	Generation of precursor metabolites and energy	AT1G02910 AT1G15820 AT1G16300 AT1G16700 AT1G32440 AT1G70730 AT1G73060 AT1G76570 AT1G80230 AT2G05100 AT2G05620 AT2G19860 AT2G21170 AT2G26800 AT2G30950 AT2G44350 AT3G02090 AT3G03070 AT3G04120 AT3G12780 AT3G22960 AT3G29320 AT3G52990 AT3G55440 AT3G61470 AT4G02580 AT4G10040 AT4G24620 AT4G35830 AT5G08570 AT5G11770 AT5G13440 AT5G17310 AT5G17770 AT5G25450 AT5G37510 AT5G40810 AT5G42270 AT5G42740 AT5G43330…
1.65868e-23	328	1835	Oxidation-reduction process	AT1G06550 AT1G10310 AT1G11680 AT1G16700 AT1G70730 AT1G74470 AT1G80230 AT2G05620 AT2G30950 AT2G32440 AT2G37240 AT2G44350 AT3G02090 AT3G03070 AT3G13730 AT3G19270 AT3G20790 AT3G29320 AT3G61220 AT4G02580 AT4G10040 AT4G16760 AT4G19230 AT4G35830 AT4G36380 AT5G05690 AT5G11770 AT5G13440 AT5G17310 AT5G17380 AT5G17770 AT5G25450 AT5G37510 AT5G40810 AT5G42270 AT5G43330 AT5G45040 AT5G47720 AT5G48230 AT5G49740…
2.74915e-20	358	2150	Response to abiotic stimulus	AT1G06040 AT1G15820 AT1G17880 AT1G76570 AT2G01940 AT2G05100 AT2G30950 AT2G40300 AT2G44450 AT3G17609 AT3G24520 AT3G47690 AT3G54820 AT3G61430 AT3G61470 AT4G00430 AT4G15802 AT4G35100 AT4G37470 AT4G38960 AT5G12380 AT5G16820 AT5G41370 AT5G42270 AT5G47080 AT5G60660 AT5G67270 AT1G10120 AT1G17840 AT1G68830 AT2G20180 AT2G43790 AT2G46340 AT3G04530 AT4G08920 AT4G33950 AT5G43630 AT1G11760 AT1G12370 AT1G18810…
7.40931e-20	176	825	Small molecule biosynthetic process	AT1G08630 AT1G09795 AT1G10030 AT1G16300 AT1G18640 AT1G22940 AT1G30040 AT1G32440 AT1G43670 AT1G48850 AT1G55880 AT1G78440 AT2G13360 AT2G19860 AT2G20360 AT2G20690 AT2G20860 AT2G21170 AT2G21940 AT2G22240 AT2G26800 AT2G37680 AT2G43750 AT2G45300 AT3G04120 AT3G04940 AT3G06350 AT3G06470 AT3G07270 AT3G12780 AT3G15850 AT3G22200 AT3G22960 AT3G29200 AT3G52990 AT3G54050 AT3G55360 AT3G55440 AT3G55800 AT3G58610…
7.40931e-20	148	641	Cofactor metabolic process	AT1G01710 AT1G03475 AT1G07890 AT1G10310 AT1G10500 AT1G16300 AT1G32440 AT1G54340 AT1G74470 AT1G77490 AT1G78380 AT2G02390 AT2G19860 AT2G20360 AT2G20860 AT2G21170 AT2G29420 AT2G30860 AT2G45290 AT3G01850 AT3G04120 AT3G07270 AT3G09270 AT3G12780 AT3G20790 AT3G22200 AT3G22960 AT3G24430 AT3G52990 AT3G55440 AT4G01940 AT4G11820 AT4G13250 AT4G15560 AT4G21470 AT4G23660 AT4G24620 AT4G25910 AT4G33670 AT4G33790…
1.11541e-18	217	1133	Carboxylic acid metabolic process	AT1G01710 AT1G03475 AT1G06550 AT1G06570 AT1G08630 AT1G09620 AT1G09795 AT1G10310 AT1G11860 AT1G11870 AT1G12050 AT1G16300 AT1G18640 AT1G30040 AT1G32440 AT1G48850 AT1G54340 AT1G55880 AT1G72190 AT1G78440 AT1G79750 AT2G02390 AT2G13360 AT2G13560 AT2G19860 AT2G20860 AT2G21170 AT2G21940 AT2G23610 AT2G23620 AT2G25840 AT2G26800 AT2G31170 AT2G34770 AT2G43750 AT2G44350 AT2G45300 AT3G04120 AT3G04940 AT3G06350…
5.35229e-18	242	1331	Transmembrane transport	AT1G04120 AT1G06470 AT1G07030 AT1G15170 AT1G15520 AT1G17840 AT1G31770 AT1G33110 AT1G34580 AT1G47670 AT1G55730 AT1G58340 AT1G64780 AT1G75220 AT1G80230 AT1G80510 AT2G01320 AT2G13610 AT2G18710 AT2G19680 AT2G20890 AT2G24520 AT2G26910 AT2G28900 AT2G33040 AT2G33820 AT2G34250 AT2G34660 AT2G35795 AT2G39130 AT2G41190 AT2G42210 AT2G47490 AT2G48020 AT3G03620 AT3G05030 AT3G18830 AT3G20000 AT3G20920 AT3G21690…
6.4e-17	150	702	Organophosphate metabolic process	AT1G01710 AT1G07110 AT1G16300 AT1G16700 AT1G30110 AT1G31190 AT1G32440 AT1G43670 AT1G51260 AT1G54340 AT1G68000 AT1G75020 AT1G80230 AT2G19680 AT2G19860 AT2G21170 AT2G33040 AT2G35390 AT2G38280 AT2G45290 AT3G01850 AT3G02040 AT3G02090 AT3G02780 AT3G02870 AT3G03070 AT3G04120 AT3G10620 AT3G12780 AT3G14270 AT3G20790 AT3G22960 AT3G45740 AT3G52300 AT3G52990 AT3G54050 AT3G55440 AT3G55800 AT3G63240 AT4G02580…
